# Supplementary material for: Key factors for connecting silver-based icosahedral superatoms by vertex sharing
Source: Commun Chem. 2023 Mar 28;6:57. doi: 10.1038/s42004-023-00854-0 (PMC10050180; doi:10.1038/s42004-023-00854-0)
Supplement: Supplementary file 4 — Supplementary Data 1 [file 42004_2023_854_MOESM4_ESM.cif]

data_3
_audit_creation_date               2022-08-06
_audit_creation_method
;
Olex2 1.5
(compiled 2022.04.07 svn.rca3783a0 for OlexSys, GUI svn.r6498)
;
_shelx_SHELXL_version_number       '2018/3'
_audit_contact_author_address      ?
_audit_contact_author_email        ?
_audit_contact_author_name         ''
_audit_contact_author_phone        ?
_publ_contact_author_id_orcid      ?
_publ_section_references
;
Dolomanov, O.V., Bourhis, L.J., Gildea, R.J, Howard, J.A.K. & Puschmann, H.
 (2009), J. Appl. Cryst. 42, 339-341.

Sheldrick, G.M. (2015). Acta Cryst. A71, 3-8.

Sheldrick, G.M. (2015). Acta Cryst. C71, 3-8.
;
_chemical_name_common              ?
_chemical_name_systematic          3
_chemical_formula_moiety           'C180 H150 Ag23 Br7 P10 Pt2'
_chemical_formula_sum              'C180 H150 Ag23 Br7 P10 Pt2'
_chemical_formula_weight           6053.25
_chemical_melting_point            ?
loop_
  _atom_type_symbol
  _atom_type_description
  _atom_type_scat_dispersion_real
  _atom_type_scat_dispersion_imag
  _atom_type_scat_source
 'C' 'C' 0.0033 0.0016 'International Tables Vol C Tables 4.2.6.8 and 6.1.1.4'
 'H' 'H' 0.0000 0.0000 'International Tables Vol C Tables 4.2.6.8 and 6.1.1.4'
 'Ag' 'Ag' -0.8971 1.1015
 'International Tables Vol C Tables 4.2.6.8 and 6.1.1.4'
 'Br' 'Br' -0.2901 2.4595
 'International Tables Vol C Tables 4.2.6.8 and 6.1.1.4'
 'P' 'P' 0.1023 0.0942 'International Tables Vol C Tables 4.2.6.8 and 6.1.1.4'
 'Pt' 'Pt' -1.7033 8.3905
 'International Tables Vol C Tables 4.2.6.8 and 6.1.1.4'

_shelx_space_group_comment
;
The symmetry employed for this shelxl refinement is uniquely defined
by the following loop, which should always be used as a source of
symmetry information in preference to the above space-group names.
They are only intended as comments.
;
_space_group_crystal_system        'monoclinic'
_space_group_IT_number             14
_space_group_name_H-M_alt          'P 1 21/n 1'
_space_group_name_Hall             '-P 2yn'
loop_
  _space_group_symop_operation_xyz
 'x, y, z'
 '-x+1/2, y+1/2, -z+1/2'
 '-x, -y, -z'
 'x-1/2, -y-1/2, z-1/2'

_cell_length_a                     21.470(3)
_cell_length_b                     29.041(5)
_cell_length_c                     29.913(5)
_cell_angle_alpha                  90
_cell_angle_beta                   102.403(4)
_cell_angle_gamma                  90
_cell_volume                       18216(5)
_cell_formula_units_Z              4
_cell_measurement_reflns_used      1761
_cell_measurement_temperature      90.15
_cell_measurement_theta_max        18.50
_cell_measurement_theta_min        2.25
_shelx_estimated_absorpt_T_max     0.994
_shelx_estimated_absorpt_T_min     0.400
_exptl_absorpt_coefficient_mu      5.607
_exptl_absorpt_correction_T_max    0.7443
_exptl_absorpt_correction_T_min    0.6366
_exptl_absorpt_correction_type     multi-scan
_exptl_absorpt_process_details
;
SADABS-2016/2 (Bruker,2016/2) was used for absorption correction.
wR2(int) was 0.0888 before and 0.0660 after correction.
The Ratio of minimum to maximum transmission is 0.8553.
The \l/2 correction factor is Not present.
;
_exptl_absorpt_special_details     ?
_exptl_crystal_colour              orange
_exptl_crystal_colour_primary      orange
_exptl_crystal_density_diffrn      2.207
_exptl_crystal_density_meas        ?
_exptl_crystal_density_method      ?
_exptl_crystal_description         needle
_exptl_crystal_F_000               11448
_exptl_crystal_recrystallization_method 
 'Sample was dissolved in ethanol and layered with 6 times volume of hexane. Orange needle crystals of 4 are formed on standing crystallization vial in refrigerator for few days.'
_exptl_crystal_size_max            0.2
_exptl_crystal_size_mid            0.001
_exptl_crystal_size_min            0.001
_exptl_transmission_factor_max     ?
_exptl_transmission_factor_min     ?
_diffrn_reflns_av_R_equivalents    0.1563
_diffrn_reflns_av_unetI/netI       0.1243
_diffrn_reflns_Laue_measured_fraction_full  0.990
_diffrn_reflns_Laue_measured_fraction_max  0.990
_diffrn_reflns_limit_h_max         19
_diffrn_reflns_limit_h_min         -19
_diffrn_reflns_limit_k_max         26
_diffrn_reflns_limit_k_min         -25
_diffrn_reflns_limit_l_max         27
_diffrn_reflns_limit_l_min         -27
_diffrn_reflns_number              52781
_diffrn_reflns_point_group_measured_fraction_full  0.990
_diffrn_reflns_point_group_measured_fraction_max  0.990
_diffrn_reflns_theta_full          18.853
_diffrn_reflns_theta_max           18.853
_diffrn_reflns_theta_min           1.942
_diffrn_ambient_temperature        90.15
_diffrn_detector                   'Bruker APEX2 area detector'
_diffrn_detector_area_resol_mean   7.9
_diffrn_detector_type              'CCD area detector'
_diffrn_measured_fraction_theta_full  0.990
_diffrn_measured_fraction_theta_max  0.990
_diffrn_measurement_device         'three-circle diffractometer'
_diffrn_measurement_device_type    'Bruker SMART APEX2 area detector'
_diffrn_measurement_method         '\w and \f scans'
_diffrn_radiation_monochromator    'mirror optics'
_diffrn_radiation_probe            x-ray
_diffrn_radiation_type             MoK\a
_diffrn_radiation_wavelength       0.71073
_diffrn_source                     'microfocus sealed X-ray tube'
_diffrn_source_current             1.4
_diffrn_source_power               0.07
_diffrn_source_type                'Incoatec I\ms'
_diffrn_source_voltage             50.0
_diffrn_standards_number           0
_reflns_Friedel_coverage           0.000
_reflns_Friedel_fraction_full      .
_reflns_Friedel_fraction_max       .
_reflns_number_gt                  8583
_reflns_number_total               14202
_reflns_special_details
;
 Reflections were merged by SHELXL according to the crystal
 class for the calculation of statistics and refinement.
 
 _reflns_Friedel_fraction is defined as the number of unique
 Friedel pairs measured divided by the number that would be
 possible theoretically, ignoring centric projections and
 systematic absences.
;
_reflns_threshold_expression       'I > 2\s(I)'
_computing_cell_refinement         'SAINT V8.40A (Bruker, 2019)'
_computing_data_collection         ?
_computing_data_reduction          'SAINT V8.40A (Bruker, 2019)'
_computing_molecular_graphics      'Olex2 1.5 (Dolomanov et al., 2009)'
_computing_publication_material    'Olex2 1.5 (Dolomanov et al., 2009)'
_computing_structure_refinement    'SHELXL 2018/3 (Sheldrick, 2015)'
_computing_structure_solution      'SHELXT 2014/5 (Sheldrick, 2014)'
_refine_diff_density_max           1.700
_refine_diff_density_min           -1.643
_refine_diff_density_rms           0.211
_refine_ls_extinction_coef         .
_refine_ls_extinction_method       none
_refine_ls_goodness_of_fit_ref     1.030
_refine_ls_hydrogen_treatment      constr
_refine_ls_matrix_type             full
_refine_ls_number_parameters       1737
_refine_ls_number_reflns           14202
_refine_ls_number_restraints       1698
_refine_ls_R_factor_all            0.1243
_refine_ls_R_factor_gt             0.0600
_refine_ls_restrained_S_all        0.972
_refine_ls_shift/su_max            0.001
_refine_ls_shift/su_mean           0.000
_refine_ls_structure_factor_coef   Fsqd
_refine_ls_weighting_details      
 'w=1/[\s^2^(Fo^2^)+(0.0404P)^2^+398.0878P] where P=(Fo^2^+2Fc^2^)/3'
_refine_ls_weighting_scheme        calc
_refine_ls_wR_factor_gt            0.1235
_refine_ls_wR_factor_ref           0.1549
_refine_special_details            ?
_olex2_refinement_description
;
1. Fixed Uiso
 At 1.2 times of:
  All C(H) groups
2. Uiso/Uaniso restraints and constraints
C2 \\sim C3 \\sim C4 \\sim C5 \\sim C6 \\sim C7 \\sim C8 \\sim C9 \\sim C10
\\sim C12 \\sim C13 \\sim C14 \\sim C15 \\sim C16 \\sim C17 \\sim C19 \\sim C20
\\sim C21 \\sim C22 \\sim C23 \\sim C24 \\sim C25 \\sim C26 \\sim C27 \\sim C28
\\sim C29 \\sim C30 \\sim C31 \\sim C32 \\sim C33 \\sim C34 \\sim C36 \\sim C37
\\sim C38 \\sim C39 \\sim C40 \\sim C41 \\sim C42 \\sim C43 \\sim C44 \\sim C46
\\sim C47 \\sim C48 \\sim C49 \\sim C50 \\sim C51 \\sim C52 \\sim C53 \\sim C54
\\sim C55 \\sim C56 \\sim C57 \\sim C58 \\sim C59 \\sim C60 \\sim C61 \\sim C62
\\sim C63 \\sim C64 \\sim C65 \\sim C68 \\sim C69 \\sim C70 \\sim C71 \\sim C72
\\sim C73 \\sim C74 \\sim C75 \\sim C76 \\sim C77 \\sim C78 \\sim C79 \\sim C80
\\sim C81 \\sim C82 \\sim C83 \\sim C84 \\sim C86 \\sim C87 \\sim C88 \\sim C90
\\sim C91 \\sim C92 \\sim C93 \\sim C95 \\sim C96 \\sim C97 \\sim C98 \\sim C99
\\sim C100 \\sim C101 \\sim C102 \\sim C103 \\sim C104 \\sim C105 \\sim C106
\\sim C108 \\sim C109 \\sim C111 \\sim C113 \\sim C115 \\sim C119 \\sim C121
\\sim C122 \\sim C123 \\sim C124 \\sim C125 \\sim C127 \\sim C129 \\sim C131
\\sim C133 \\sim C135 \\sim C137 \\sim C138 \\sim C139 \\sim C140 \\sim C141
\\sim C142 \\sim C143 \\sim C144 \\sim C145 \\sim C146 \\sim C147 \\sim C148
\\sim C149 \\sim C150 \\sim C151 \\sim C152 \\sim C153 \\sim C154 \\sim C155
\\sim C156 \\sim C158 \\sim C160 \\sim C161 \\sim C162 \\sim C163 \\sim C165
\\sim C166 \\sim C168 \\sim C169 \\sim C171 \\sim C175 \\sim C179: within 1.7A
with sigma of 0.04 and sigma for terminal atoms of 0.08 within 1.7A
: with sigma of 0.05 and sigma for terminal atoms of 0.1
3. Rigid body (RIGU) restrains
 C2, C4, C5, C6, C7, C8, C9, C10, C12, C13, C14, C15, C16, C17, C19, C20, C21,
 C22, C23, C24, C25, C26, C27, C28, C29, C30, C31, C32, C33, C34, C36, C37, C38,
  C39, C40, C41, C42, C43, C44, C46, C47, C48, C49, C50, C51, C52, C53, C54,
 C55, C56, C57, C58, C59, C60, C61, C62, C63, C64, C65, C68, C69, C70, C71, C72,
  C73, C74, C75, C76, C77, C78, C79, C80, C81, C82, C83, C86, C87, C88, C90,
 C91, C92, C93, C95, C96, C97, C98, C99, C100, C101, C102, C103, C104, C105,
 C106, C108, C109, C111, C113, C115, C119, C121, C122, C123, C124, C125, C126,
 C127, C128, C129, C130, C131, C132, C133, C134, C135, C136, C137, C138, C139,
 C140, C141, C142, C143, C144, C145, C146, C147, C148, C149, C150, C151, C152,
 C153, C154, C155, C156, C158, C160, C161, C162, C163, C165, C166, C168, C169,
 C171, C175, C179, C3, C84
 with sigma for 1-2 distances of 0.004 and sigma for 1-3 distances of 0.004
4.a Aromatic/amide H refined with riding coordinates:
 C8(H8), C10(H10), C12(H12), C14(H14), C16(H16), C20(H20), C22(H22), C26(H26),
 C28(H28), C30(H30), C32(H32), C36(H36), C42(H42), C44(H44), C48(H48), C52(H52),
  C54(H54), C56(H56), C58(H58), C60(H60), C62(H62), C64(H64), C66(H66),
 C68(H68), C70(H70), C72(H72), C74(H74), C78(H78), C82(H82), C84(H84), C94(H94),
  C96(H96), C98(H98), C100(H100), C102(H102), C104(H104), C108(H108),
 C112(H112), C114(H114), C116(H116), C118(H118), C120(H120), C122(H122),
 C124(H124), C128(H128), C130(H130), C132(H132), C134(H134), C136(H136),
 C138(H138), C140(H140), C142(H142), C144(H144), C146(H146), C148(H148),
 C152(H152), C156(H156), C158(H158), C160(H160), C162(H162), C164(H164),
 C166(H166), C168(H168), C174(H174), C176(H176), C178(H178), C180(H180),
 C45(H45), C91(H91), C23(H23), C93(H93), C47(H47), C95(H95), C3(H3), C49(H49),
 C99(H99), C25(H25), C101(H101), C51(H51), C103(H103), C13(H13), C105(H105),
 C53(H53), C107(H107), C27(H27), C109(H109), C55(H55), C111(H111), C113(H113),
 C57(H57), C115(H115), C29(H29), C117(H117), C119(H119), C15(H15), C121(H121),
 C61(H61), C123(H123), C31(H31), C125(H125), C63(H63), C127(H127), C2(H2),
 C65(H65), C131(H131), C33(H33), C133(H133), C67(H67), C135(H135), C17(H17),
 C137(H137), C139(H139), C35(H35), C141(H141), C71(H71), C143(H143), C145(H145),
  C73(H73), C37(H37), C149(H149), C75(H75), C151(H151), C19(H19), C153(H153),
 C77(H77), C155(H155), C39(H39), C157(H157), C79(H79), C159(H159), C5(H5),
 C161(H161), C81(H81), C163(H163), C41(H41), C165(H165), C83(H83), C167(H167),
 C21(H21), C169(H169), C85(H85), C171(H171), C43(H43), C173(H173), C87(H87),
 C175(H175), C11(H11), C177(H177), C89(H89), C179(H179)
4.b Fitted hexagon refined as free rotating group:
 C6(C8,C10,C12,C14,C16), C110(C112,C114,C116,C118,C120), C126(C128,C130,C132,
 C134,C136), C172(C174,C176,C178,C180,C45), C59(C119,C15,C121,C61,C123),
 C31(C125,C63,C127,C2,C129)
;
_atom_sites_solution_hydrogens     geom
_atom_sites_solution_primary       dual
_atom_sites_solution_secondary     ?
loop_
  _atom_site_label
  _atom_site_type_symbol
  _atom_site_fract_x
  _atom_site_fract_y
  _atom_site_fract_z
  _atom_site_U_iso_or_equiv
  _atom_site_adp_type
  _atom_site_occupancy
  _atom_site_site_symmetry_order
  _atom_site_calc_flag
  _atom_site_refinement_flags_posn
  _atom_site_refinement_flags_adp
  _atom_site_refinement_flags_occupancy
  _atom_site_disorder_assembly
  _atom_site_disorder_group
 Pt1 Pt 0.98105(6) 0.80584(4) 0.76989(4) 0.0293(4) Uani 1 1 d . . . . .
 Pt2 Pt 1.13465(6) 0.78115(4) 0.64421(4) 0.0299(4) Uani 1 1 d . . . . .
 Ag2 Ag 1.05810(10) 0.79535(8) 0.70688(7) 0.0279(6) Uani 1 1 d . . . . .
 Ag4 Ag 0.95654(11) 0.86009(8) 0.69115(8) 0.0340(7) Uani 1 1 d . . . . .
 Ag6 Ag 1.10993(11) 0.78902(8) 0.80331(7) 0.0314(7) Uani 1 1 d . . . . .
 Ag8 Ag 1.16248(11) 0.85542(8) 0.70379(8) 0.0335(7) Uani 1 1 d . . . . .
 Ag10 Ag 1.06734(11) 0.87565(8) 0.76263(8) 0.0335(7) Uani 1 1 d . . . . .
 Ag12 Ag 1.02660(11) 0.71822(8) 0.75706(8) 0.0319(6) Uani 1 1 d . . . . .
 Ag14 Ag 0.93017(11) 0.76298(9) 0.68740(8) 0.0353(7) Uani 1 1 d . . . . .
 Ag16 Ag 1.05254(11) 0.85607(8) 0.63049(8) 0.0349(7) Uani 1 1 d . . . . .
 Ag18 Ag 1.01511(11) 0.75424(8) 0.84625(8) 0.0339(7) Uani 1 1 d . . . . .
 Ag20 Ag 1.08583(11) 0.70451(8) 0.68004(8) 0.0362(7) Uani 1 1 d . . . . .
 Ag22 Ag 1.18440(11) 0.76175(9) 0.73571(8) 0.0354(7) Uani 1 1 d . . . . .
 Ag23 Ag 1.03405(11) 0.85279(8) 0.84667(8) 0.0357(7) Uani 1 1 d . . . . .
 Ag3 Ag 1.18261(11) 0.85738(9) 0.61242(8) 0.0370(7) Uani 1 1 d . . . . .
 Ag13 Ag 1.00511(11) 0.76386(8) 0.61603(8) 0.0349(7) Uani 1 1 d . . . . .
 Ag7 Ag 0.90471(11) 0.73224(8) 0.77435(8) 0.0368(7) Uani 1 1 d . . . . .
 Ag15 Ag 1.08244(11) 0.80361(9) 0.55722(8) 0.0368(7) Uani 1 1 d . . . . .
 Ag24 Ag 1.20663(11) 0.70476(8) 0.65914(8) 0.0387(7) Uani 1 1 d . . . . .
 Ag17 Ag 1.26032(11) 0.79705(8) 0.67794(8) 0.0366(7) Uani 1 1 d . . . . .
 Ag9 Ag 0.93530(11) 0.89128(8) 0.77637(8) 0.0347(7) Uani 1 1 d . . . . .
 Ag19 Ag 0.85547(11) 0.81855(9) 0.73278(8) 0.0388(7) Uani 1 1 d . . . . .
 Ag5 Ag 1.09646(12) 0.70908(9) 0.58526(8) 0.0408(7) Uani 1 1 d . . . . .
 Ag21 Ag 0.90218(11) 0.81467(9) 0.83189(8) 0.0403(7) Uani 1 1 d . . . . .
 Ag11 Ag 1.21216(12) 0.76495(9) 0.58206(8) 0.0415(7) Uani 1 1 d . . . . .
 Br1 Br 1.16582(15) 0.92890(11) 0.75687(11) 0.0389(9) Uani 1 1 d . . . . .
 Br4 Br 1.22888(14) 0.76058(12) 0.82583(10) 0.0409(9) Uani 1 1 d . . . . .
 Br6 Br 0.88386(15) 0.74173(13) 0.60140(11) 0.0453(10) Uani 1 1 d . . . . .
 Br7 Br 0.95787(15) 0.91504(12) 0.62191(11) 0.0443(10) Uani 1 1 d . . . . .
 Br2 Br 1.05145(16) 0.63580(12) 0.72690(12) 0.0451(10) Uani 1 1 d . . . . .
 Br5 Br 0.8221(3) 0.8236(2) 0.88249(18) 0.1148(19) Uani 1 1 d . . . . .
 Br3 Br 1.2811(3) 0.7489(2) 0.52777(19) 0.124(2) Uani 1 1 d . . . . .
 P1 P 1.3734(4) 0.8082(3) 0.7111(3) 0.041(2) Uani 1 1 d . . . . .
 P4 P 0.8913(4) 0.9676(3) 0.7747(3) 0.046(3) Uani 1 1 d . . . . .
 P6 P 0.7452(4) 0.8273(3) 0.6963(3) 0.051(3) Uani 1 1 d . . . . .
 P8 P 1.2292(4) 0.9277(3) 0.5906(3) 0.044(3) Uani 1 1 d . . . . .
 P10 P 0.8483(4) 0.6604(3) 0.7740(3) 0.044(3) Uani 1 1 d . . . . .
 P5 P 1.0794(5) 0.8941(3) 0.9159(3) 0.052(3) Uani 1 1 d . . . . .
 P3 P 1.0362(4) 0.8224(3) 0.4787(3) 0.048(3) Uani 1 1 d . . . . .
 P7 P 1.0532(4) 0.7091(3) 0.9142(3) 0.041(2) Uani 1 1 d . . . . .
 P2 P 1.0571(5) 0.6473(3) 0.5322(3) 0.055(3) Uani 1 1 d . . . . .
 P9 P 1.2648(5) 0.6340(3) 0.6740(3) 0.054(3) Uani 1 1 d . . . . .
 C1 C 1.4195(16) 0.8142(11) 0.6691(11) 0.046(9) Uiso 1 1 d . . . . .
 C4 C 1.066(2) 0.7823(13) 0.4391(12) 0.066(9) Uani 1 1 d . U . . .
 C6 C 0.6981(12) 0.8618(8) 0.7295(9) 0.072(9) Uani 1 1 d G U . . .
 C8 C 0.6494(12) 0.8918(9) 0.7100(7) 0.079(10) Uani 1 1 d G U . . .
 H8 H 0.638534 0.895652 0.677691 0.095 Uiso 1 1 calc R U . . .
 C10 C 0.6167(11) 0.9162(8) 0.7376(10) 0.094(11) Uani 1 1 d G U . . .
 H10 H 0.583408 0.936734 0.724287 0.112 Uiso 1 1 calc R U . . .
 C12 C 0.6326(13) 0.9106(9) 0.7849(10) 0.101(11) Uani 1 1 d G U . . .
 H12 H 0.610231 0.927271 0.803797 0.122 Uiso 1 1 calc R U . . .
 C14 C 0.6813(14) 0.8806(10) 0.8044(7) 0.107(11) Uani 1 1 d G U . . .
 H14 H 0.692181 0.876726 0.836712 0.129 Uiso 1 1 calc R U . . .
 C16 C 0.7140(11) 0.8562(9) 0.7768(9) 0.092(10) Uani 1 1 d G U . . .
 H16 H 0.747308 0.835643 0.790117 0.110 Uiso 1 1 calc R U . . .
 C18 C 1.2285(18) 0.5824(12) 0.6444(12) 0.060(11) Uiso 1 1 d . . . . .
 C20 C 1.1245(14) 0.9745(11) 0.6084(11) 0.042(7) Uani 1 1 d . U . . .
 H20 H 1.120316 0.948130 0.626306 0.051 Uiso 1 1 calc R U . . .
 C22 C 0.7473(15) 0.6273(12) 0.8161(10) 0.047(7) Uani 1 1 d . U . . .
 H22 H 0.765560 0.597479 0.816458 0.056 Uiso 1 1 calc R U . . .
 C24 C 0.9500(16) 0.8218(11) 0.4650(11) 0.048(8) Uani 1 1 d . U . . .
 C26 C 1.1621(17) 0.7588(12) 0.9448(12) 0.066(9) Uani 1 1 d . U . . .
 H26 H 1.161855 0.762206 0.913205 0.079 Uiso 1 1 calc R U . . .
 C28 C 1.3433(16) 0.8801(12) 0.7640(12) 0.051(8) Uani 1 1 d . U . . .
 H28 H 1.300302 0.872056 0.751004 0.061 Uiso 1 1 calc R U . . .
 C30 C 1.4025(15) 0.6973(12) 0.7980(11) 0.055(8) Uani 1 1 d . U . . .
 H30 H 1.378168 0.678751 0.814010 0.066 Uiso 1 1 calc R U . . .
 C32 C 1.0798(14) 0.6365(11) 0.8597(11) 0.043(8) Uani 1 1 d . U . . .
 H32 H 1.051548 0.651805 0.835456 0.052 Uiso 1 1 calc R U . . .
 C34 C 0.7772(15) 0.6627(12) 0.7978(11) 0.049(7) Uani 1 1 d . U . . .
 C36 C 1.3724(16) 0.7360(12) 0.7685(11) 0.053(8) Uani 1 1 d . U . . .
 H36 H 1.329354 0.744688 0.766770 0.063 Uiso 1 1 calc R U . . .
 C38 C 0.8241(15) 0.6329(12) 0.7175(11) 0.050(8) Uani 1 1 d . U . . .
 C40 C 1.2555(16) 0.9269(12) 0.5368(11) 0.050(8) Uani 1 1 d . U . . .
 C42 C 0.8551(15) 0.6429(12) 0.6824(11) 0.054(8) Uani 1 1 d . U . . .
 H42 H 0.888978 0.664548 0.688964 0.064 Uiso 1 1 calc R U . . .
 C44 C 1.0862(16) 1.0472(11) 0.5838(11) 0.051(8) Uani 1 1 d . U . . .
 H44 H 1.055913 1.071260 0.582438 0.061 Uiso 1 1 calc R U . . .
 C46 C 0.9888(17) 0.6937(13) 0.9398(12) 0.064(9) Uani 1 1 d . U . . .
 C48 C 1.4521(16) 0.8645(12) 0.7775(12) 0.063(9) Uani 1 1 d . U . . .
 H48 H 1.487364 0.846161 0.773928 0.075 Uiso 1 1 calc R U . . .
 C50 C 1.4097(16) 0.7580(12) 0.7441(11) 0.049(7) Uani 1 1 d . U . . .
 C52 C 1.0557(15) 0.9141(11) 0.4933(11) 0.047(7) Uani 1 1 d . U . . .
 H52 H 1.048671 0.906948 0.522872 0.056 Uiso 1 1 calc R U . . .
 C54 C 1.2836(17) 0.5849(12) 0.8223(13) 0.062(8) Uani 1 1 d . U . . .
 H54 H 1.284707 0.572965 0.852011 0.074 Uiso 1 1 calc R U . . .
 C56 C 0.7763(16) 0.5980(13) 0.7083(12) 0.067(9) Uani 1 1 d . U . . .
 H56 H 0.752579 0.588780 0.730147 0.080 Uiso 1 1 calc R U . . .
 C58 C 1.1359(16) 1.0509(12) 0.5614(12) 0.056(8) Uani 1 1 d . U . . .
 H58 H 1.139693 1.078421 0.545098 0.067 Uiso 1 1 calc R U . . .
 C60 C 0.848(2) 0.9545(15) 0.8530(15) 0.087(10) Uani 1 1 d . U . . .
 H60 H 0.835138 0.926232 0.837880 0.105 Uiso 1 1 calc R U . . .
 C62 C 0.6968(16) 0.6314(12) 0.8327(11) 0.052(8) Uani 1 1 d . U . . .
 H62 H 0.679502 0.605364 0.844974 0.062 Uiso 1 1 calc R U . . .
 C64 C 1.0644(14) 0.9602(12) 0.4824(11) 0.051(7) Uani 1 1 d . U . . .
 H64 H 1.059051 0.984765 0.502233 0.061 Uiso 1 1 calc R U . . .
 C66 C 1.3996(18) 0.6353(12) 0.6916(13) 0.068(12) Uiso 1 1 d . . . . .
 H66 H 1.402030 0.624693 0.722014 0.082 Uiso 1 1 calc R U . . .
 C68 C 0.7251(16) 0.7411(12) 0.6668(11) 0.053(8) Uani 1 1 d . U . . .
 H68 H 0.765589 0.747364 0.660034 0.063 Uiso 1 1 calc R U . . .
 C70 C 0.9148(17) 0.8263(11) 0.4206(12) 0.063(8) Uani 1 1 d . U . . .
 H70 H 0.935310 0.830405 0.395761 0.076 Uiso 1 1 calc R U . . .
 C72 C 1.0819(14) 0.9681(12) 0.4389(12) 0.051(8) Uani 1 1 d . U . . .
 H72 H 1.094075 0.998373 0.432076 0.061 Uiso 1 1 calc R U . . .
 C74 C 1.1086(14) 0.5959(11) 0.8507(11) 0.045(8) Uani 1 1 d . U . . .
 H74 H 1.098450 0.583761 0.820513 0.054 Uiso 1 1 calc R U . . .
 C76 C 0.9412(17) 1.0109(11) 0.7556(12) 0.056(8) Uani 1 1 d . U . . .
 C78 C 0.6418(17) 0.6887(13) 0.6682(12) 0.062(8) Uani 1 1 d . U . . .
 H78 H 0.622349 0.659288 0.662770 0.074 Uiso 1 1 calc R U . . .
 C80 C 0.8187(18) 0.9781(12) 0.7343(13) 0.064(9) Uani 1 1 d . U . . .
 C82 C 1.2668(16) 0.8768(13) 0.9129(15) 0.080(10) Uani 1 1 d . U . . .
 H82 H 1.286148 0.864347 0.889831 0.096 Uiso 1 1 calc R U . . .
 C84 C 1.2519(17) 0.6268(11) 0.8078(12) 0.060(8) Uani 1 1 d . U . . .
 H84 H 1.234074 0.645373 0.827986 0.072 Uiso 1 1 calc R U . . .
 C86 C 1.3912(16) 0.8556(12) 0.7507(12) 0.052(8) Uani 1 1 d . U . . .
 C88 C 0.6984(16) 0.7759(12) 0.6859(12) 0.053(8) Uani 1 1 d . U . . .
 C90 C 1.0916(14) 0.6555(11) 0.9041(10) 0.040(7) Uani 1 1 d . U . . .
 C92 C 1.1654(17) 0.8935(13) 0.9335(15) 0.073(10) Uani 1 1 d . U . . .
 C94 C 1.241(2) 0.5051(16) 0.6142(14) 0.102(15) Uiso 1 1 d . . . . .
 H94 H 1.267009 0.482431 0.604521 0.122 Uiso 1 1 calc R U . . .
 C96 C 1.2120(18) 0.7767(13) 0.9767(13) 0.075(10) Uani 1 1 d . U . . .
 H96 H 1.244370 0.793916 0.967069 0.090 Uiso 1 1 calc R U . . .
 C98 C 0.9862(19) 0.6530(13) 0.9658(13) 0.070(9) Uani 1 1 d . U . . .
 H98 H 1.020822 0.631923 0.970063 0.084 Uiso 1 1 calc R U . . .
 C100 C 1.1814(16) 1.0157(11) 0.5615(10) 0.047(7) Uani 1 1 d . U . . .
 H100 H 1.215259 1.019935 0.546054 0.056 Uiso 1 1 calc R U . . .
 C102 C 1.0705(16) 0.8912(12) 0.4220(11) 0.056(8) Uani 1 1 d . U . . .
 H102 H 1.072232 0.867006 0.400864 0.067 Uiso 1 1 calc R U . . .
 C104 C 1.134(2) 0.7792(13) 0.4485(12) 0.073(9) Uani 1 1 d . U . . .
 H104 H 1.159402 0.796897 0.472287 0.088 Uiso 1 1 calc R U . . .
 C106 C 0.8935(17) 0.6131(13) 0.8066(13) 0.065(9) Uani 1 1 d . U . . .
 C108 C 1.0008(16) 0.9980(11) 0.7504(11) 0.049(8) Uani 1 1 d . U . . .
 H108 H 1.017529 0.969483 0.763352 0.059 Uiso 1 1 calc R U . . .
 C110 C 1.1197(12) 0.6219(13) 0.5103(10) 0.077(13) Uiso 1 1 d G . . . .
 C112 C 1.1383(19) 0.5761(12) 0.5171(11) 0.17(2) Uiso 1 1 d G . . . .
 H112 H 1.113782 0.555420 0.530921 0.199 Uiso 1 1 calc R U . . .
 C114 C 1.193(2) 0.5606(11) 0.5037(14) 0.31(5) Uiso 1 1 d G . . . .
 H114 H 1.205517 0.529337 0.508415 0.375 Uiso 1 1 calc R U . . .
 C116 C 1.2287(15) 0.5909(17) 0.4835(13) 0.22(3) Uiso 1 1 d G . . . .
 H116 H 1.265958 0.580289 0.474404 0.268 Uiso 1 1 calc R U . . .
 C118 C 1.2101(16) 0.6366(15) 0.4767(10) 0.14(2) Uiso 1 1 d G . . . .
 H118 H 1.234665 0.657324 0.462900 0.168 Uiso 1 1 calc R U . . .
 C120 C 1.1556(17) 0.6521(9) 0.4901(10) 0.113(17) Uiso 1 1 d G . . . .
 H120 H 1.142930 0.683409 0.485405 0.136 Uiso 1 1 calc R U . . .
 C122 C 1.2006(16) 0.8750(13) 0.9045(15) 0.076(10) Uani 1 1 d . U . . .
 H122 H 1.178522 0.860274 0.877375 0.091 Uiso 1 1 calc R U . . .
 C124 C 1.4733(16) 0.7476(13) 0.7496(12) 0.066(9) Uani 1 1 d . U . . .
 H124 H 1.498499 0.765038 0.733253 0.079 Uiso 1 1 calc R U . . .
 C126 C 0.9931(10) 0.6650(8) 0.4835(7) 0.053(10) Uiso 1 1 d G . . . .
 C128 C 0.9868(11) 0.6481(8) 0.4392(9) 0.109(16) Uiso 1 1 d G . . . .
 H128 H 1.016969 0.626671 0.432566 0.131 Uiso 1 1 calc R U . . .
 C130 C 0.9363(13) 0.6625(9) 0.4048(6) 0.079(13) Uiso 1 1 d G . . . .
 H130 H 0.931969 0.650927 0.374577 0.095 Uiso 1 1 calc R U . . .
 C132 C 0.8921(11) 0.6938(9) 0.4146(8) 0.094(14) Uiso 1 1 d G . . . .
 H132 H 0.857566 0.703646 0.391027 0.112 Uiso 1 1 calc R U . . .
 C134 C 0.8984(11) 0.7107(8) 0.4588(9) 0.095(15) Uiso 1 1 d G . . . .
 H134 H 0.868161 0.732110 0.465466 0.114 Uiso 1 1 calc R U . . .
 C136 C 0.9489(12) 0.6963(8) 0.4932(6) 0.060(11) Uiso 1 1 d G . . . .
 H136 H 0.953161 0.707854 0.523455 0.072 Uiso 1 1 calc R U . . .
 C138 C 1.4605(17) 0.8995(12) 0.8086(13) 0.067(9) Uani 1 1 d . U . . .
 H138 H 1.501856 0.904024 0.827222 0.080 Uiso 1 1 calc R U . . .
 C140 C 0.6968(18) 0.7093(12) 0.8148(13) 0.069(9) Uani 1 1 d . U . . .
 H140 H 0.676543 0.738452 0.814235 0.083 Uiso 1 1 calc R U . . .
 C142 C 1.3542(17) 0.9151(13) 0.7944(13) 0.066(9) Uani 1 1 d . U . . .
 H142 H 1.319011 0.930838 0.801925 0.079 Uiso 1 1 calc R U . . .
 C144 C 0.8210(19) 0.9751(11) 0.6868(12) 0.069(9) Uani 1 1 d . U . . .
 H144 H 0.858453 0.965221 0.677477 0.082 Uiso 1 1 calc R U . . .
 C146 C 0.8534(16) 0.8197(12) 0.4932(13) 0.070(9) Uani 1 1 d . U . . .
 H146 H 0.832398 0.820320 0.518056 0.084 Uiso 1 1 calc R U . . .
 C148 C 1.3060(18) 0.8940(13) 0.9494(15) 0.083(10) Uani 1 1 d . U . . .
 H148 H 1.351151 0.896002 0.954276 0.100 Uiso 1 1 calc R U . . .
 C150 C 1.2968(18) 0.9485(12) 0.6342(11) 0.055(8) Uani 1 1 d . U . . .
 C152 C 1.0382(17) 1.0243(11) 0.7273(12) 0.058(8) Uani 1 1 d . U . . .
 H152 H 1.075931 1.012132 0.720258 0.069 Uiso 1 1 calc R U . . .
 C154 C 1.0649(14) 0.9553(10) 0.9171(10) 0.034(8) Uiso 1 1 d . U . . .
 C156 C 0.7658(19) 0.9872(12) 0.6547(14) 0.074(9) Uani 1 1 d . U . . .
 H156 H 0.768312 0.987684 0.623367 0.089 Uiso 1 1 calc R U . . .
 C158 C 1.0687(15) 0.9839(11) 0.8774(12) 0.053(9) Uani 1 1 d . U . . .
 H158 H 1.071547 0.969766 0.849275 0.063 Uiso 1 1 calc R U . . .
 C160 C 0.9645(17) 0.5451(13) 0.8561(15) 0.069(9) Uani 1 1 d . U . . .
 H160 H 0.988543 0.520812 0.872778 0.083 Uiso 1 1 calc R U . . .
 C162 C 1.2274(17) 0.8929(12) 0.5037(11) 0.061(9) Uani 1 1 d . U . . .
 H162 H 1.198786 0.870497 0.510847 0.073 Uiso 1 1 calc R U . . .
 C164 C 1.165(2) 0.5717(15) 0.6453(14) 0.090(14) Uiso 1 1 d . . . . .
 H164 H 1.140827 0.592131 0.659736 0.108 Uiso 1 1 calc R U . . .
 C166 C 1.0818(16) 1.0084(12) 0.6076(12) 0.056(8) Uani 1 1 d . U . . .
 H166 H 1.048576 1.005092 0.623828 0.067 Uiso 1 1 calc R U . . .
 C168 C 0.8155(18) 0.8214(12) 0.4476(13) 0.070(9) Uani 1 1 d . U . . .
 H168 H 0.770234 0.820501 0.441620 0.084 Uiso 1 1 calc R U . . .
 C170 C 1.3396(17) 0.6400(12) 0.6622(13) 0.062(11) Uiso 1 1 d . . . . .
 C172 C 1.0130(12) 0.6012(8) 0.5559(9) 0.064(11) Uiso 1 1 d G . . . .
 C174 C 1.0116(12) 0.6004(8) 0.6022(9) 0.078(13) Uiso 1 1 d G . . . .
 H174 H 1.032563 0.623893 0.621967 0.094 Uiso 1 1 calc R U . . .
 C176 C 0.9795(14) 0.5654(11) 0.6194(7) 0.130(19) Uiso 1 1 d G . . . .
 H176 H 0.978531 0.564847 0.651036 0.156 Uiso 1 1 calc R U . . .
 C178 C 0.9488(13) 0.5310(9) 0.5905(11) 0.120(18) Uiso 1 1 d G . . . .
 H178 H 0.926914 0.507077 0.602279 0.145 Uiso 1 1 calc R U . . .
 C180 C 0.9503(13) 0.5318(8) 0.5442(10) 0.109(16) Uiso 1 1 d G . . . .
 H180 H 0.929328 0.508353 0.524453 0.131 Uiso 1 1 calc R U . . .
 C45 C 0.9824(13) 0.5669(10) 0.5270(7) 0.095(15) Uiso 1 1 d G . . . .
 H45 H 0.983360 0.567399 0.495383 0.114 Uiso 1 1 calc R U . . .
 C91 C 1.2017(18) 0.9127(14) 0.9754(15) 0.087(10) Uani 1 1 d . U . . .
 H91 H 1.181747 0.926597 0.997378 0.105 Uiso 1 1 calc R U . . .
 C23 C 0.935(2) 0.6435(14) 0.9848(15) 0.083(10) Uani 1 1 d . U . . .
 H23 H 0.934714 0.616368 1.002473 0.100 Uiso 1 1 calc R U . . .
 C93 C 1.1508(16) 0.5729(13) 0.8834(11) 0.060(9) Uani 1 1 d . U . . .
 H93 H 1.170250 0.544928 0.877082 0.072 Uiso 1 1 calc R U . . .
 C47 C 1.0493(18) 1.0258(13) 0.9558(14) 0.071(9) Uani 1 1 d . U . . .
 H47 H 1.039444 1.041010 0.981577 0.086 Uiso 1 1 calc R U . . .
 C95 C 0.8416(17) 0.6246(13) 0.6396(12) 0.066(9) Uani 1 1 d . U . . .
 H95 H 0.862502 0.635242 0.616610 0.079 Uiso 1 1 calc R U . . .
 C3 C 1.2484(17) 0.6389(12) 0.7630(12) 0.058(8) Uani 1 1 d . U . . .
 H3 H 1.224265 0.665592 0.752030 0.070 Uiso 1 1 calc R U . . .
 C97 C 1.1758(15) 0.9746(11) 0.5847(10) 0.041(7) Uani 1 1 d . U . . .
 C49 C 1.030(2) 0.7574(12) 0.4061(12) 0.071(9) Uani 1 1 d . U . . .
 H49 H 0.984614 0.760857 0.399217 0.085 Uiso 1 1 calc R U . . .
 C99 C 1.0820(16) 0.9361(13) 0.4088(13) 0.059(8) Uani 1 1 d . U . . .
 H99 H 1.089350 0.942738 0.379234 0.071 Uiso 1 1 calc R U . . .
 C25 C 1.2862(19) 0.9707(12) 0.6717(11) 0.063(9) Uani 1 1 d . U . . .
 H25 H 1.243834 0.974668 0.675747 0.075 Uiso 1 1 calc R U . . .
 C101 C 0.7509(17) 0.7083(13) 0.7979(13) 0.070(9) Uani 1 1 d . U . . .
 H101 H 0.769344 0.734784 0.787376 0.085 Uiso 1 1 calc R U . . .
 C51 C 0.8479(18) 0.8245(12) 0.4134(13) 0.066(9) Uani 1 1 d . U . . .
 H51 H 0.823986 0.825420 0.382809 0.079 Uiso 1 1 calc R U . . .
 C103 C 1.2966(17) 0.9585(12) 0.5250(12) 0.061(8) Uani 1 1 d . U . . .
 H103 H 1.315793 0.981455 0.546134 0.074 Uiso 1 1 calc R U . . .
 C13 C 0.7004(16) 0.6966(12) 0.6555(11) 0.055(8) Uani 1 1 d . U . . .
 H13 H 0.721250 0.674156 0.640792 0.066 Uiso 1 1 calc R U . . .
 C105 C 0.6134(17) 0.7210(12) 0.6875(12) 0.067(9) Uani 1 1 d . U . . .
 H105 H 0.574683 0.714181 0.696680 0.081 Uiso 1 1 calc R U . . .
 C53 C 0.9379(17) 0.5765(13) 0.8786(14) 0.069(9) Uani 1 1 d . U . . .
 H53 H 0.944623 0.575210 0.911031 0.083 Uiso 1 1 calc R U . . .
 C107 C 1.473(2) 0.8425(15) 0.6732(16) 0.100(15) Uiso 1 1 d . . . . .
 H107 H 1.486714 0.860733 0.699842 0.120 Uiso 1 1 calc R U . . .
 C27 C 0.9229(16) 0.5811(13) 0.7822(14) 0.068(9) Uani 1 1 d . U . . .
 H27 H 0.919409 0.582481 0.750030 0.082 Uiso 1 1 calc R U . . .
 C109 C 1.215(2) 0.7697(14) 1.0218(14) 0.094(11) Uani 1 1 d . U . . .
 H109 H 1.251068 0.780672 1.043123 0.113 Uiso 1 1 calc R U . . .
 C55 C 1.4676(16) 0.6890(13) 0.8016(12) 0.062(8) Uani 1 1 d . U . . .
 H55 H 1.488303 0.665576 0.821514 0.074 Uiso 1 1 calc R U . . .
 C111 C 1.2426(18) 0.8936(14) 0.4623(12) 0.072(9) Uani 1 1 d . U . . .
 H111 H 1.225077 0.870730 0.440488 0.086 Uiso 1 1 calc R U . . .
 C7 C 1.0569(16) 0.8797(12) 0.4637(11) 0.051(8) Uani 1 1 d . U . . .
 C113 C 1.5008(18) 0.7139(14) 0.7772(13) 0.072(9) Uani 1 1 d . U . . .
 H113 H 1.544761 0.707449 0.779564 0.086 Uiso 1 1 calc R U . . .
 C57 C 1.3364(19) 0.9876(14) 0.7039(13) 0.075(10) Uani 1 1 d . U . . .
 H57 H 1.327728 1.008317 0.726391 0.089 Uiso 1 1 calc R U . . .
 C115 C 1.0681(17) 1.0297(12) 0.8807(14) 0.064(9) Uani 1 1 d . U . . .
 H115 H 1.074945 1.048170 0.856006 0.077 Uiso 1 1 calc R U . . .
 C29 C 0.8993(17) 0.6121(13) 0.8540(13) 0.067(9) Uani 1 1 d . U . . .
 H29 H 0.878445 0.634077 0.869148 0.081 Uiso 1 1 calc R U . . .
 C117 C 1.486(2) 0.8179(15) 0.6006(15) 0.093(14) Uiso 1 1 d . . . . .
 H117 H 1.512560 0.815991 0.578790 0.111 Uiso 1 1 calc R U . . .
 C59 C 1.0485(16) 0.8709(9) 0.9618(8) 0.094(11) Uani 1 1 d G U . . .
 C119 C 0.9827(15) 0.8662(9) 0.9555(7) 0.100(11) Uani 1 1 d G U . . .
 H119 H 0.955572 0.878122 0.928647 0.120 Uiso 1 1 calc R U . . .
 C15 C 0.9567(12) 0.8440(10) 0.9884(10) 0.107(11) Uani 1 1 d G U . . .
 H15 H 0.911819 0.840752 0.984050 0.128 Uiso 1 1 calc R U . . .
 C121 C 0.9965(16) 0.8265(9) 1.0276(8) 0.108(12) Uani 1 1 d G U . . .
 H121 H 0.978734 0.811342 1.050078 0.130 Uiso 1 1 calc R U . . .
 C61 C 1.0622(15) 0.8312(10) 1.0339(8) 0.119(12) Uani 1 1 d G U . . .
 H61 H 1.089404 0.819302 1.060704 0.143 Uiso 1 1 calc R U . . .
 C123 C 1.0882(12) 0.8534(10) 1.0010(10) 0.106(11) Uani 1 1 d G U . . .
 H123 H 1.133158 0.856672 1.005301 0.128 Uiso 1 1 calc R U . . .
 C31 C 0.7860(10) 0.8696(9) 0.6249(8) 0.078(10) Uani 1 1 d G U . . .
 H31 H 0.827168 0.867948 0.644426 0.094 Uiso 1 1 calc R U . . .
 C125 C 0.7784(11) 0.8898(9) 0.5819(9) 0.097(11) Uani 1 1 d G U . . .
 H125 H 0.814253 0.901906 0.572075 0.116 Uiso 1 1 calc R U . . .
 C63 C 0.7182(14) 0.8921(9) 0.5533(7) 0.102(11) Uani 1 1 d G U . . .
 H63 H 0.712908 0.905926 0.523935 0.123 Uiso 1 1 calc R U . . .
 C127 C 0.6656(10) 0.8744(10) 0.5677(8) 0.105(12) Uani 1 1 d G U . . .
 H127 H 0.624478 0.875987 0.548145 0.126 Uiso 1 1 calc R U . . .
 C2 C 0.6733(10) 0.8542(9) 0.6107(8) 0.082(10) Uani 1 1 d G U . . .
 H2 H 0.637392 0.842029 0.620496 0.098 Uiso 1 1 calc R U . . .
 C129 C 0.7335(12) 0.8518(8) 0.6393(6) 0.069(9) Uani 1 1 d G U . . .
 C65 C 0.709(2) 0.9984(13) 0.6648(15) 0.079(10) Uani 1 1 d . U . . .
 H65 H 0.673071 1.004604 0.641349 0.094 Uiso 1 1 calc R U . . .
 C131 C 1.0554(17) 0.9785(13) 0.9548(12) 0.063(9) Uani 1 1 d . U . . .
 H131 H 1.052820 0.961394 0.981416 0.076 Uiso 1 1 calc R U . . .
 C33 C 1.0578(18) 1.0497(14) 0.9187(15) 0.074(9) Uani 1 1 d . U . . .
 H33 H 1.056444 1.082323 0.919728 0.089 Uiso 1 1 calc R U . . .
 C133 C 1.163(2) 0.5917(14) 0.9243(13) 0.088(11) Uani 1 1 d . U . . .
 H133 H 1.190919 0.575562 0.948089 0.105 Uiso 1 1 calc R U . . .
 C67 C 1.4565(18) 0.6460(12) 0.6772(13) 0.068(11) Uiso 1 1 d . . . . .
 H67 H 1.496270 0.640084 0.697445 0.081 Uiso 1 1 calc R U . . .
 C135 C 0.9583(18) 0.5468(14) 0.8105(15) 0.078(10) Uani 1 1 d . U . . .
 H135 H 0.978859 0.523731 0.796373 0.094 Uiso 1 1 calc R U . . .
 C17 C 1.3058(17) 0.5777(13) 0.7501(13) 0.071(9) Uani 1 1 d . U . . .
 H17 H 1.323603 0.559792 0.729401 0.086 Uiso 1 1 calc R U . . .
 C137 C 1.124(2) 0.7227(13) 0.3901(13) 0.083(10) Uani 1 1 d . U . . .
 H137 H 1.143043 0.701224 0.372971 0.100 Uiso 1 1 calc R U . . .
 C69 C 1.1125(18) 0.7361(13) 0.9578(12) 0.065(9) Uani 1 1 d . U . . .
 C139 C 1.3570(18) 0.9358(14) 0.6324(13) 0.072(9) Uani 1 1 d . U . . .
 H139 H 1.365818 0.916553 0.608778 0.087 Uiso 1 1 calc R U . . .
 C35 C 1.456(2) 0.6638(14) 0.6367(14) 0.087(14) Uiso 1 1 d . . . . .
 H35 H 1.494960 0.671319 0.628122 0.104 Uiso 1 1 calc R U . . .
 C141 C 1.167(2) 0.7472(14) 1.0386(14) 0.099(11) Uani 1 1 d . U . . .
 H141 H 1.168602 0.743963 1.070371 0.119 Uiso 1 1 calc R U . . .
 C71 C 0.8991(18) 1.0278(14) 0.8526(13) 0.074(9) Uani 1 1 d . U . . .
 H71 H 0.921018 1.049495 0.837899 0.089 Uiso 1 1 calc R U . . .
 C143 C 0.8876(19) 0.7148(14) 0.9560(13) 0.082(10) Uani 1 1 d . U . . .
 H143 H 0.855374 0.737424 0.954983 0.098 Uiso 1 1 calc R U . . .
 C9 C 1.2761(18) 0.6165(13) 0.7337(12) 0.065(9) Uani 1 1 d . U . . .
 C145 C 1.0183(18) 1.0696(12) 0.7148(13) 0.072(9) Uani 1 1 d . U . . .
 H145 H 1.043189 1.090398 0.701536 0.087 Uiso 1 1 calc R U . . .
 C73 C 0.887(2) 1.0377(16) 0.8965(15) 0.085(10) Uani 1 1 d . U . . .
 H73 H 0.899122 1.066023 0.911711 0.103 Uiso 1 1 calc R U . . .
 C147 C 0.8793(18) 0.9874(13) 0.8318(13) 0.065(9) Uani 1 1 d . U . . .
 C37 C 0.9379(19) 0.7230(14) 0.9353(13) 0.075(10) Uiso 1 1 d . U . . .
 H37 H 0.937302 0.749937 0.917253 0.090 Uiso 1 1 calc R U . . .
 C149 C 1.2656(18) 0.9098(15) 0.9817(15) 0.092(10) Uani 1 1 d . U . . .
 H149 H 1.288608 0.919278 1.011013 0.110 Uiso 1 1 calc R U . . .
 C75 C 1.4062(19) 0.9532(13) 0.6684(12) 0.074(9) Uani 1 1 d . U . . .
 H75 H 1.449288 0.948199 0.666448 0.089 Uiso 1 1 calc R U . . .
 C151 C 0.884(2) 0.6730(14) 0.9786(15) 0.094(11) Uani 1 1 d . U . . .
 H151 H 0.847034 0.665150 0.989363 0.113 Uiso 1 1 calc R U . . .
 C19 C 1.3099(18) 0.9562(13) 0.4810(13) 0.070(9) Uani 1 1 d . U . . .
 H19 H 1.339879 0.977028 0.473117 0.085 Uiso 1 1 calc R U . . .
 C153 C 1.2818(18) 0.9258(14) 0.4506(13) 0.074(9) Uani 1 1 d . U . . .
 H153 H 1.289158 0.926527 0.420365 0.089 Uiso 1 1 calc R U . . .
 C77 C 0.7664(19) 0.5775(13) 0.6623(13) 0.080(10) Uani 1 1 d . U . . .
 H77 H 0.736007 0.553383 0.654734 0.096 Uiso 1 1 calc R U . . .
 C155 C 1.4136(17) 0.9280(13) 0.8144(13) 0.072(10) Uani 1 1 d . U . . .
 H155 H 1.422003 0.955681 0.831525 0.087 Uiso 1 1 calc R U . . .
 C39 C 0.7063(18) 1.0004(12) 0.7104(14) 0.076(9) Uani 1 1 d . U . . .
 H39 H 0.667551 1.008302 0.718966 0.091 Uiso 1 1 calc R U . . .
 C157 C 1.399(2) 0.7897(17) 0.6303(16) 0.113(17) Uiso 1 1 d . . . . .
 H157 H 1.363600 0.769572 0.627358 0.136 Uiso 1 1 calc R U . . .
 C79 C 0.9205(16) 1.0548(11) 0.7429(13) 0.062(8) Uani 1 1 d . U . . .
 H79 H 0.880713 1.065788 0.747550 0.075 Uiso 1 1 calc R U . . .
 C159 C 1.176(2) 0.4962(17) 0.6136(14) 0.102(15) Uiso 1 1 d . . . . .
 H159 H 1.159563 0.466352 0.605659 0.122 Uiso 1 1 calc R U . . .
 C5 C 0.9172(16) 0.8174(12) 0.5023(12) 0.060(8) Uani 1 1 d . U . . .
 H5 H 0.940511 0.812859 0.532750 0.072 Uiso 1 1 calc R U . . .
 C161 C 1.3130(17) 0.5616(12) 0.7920(13) 0.063(9) Uani 1 1 d . U . . .
 H161 H 1.337690 0.534790 0.801281 0.076 Uiso 1 1 calc R U . . .
 C81 C 1.162(2) 0.7489(13) 0.4212(12) 0.083(10) Uani 1 1 d . U . . .
 H81 H 1.206784 0.747301 0.425139 0.099 Uiso 1 1 calc R U . . .
 C163 C 0.6681(17) 0.6742(12) 0.8323(13) 0.067(9) Uani 1 1 d . U . . .
 H163 H 0.630527 0.678639 0.843749 0.081 Uiso 1 1 calc R U . . .
 C41 C 0.7618(17) 0.9905(12) 0.7443(14) 0.072(9) Uani 1 1 d . U . . .
 H41 H 0.759310 0.992557 0.775544 0.086 Uiso 1 1 calc R U . . .
 C165 C 0.9586(17) 1.0815(12) 0.7236(13) 0.073(9) Uani 1 1 d . U . . .
 H165 H 0.943619 1.111622 0.714931 0.087 Uiso 1 1 calc R U . . .
 C83 C 0.6403(17) 0.7665(13) 0.6947(13) 0.069(9) Uani 1 1 d . U . . .
 H83 H 0.617122 0.790281 0.705727 0.082 Uiso 1 1 calc R U . . .
 C167 C 1.341(2) 0.6586(15) 0.6209(16) 0.102(16) Uiso 1 1 d . . . . .
 H167 H 1.300792 0.663003 0.600473 0.122 Uiso 1 1 calc R U . . .
 C21 C 1.395(2) 0.9764(14) 0.7049(14) 0.082(10) Uani 1 1 d . U . . .
 H21 H 1.428428 0.984210 0.730082 0.099 Uiso 1 1 calc R U . . .
 C169 C 1.118(2) 0.7298(13) 1.0051(12) 0.083(10) Uani 1 1 d . U . . .
 H169 H 1.086076 0.712466 1.014819 0.099 Uiso 1 1 calc R U . . .
 C85 C 1.266(3) 0.5500(18) 0.6298(16) 0.126(19) Uiso 1 1 d . . . . .
 H85 H 1.309749 0.557037 0.629972 0.151 Uiso 1 1 calc R U . . .
 C171 C 1.059(2) 0.7260(13) 0.3821(14) 0.085(10) Uani 1 1 d . U . . .
 H171 H 1.033995 0.706621 0.359839 0.102 Uiso 1 1 calc R U . . .
 C43 C 0.798(2) 0.5910(14) 0.6308(13) 0.088(10) Uani 1 1 d . U . . .
 H43 H 0.789040 0.576559 0.601606 0.106 Uiso 1 1 calc R U . . .
 C173 C 1.505(2) 0.8436(16) 0.6375(16) 0.104(16) Uiso 1 1 d . . . . .
 H173 H 1.541141 0.863146 0.639708 0.125 Uiso 1 1 calc R U . . .
 C87 C 0.858(2) 1.0057(17) 0.9145(16) 0.096(11) Uani 1 1 d . U . . .
 H87 H 0.851311 1.012533 0.944132 0.116 Uiso 1 1 calc R U . . .
 C175 C 1.1376(19) 0.6341(14) 0.9358(13) 0.084(11) Uani 1 1 d . U . . .
 H175 H 1.152446 0.647412 0.965217 0.100 Uiso 1 1 calc R U . . .
 C11 C 1.137(2) 0.5305(17) 0.6246(15) 0.110(16) Uiso 1 1 d . . . . .
 H11 H 1.091720 0.526364 0.618420 0.131 Uiso 1 1 calc R U . . .
 C177 C 1.395(3) 0.6720(18) 0.6051(19) 0.14(2) Uiso 1 1 d . . . . .
 H177 H 1.392639 0.685506 0.575847 0.166 Uiso 1 1 calc R U . . .
 C89 C 1.432(3) 0.7950(18) 0.5935(19) 0.131(19) Uiso 1 1 d . . . . .
 H89 H 1.415136 0.781917 0.564349 0.157 Uiso 1 1 calc R U . . .
 C179 C 0.836(2) 0.9633(17) 0.8975(16) 0.105(11) Uani 1 1 d . U . . .
 H179 H 0.815028 0.942149 0.913468 0.126 Uiso 1 1 calc R U . . .

loop_
  _atom_site_aniso_label
  _atom_site_aniso_U_11
  _atom_site_aniso_U_22
  _atom_site_aniso_U_33
  _atom_site_aniso_U_23
  _atom_site_aniso_U_13
  _atom_site_aniso_U_12
 Pt1 0.0224(8) 0.0366(9) 0.0298(8) 0.0028(7) 0.0078(6) 0.0012(6)
 Pt2 0.0226(8) 0.0375(9) 0.0310(8) -0.0027(6) 0.0091(6) -0.0022(6)
 Ag2 0.0202(14) 0.0364(17) 0.0280(14) -0.0009(11) 0.0068(11) -0.0014(11)
 Ag4 0.0237(15) 0.0459(17) 0.0340(15) 0.0087(13) 0.0101(12) 0.0039(12)
 Ag6 0.0265(15) 0.0382(17) 0.0296(14) -0.0022(12) 0.0062(12) 0.0017(12)
 Ag8 0.0232(15) 0.0414(17) 0.0377(15) -0.0047(13) 0.0103(12) -0.0035(12)
 Ag10 0.0312(16) 0.0348(16) 0.0362(15) -0.0004(12) 0.0110(12) -0.0011(12)
 Ag12 0.0279(15) 0.0352(16) 0.0340(15) 0.0004(12) 0.0099(12) -0.0012(12)
 Ag14 0.0218(15) 0.0494(18) 0.0352(15) 0.0021(13) 0.0071(12) -0.0030(12)
 Ag16 0.0306(16) 0.0401(17) 0.0360(15) 0.0051(13) 0.0118(12) -0.0002(13)
 Ag18 0.0319(15) 0.0416(17) 0.0295(15) 0.0018(12) 0.0095(12) 0.0030(12)
 Ag20 0.0318(16) 0.0384(17) 0.0412(16) 0.0002(13) 0.0140(12) -0.0032(12)
 Ag22 0.0235(15) 0.0498(18) 0.0335(15) -0.0004(13) 0.0072(12) 0.0043(13)
 Ag23 0.0341(16) 0.0408(17) 0.0337(15) -0.0026(13) 0.0102(12) 0.0012(13)
 Ag3 0.0314(16) 0.0443(17) 0.0381(16) -0.0024(13) 0.0139(12) -0.0050(13)
 Ag13 0.0240(15) 0.0472(17) 0.0332(15) -0.0036(13) 0.0058(12) -0.0067(12)
 Ag7 0.0302(16) 0.0430(17) 0.0397(16) 0.0042(13) 0.0130(12) -0.0038(13)
 Ag15 0.0334(16) 0.0470(17) 0.0312(15) 0.0005(13) 0.0093(12) -0.0062(13)
 Ag24 0.0337(16) 0.0417(18) 0.0428(16) -0.0042(13) 0.0131(13) 0.0041(13)
 Ag17 0.0234(15) 0.0483(18) 0.0390(15) -0.0019(13) 0.0084(12) 0.0001(12)
 Ag9 0.0295(15) 0.0404(17) 0.0375(15) 0.0031(13) 0.0146(12) 0.0059(12)
 Ag19 0.0197(15) 0.0549(19) 0.0431(16) 0.0068(13) 0.0096(12) 0.0004(13)
 Ag5 0.0382(17) 0.0434(18) 0.0413(16) -0.0079(13) 0.0099(13) -0.0068(13)
 Ag21 0.0391(17) 0.0473(18) 0.0385(16) 0.0052(13) 0.0172(13) 0.0053(13)
 Ag11 0.0395(17) 0.0478(18) 0.0388(16) -0.0046(13) 0.0116(13) -0.0025(14)
 Br1 0.032(2) 0.037(2) 0.053(2) -0.0057(17) 0.0206(17) -0.0036(17)
 Br4 0.022(2) 0.068(3) 0.029(2) -0.0013(18) -0.0017(15) 0.0134(18)
 Br6 0.028(2) 0.071(3) 0.035(2) 0.0020(18) 0.0028(16) -0.0158(18)
 Br7 0.034(2) 0.052(2) 0.052(2) 0.0226(19) 0.0200(18) 0.0102(18)
 Br2 0.045(2) 0.042(2) 0.054(2) 0.0030(18) 0.0240(18) -0.0037(18)
 Br5 0.116(4) 0.134(5) 0.116(4) 0.018(4) 0.072(3) 0.027(4)
 Br3 0.106(4) 0.167(6) 0.110(4) -0.016(4) 0.046(3) -0.011(4)
 P1 0.022(5) 0.053(6) 0.051(6) -0.003(5) 0.017(4) 0.001(5)
 P4 0.045(6) 0.046(6) 0.048(6) 0.005(5) 0.013(5) 0.019(5)
 P6 0.037(6) 0.059(7) 0.053(6) 0.012(5) 0.003(5) 0.002(5)
 P8 0.038(6) 0.050(7) 0.047(6) 0.005(5) 0.014(5) -0.007(5)
 P10 0.039(6) 0.050(7) 0.047(6) 0.008(5) 0.020(5) -0.006(5)
 P5 0.077(8) 0.044(7) 0.034(6) 0.001(5) 0.015(5) 0.000(5)
 P3 0.043(6) 0.059(7) 0.041(6) 0.002(5) 0.004(5) -0.001(5)
 P7 0.046(6) 0.046(6) 0.034(5) 0.006(5) 0.014(5) 0.008(5)
 P2 0.051(7) 0.043(7) 0.068(7) -0.023(5) 0.005(5) -0.007(5)
 P9 0.046(7) 0.055(7) 0.059(7) -0.006(5) 0.006(5) 0.010(5)
 C4 0.12(2) 0.06(2) 0.037(18) 0.005(13) 0.052(17) -0.018(17)
 C6 0.05(2) 0.07(2) 0.091(17) -0.022(18) 0.014(17) -0.003(14)
 C8 0.06(2) 0.07(2) 0.104(19) -0.029(17) 0.012(17) 0.003(15)
 C10 0.07(2) 0.09(2) 0.12(2) -0.03(2) 0.028(19) 0.005(16)
 C12 0.08(2) 0.11(3) 0.12(2) -0.02(2) 0.05(2) 0.004(17)
 C14 0.10(3) 0.12(3) 0.11(2) -0.03(2) 0.040(19) 0.015(18)
 C16 0.08(2) 0.11(3) 0.093(18) -0.020(19) 0.023(17) 0.012(17)
 C20 0.032(16) 0.036(16) 0.060(18) 0.004(13) 0.012(12) 0.010(12)
 C22 0.034(17) 0.058(15) 0.052(18) 0.013(15) 0.017(13) -0.005(12)
 C24 0.048(15) 0.041(19) 0.052(14) 0.011(15) 0.003(10) -0.004(15)
 C26 0.07(2) 0.06(2) 0.055(16) 0.001(16) -0.006(14) -0.022(15)
 C28 0.035(15) 0.051(18) 0.072(19) 0.001(13) 0.021(14) -0.010(13)
 C30 0.029(13) 0.08(2) 0.056(19) -0.007(14) 0.001(13) 0.007(13)
 C32 0.025(17) 0.061(17) 0.047(13) 0.001(13) 0.015(13) 0.023(13)
 C34 0.036(17) 0.054(15) 0.063(19) 0.003(15) 0.020(14) -0.012(12)
 C36 0.033(15) 0.07(2) 0.050(19) -0.008(13) 0.006(13) 0.010(13)
 C38 0.024(16) 0.08(2) 0.052(15) -0.004(14) 0.017(12) -0.010(13)
 C40 0.055(19) 0.052(18) 0.057(16) 0.016(12) 0.038(14) -0.008(13)
 C42 0.034(17) 0.08(2) 0.055(15) -0.004(14) 0.020(13) -0.019(14)
 C44 0.046(17) 0.037(16) 0.07(2) -0.008(13) 0.013(13) 0.014(13)
 C46 0.07(2) 0.052(18) 0.08(2) 0.005(15) 0.029(17) 0.009(17)
 C48 0.044(14) 0.062(19) 0.09(2) -0.024(15) 0.021(14) 0.001(14)
 C50 0.044(15) 0.055(19) 0.055(18) -0.020(13) 0.023(13) 0.018(13)
 C52 0.044(18) 0.056(15) 0.034(15) 0.007(11) -0.007(14) -0.016(15)
 C54 0.07(2) 0.040(17) 0.081(18) 0.013(14) 0.029(16) 0.011(14)
 C56 0.048(18) 0.09(2) 0.071(16) 0.003(15) 0.029(15) -0.030(14)
 C58 0.054(18) 0.044(16) 0.07(2) -0.017(14) 0.018(14) 0.004(13)
 C60 0.10(2) 0.07(2) 0.10(2) 0.008(17) 0.042(19) 0.022(17)
 C62 0.044(17) 0.047(15) 0.07(2) 0.005(16) 0.030(14) -0.009(13)
 C64 0.028(17) 0.056(15) 0.064(16) 0.017(13) 0.001(14) -0.007(14)
 C68 0.040(16) 0.065(16) 0.048(18) -0.010(15) -0.002(14) -0.005(12)
 C70 0.059(15) 0.06(2) 0.058(14) 0.007(16) -0.010(12) -0.010(16)
 C72 0.022(16) 0.058(17) 0.067(17) 0.021(12) 0.001(14) -0.010(15)
 C74 0.029(17) 0.057(17) 0.050(15) 0.000(13) 0.011(13) 0.024(13)
 C76 0.053(16) 0.033(15) 0.08(2) 0.016(15) 0.012(15) 0.001(13)
 C78 0.060(17) 0.058(17) 0.07(2) -0.020(16) 0.018(15) -0.010(14)
 C80 0.053(16) 0.06(2) 0.074(15) -0.003(17) -0.002(15) 0.011(16)
 C82 0.025(14) 0.08(2) 0.13(2) -0.016(18) -0.004(14) -0.005(15)
 C84 0.08(2) 0.038(17) 0.064(16) -0.002(14) 0.014(16) 0.014(14)
 C86 0.044(15) 0.051(18) 0.067(19) 0.000(14) 0.021(13) -0.004(13)
 C88 0.044(16) 0.045(16) 0.07(2) 0.004(14) 0.018(15) -0.010(13)
 C90 0.028(17) 0.060(18) 0.039(13) 0.008(12) 0.022(13) 0.015(13)
 C92 0.027(16) 0.07(2) 0.11(2) 0.015(17) -0.011(13) 0.011(15)
 C96 0.07(2) 0.08(2) 0.069(16) -0.007(17) -0.008(15) -0.018(16)
 C98 0.09(2) 0.046(18) 0.08(2) -0.006(15) 0.035(17) -0.007(16)
 C100 0.052(17) 0.052(16) 0.040(17) -0.010(13) 0.016(13) 0.006(12)
 C102 0.06(2) 0.064(16) 0.041(14) 0.006(13) 0.008(14) -0.008(15)
 C104 0.12(2) 0.07(2) 0.051(18) -0.018(14) 0.055(17) -0.008(18)
 C106 0.06(2) 0.06(2) 0.080(16) -0.001(16) 0.016(16) 0.015(15)
 C108 0.058(17) 0.023(16) 0.068(19) 0.014(14) 0.016(15) 0.001(12)
 C122 0.024(14) 0.07(2) 0.12(2) -0.003(18) -0.009(14) -0.007(15)
 C124 0.047(15) 0.09(2) 0.07(2) 0.006(15) 0.031(15) 0.025(14)
 C138 0.048(16) 0.06(2) 0.09(2) -0.026(15) 0.014(15) -0.001(13)
 C140 0.066(19) 0.042(16) 0.11(2) -0.004(17) 0.045(16) -0.006(14)
 C142 0.048(15) 0.066(19) 0.09(2) -0.016(15) 0.023(15) 0.004(14)
 C144 0.077(18) 0.05(2) 0.074(16) -0.001(17) -0.002(15) 0.022(17)
 C146 0.033(13) 0.09(2) 0.083(17) 0.024(18) -0.001(12) -0.018(16)
 C148 0.028(16) 0.08(2) 0.13(2) -0.018(19) -0.011(13) -0.002(16)
 C150 0.068(16) 0.05(2) 0.042(16) 0.016(13) 0.006(15) -0.010(16)
 C152 0.058(17) 0.033(15) 0.08(2) 0.014(15) 0.011(15) -0.015(13)
 C156 0.078(19) 0.06(2) 0.077(16) -0.011(17) -0.009(15) 0.019(17)
 C158 0.057(19) 0.036(14) 0.060(18) 0.008(15) 0.002(16) -0.016(15)
 C160 0.04(2) 0.06(2) 0.108(18) -0.003(17) 0.016(18) 0.007(14)
 C162 0.07(2) 0.067(19) 0.056(16) 0.013(13) 0.041(15) -0.025(15)
 C166 0.037(17) 0.053(17) 0.08(2) 0.007(14) 0.013(14) 0.022(13)
 C168 0.047(16) 0.06(2) 0.087(18) 0.012(18) -0.013(11) -0.028(17)
 C91 0.040(16) 0.09(2) 0.12(2) 0.001(19) -0.009(14) 0.009(17)
 C23 0.09(2) 0.06(2) 0.11(2) 0.008(17) 0.044(19) -0.007(15)
 C93 0.045(19) 0.072(19) 0.056(15) -0.002(13) -0.002(15) 0.029(15)
 C47 0.07(2) 0.063(16) 0.082(19) -0.006(16) 0.020(17) 0.007(18)
 C95 0.07(2) 0.09(2) 0.047(14) 0.002(14) 0.036(15) -0.045(15)
 C3 0.06(2) 0.049(18) 0.059(16) -0.003(13) 0.003(15) 0.003(14)
 C97 0.039(16) 0.050(15) 0.035(17) -0.012(12) 0.007(12) 0.008(13)
 C49 0.13(2) 0.04(2) 0.056(19) 0.008(14) 0.038(17) -0.012(16)
 C99 0.045(18) 0.067(17) 0.059(17) 0.018(12) -0.003(15) -0.006(16)
 C25 0.074(18) 0.07(2) 0.044(17) 0.004(14) 0.010(14) -0.024(16)
 C101 0.065(19) 0.057(15) 0.10(2) 0.004(17) 0.041(16) -0.004(14)
 C51 0.060(15) 0.05(2) 0.078(17) 0.011(17) -0.013(13) -0.021(16)
 C103 0.07(2) 0.053(18) 0.078(17) 0.006(14) 0.048(15) -0.017(14)
 C13 0.053(17) 0.063(16) 0.047(18) -0.012(15) 0.007(14) -0.004(13)
 C105 0.058(18) 0.057(16) 0.09(2) -0.035(16) 0.030(15) -0.029(13)
 C53 0.05(2) 0.07(2) 0.091(18) 0.009(15) 0.023(16) 0.012(15)
 C27 0.037(19) 0.07(2) 0.095(18) -0.012(15) 0.018(16) 0.009(14)
 C109 0.12(2) 0.09(2) 0.064(15) -0.012(18) -0.013(17) -0.037(18)
 C55 0.032(14) 0.08(2) 0.07(2) 0.002(15) 0.012(14) 0.012(14)
 C111 0.08(2) 0.09(2) 0.055(15) 0.004(15) 0.040(15) -0.027(16)
 C7 0.051(19) 0.061(16) 0.038(15) 0.005(11) 0.001(14) -0.009(15)
 C113 0.042(16) 0.10(2) 0.08(2) 0.011(15) 0.018(15) 0.014(14)
 C57 0.078(19) 0.08(2) 0.056(17) 0.006(15) -0.001(15) -0.024(17)
 C115 0.07(2) 0.037(14) 0.096(19) 0.010(15) 0.034(18) -0.019(16)
 C29 0.06(2) 0.06(2) 0.082(16) 0.000(16) 0.022(17) 0.015(14)
 C59 0.16(2) 0.08(2) 0.056(19) -0.026(17) 0.050(19) -0.03(2)
 C119 0.16(2) 0.11(3) 0.051(18) -0.035(16) 0.068(18) -0.02(2)
 C15 0.16(3) 0.12(3) 0.06(2) -0.023(19) 0.058(18) -0.03(2)
 C121 0.16(3) 0.12(3) 0.060(19) -0.020(19) 0.061(19) -0.04(2)
 C61 0.16(3) 0.12(3) 0.09(2) 0.015(19) 0.054(19) -0.04(2)
 C123 0.16(3) 0.10(3) 0.07(2) 0.003(19) 0.056(18) -0.03(2)
 C31 0.086(19) 0.06(2) 0.075(19) 0.017(16) -0.005(16) -0.024(17)
 C125 0.11(2) 0.09(2) 0.08(2) 0.031(18) 0.001(16) -0.03(2)
 C63 0.12(2) 0.11(3) 0.06(2) 0.017(19) -0.004(15) -0.02(2)
 C127 0.11(2) 0.14(3) 0.055(18) 0.022(18) -0.020(16) -0.03(2)
 C2 0.086(18) 0.10(2) 0.047(17) 0.003(17) -0.016(14) -0.024(19)
 C129 0.078(18) 0.06(2) 0.054(18) 0.011(16) -0.011(13) -0.020(17)
 C65 0.065(17) 0.05(2) 0.105(17) -0.01(2) -0.007(17) 0.002(17)
 C131 0.07(2) 0.063(16) 0.06(2) 0.010(16) 0.034(17) 0.012(17)
 C33 0.08(2) 0.045(17) 0.10(2) 0.002(14) 0.029(18) 0.003(17)
 C133 0.11(2) 0.09(2) 0.049(15) 0.004(15) -0.012(17) 0.065(17)
 C135 0.05(2) 0.07(2) 0.109(18) -0.012(17) 0.020(18) 0.022(15)
 C17 0.06(2) 0.069(19) 0.088(18) 0.028(15) 0.034(17) 0.022(15)
 C137 0.16(2) 0.04(2) 0.06(2) -0.017(14) 0.05(2) 0.009(19)
 C69 0.08(2) 0.06(2) 0.050(14) -0.012(16) 0.003(15) -0.026(16)
 C139 0.063(17) 0.09(2) 0.060(17) 0.008(16) 0.006(14) -0.015(16)
 C141 0.14(3) 0.09(2) 0.055(16) -0.012(17) -0.001(16) -0.049(19)
 C71 0.07(2) 0.065(19) 0.08(2) -0.009(15) -0.005(17) 0.026(16)
 C143 0.08(2) 0.08(2) 0.11(2) 0.023(17) 0.067(19) 0.014(17)
 C9 0.08(2) 0.056(19) 0.059(17) 0.003(14) 0.007(16) 0.018(15)
 C145 0.057(17) 0.034(15) 0.12(2) 0.022(15) 0.005(17) -0.017(14)
 C73 0.08(2) 0.08(2) 0.09(2) -0.023(17) 0.005(18) 0.016(18)
 C147 0.06(2) 0.06(2) 0.073(19) -0.004(14) 0.016(16) 0.024(16)
 C149 0.039(15) 0.11(3) 0.12(2) -0.011(19) -0.013(14) 0.010(17)
 C75 0.074(17) 0.09(2) 0.056(18) 0.017(16) 0.005(15) -0.026(17)
 C151 0.09(2) 0.08(2) 0.13(3) 0.028(19) 0.06(2) -0.001(16)
 C19 0.08(2) 0.07(2) 0.076(18) 0.020(14) 0.050(16) -0.014(16)
 C153 0.08(2) 0.09(2) 0.065(18) 0.014(14) 0.048(16) -0.019(16)
 C77 0.09(2) 0.08(2) 0.072(17) 0.004(15) 0.029(16) -0.063(17)
 C155 0.050(17) 0.06(2) 0.10(2) -0.028(16) 0.016(15) 0.002(13)
 C39 0.053(16) 0.06(2) 0.112(18) 0.00(2) 0.006(16) 0.006(17)
 C79 0.040(17) 0.030(15) 0.11(2) 0.022(15) -0.001(15) -0.007(12)
 C5 0.035(13) 0.08(2) 0.065(15) 0.019(16) 0.005(11) -0.012(16)
 C161 0.07(2) 0.042(19) 0.092(19) 0.025(14) 0.038(16) 0.023(15)
 C81 0.14(2) 0.07(2) 0.05(2) -0.021(15) 0.045(17) 0.009(17)
 C163 0.054(19) 0.052(16) 0.11(2) 0.002(17) 0.036(16) -0.004(13)
 C41 0.054(17) 0.05(2) 0.103(18) -0.001(18) 0.008(14) 0.008(16)
 C165 0.049(17) 0.038(17) 0.12(2) 0.026(16) -0.003(17) -0.018(13)
 C83 0.053(17) 0.057(16) 0.10(2) -0.031(16) 0.031(16) -0.028(13)
 C21 0.079(17) 0.10(2) 0.064(18) 0.003(16) -0.001(17) -0.024(19)
 C169 0.12(2) 0.07(2) 0.051(14) -0.009(16) 0.008(15) -0.037(18)
 C171 0.16(2) 0.038(19) 0.07(2) -0.003(15) 0.039(19) -0.008(19)
 C43 0.10(2) 0.10(2) 0.068(17) -0.005(16) 0.034(16) -0.068(17)
 C87 0.10(3) 0.10(2) 0.09(2) -0.002(17) 0.011(18) 0.02(2)
 C175 0.09(2) 0.09(2) 0.059(15) -0.008(15) -0.011(16) 0.051(17)
 C179 0.13(3) 0.10(2) 0.11(2) -0.002(19) 0.05(2) 0.00(2)

_geom_special_details
;
 All esds (except the esd in the dihedral angle between two l.s. planes)
 are estimated using the full covariance matrix.  The cell esds are taken
 into account individually in the estimation of esds in distances, angles
 and torsion angles; correlations between esds in cell parameters are only
 used when they are defined by crystal symmetry.  An approximate (isotropic)
 treatment of cell esds is used for estimating esds involving l.s. planes.
;
loop_
  _geom_bond_atom_site_label_1
  _geom_bond_atom_site_label_2
  _geom_bond_distance
  _geom_bond_site_symmetry_2
  _geom_bond_publ_flag
 Pt1 Ag2 2.779(3) . ?
 Pt1 Ag4 2.788(3) . ?
 Pt1 Ag6 2.776(3) . ?
 Pt1 Ag10 2.786(3) . ?
 Pt1 Ag12 2.782(3) . ?
 Pt1 Ag14 2.770(3) . ?
 Pt1 Ag18 2.698(3) . ?
 Pt1 Ag23 2.703(3) . ?
 Pt1 Ag7 2.714(3) . ?
 Pt1 Ag9 2.691(3) . ?
 Pt1 Ag19 2.712(3) . ?
 Pt1 Ag21 2.779(3) . ?
 Pt2 Ag2 2.777(3) . ?
 Pt2 Ag8 2.780(3) . ?
 Pt2 Ag16 2.775(3) . ?
 Pt2 Ag20 2.772(3) . ?
 Pt2 Ag22 2.774(3) . ?
 Pt2 Ag3 2.699(3) . ?
 Pt2 Ag13 2.773(3) . ?
 Pt2 Ag15 2.683(3) . ?
 Pt2 Ag24 2.686(3) . ?
 Pt2 Ag17 2.710(3) . ?
 Pt2 Ag5 2.746(3) . ?
 Pt2 Ag11 2.788(3) . ?
 Ag2 Ag4 2.841(3) . ?
 Ag2 Ag6 2.866(3) . ?
 Ag2 Ag8 2.857(3) . ?
 Ag2 Ag10 2.849(3) . ?
 Ag2 Ag12 2.857(3) . ?
 Ag2 Ag14 2.842(3) . ?
 Ag2 Ag16 2.869(3) . ?
 Ag2 Ag20 2.857(3) . ?
 Ag2 Ag22 2.836(3) . ?
 Ag2 Ag13 2.862(3) . ?
 Ag4 Ag10 2.872(3) . ?
 Ag4 Ag14 2.874(4) . ?
 Ag4 Ag16 3.027(3) . ?
 Ag4 Ag9 2.833(3) . ?
 Ag4 Ag19 2.979(3) . ?
 Ag4 Br7 2.620(4) . ?
 Ag6 Ag10 2.858(3) . ?
 Ag6 Ag12 2.877(3) . ?
 Ag6 Ag18 2.817(3) . ?
 Ag6 Ag22 2.943(3) . ?
 Ag6 Ag23 2.945(3) . ?
 Ag6 Br4 2.630(4) . ?
 Ag8 Ag10 3.026(3) . ?
 Ag8 Ag16 2.856(3) . ?
 Ag8 Ag22 2.888(3) . ?
 Ag8 Ag3 2.858(3) . ?
 Ag8 Ag17 2.930(3) . ?
 Ag8 Br1 2.652(4) . ?
 Ag10 Ag23 2.836(3) . ?
 Ag10 Ag9 2.985(3) . ?
 Ag10 Br1 2.655(4) . ?
 Ag12 Ag14 2.909(3) . ?
 Ag12 Ag18 2.925(3) . ?
 Ag12 Ag20 2.888(3) . ?
 Ag12 Ag7 2.804(3) . ?
 Ag12 Br2 2.652(4) . ?
 Ag14 Ag13 2.937(3) . ?
 Ag14 Ag7 2.910(3) . ?
 Ag14 Ag19 2.820(4) . ?
 Ag14 Br6 2.625(4) . ?
 Ag16 Ag3 2.956(3) . ?
 Ag16 Ag13 2.865(3) . ?
 Ag16 Ag15 2.853(3) . ?
 Ag16 Br7 2.628(4) . ?
 Ag18 Ag23 2.891(3) . ?
 Ag18 Ag7 2.909(3) . ?
 Ag18 Ag21 2.949(3) . ?
 Ag18 P7 2.409(8) . ?
 Ag20 Ag22 2.916(3) . ?
 Ag20 Ag13 2.866(3) . ?
 Ag20 Ag24 2.795(4) . ?
 Ag20 Ag5 2.896(3) . ?
 Ag20 Br2 2.634(4) . ?
 Ag22 Ag24 2.947(3) . ?
 Ag22 Ag17 2.812(4) . ?
 Ag22 Br4 2.660(4) . ?
 Ag23 Ag9 2.873(3) . ?
 Ag23 Ag21 2.983(4) . ?
 Ag23 P5 2.411(9) . ?
 Ag3 Ag15 2.875(3) . ?
 Ag3 Ag17 2.879(3) . ?
 Ag3 Ag11 2.946(4) . ?
 Ag3 P8 2.425(9) . ?
 Ag13 Ag15 2.905(3) . ?
 Ag13 Ag5 2.828(4) . ?
 Ag13 Br6 2.625(4) . ?
 Ag7 Ag19 2.895(3) . ?
 Ag7 Ag21 2.956(4) . ?
 Ag7 P10 2.411(9) . ?
 Ag15 Ag5 2.867(4) . ?
 Ag15 Ag11 2.946(3) . ?
 Ag15 P3 2.409(9) . ?
 Ag24 Ag17 2.924(3) . ?
 Ag24 Ag5 2.872(3) . ?
 Ag24 Ag11 2.916(4) . ?
 Ag24 P9 2.397(10) . ?
 Ag17 Ag11 2.982(3) . ?
 Ag17 P1 2.438(8) . ?
 Ag9 Ag19 2.853(3) . ?
 Ag9 Ag21 2.953(4) . ?
 Ag9 P4 2.405(9) . ?
 Ag19 Ag21 2.921(3) . ?
 Ag19 P6 2.398(9) . ?
 Ag5 Ag11 2.986(4) . ?
 Ag5 P2 2.424(9) . ?
 Ag21 Br5 2.537(6) . ?
 Ag11 Br3 2.465(6) . ?
 P1 C1 1.77(3) . ?
 P1 C50 1.84(3) . ?
 P1 C86 1.80(4) . ?
 P4 C76 1.82(4) . ?
 P4 C80 1.78(3) . ?
 P4 C147 1.87(4) . ?
 P6 C6 1.85(2) . ?
 P6 C88 1.79(3) . ?
 P6 C129 1.816(19) . ?
 P8 C40 1.82(3) . ?
 P8 C150 1.83(3) . ?
 P8 C97 1.76(3) . ?
 P10 C34 1.82(3) . ?
 P10 C38 1.84(3) . ?
 P10 C106 1.84(4) . ?
 P5 C92 1.81(4) . ?
 P5 C154 1.81(3) . ?
 P5 C59 1.78(2) . ?
 P3 C4 1.87(4) . ?
 P3 C24 1.81(3) . ?
 P3 C7 1.80(4) . ?
 P7 C46 1.77(4) . ?
 P7 C90 1.82(3) . ?
 P7 C69 1.79(3) . ?
 P2 C110 1.78(3) . ?
 P2 C126 1.848(19) . ?
 P2 C172 1.87(2) . ?
 P9 C18 1.83(4) . ?
 P9 C170 1.73(4) . ?
 P9 C9 1.82(4) . ?
 C1 C107 1.39(5) . ?
 C1 C157 1.35(5) . ?
 C4 C104 1.42(5) . ?
 C4 C49 1.34(5) . ?
 C6 C8 1.3900 . ?
 C6 C16 1.3900 . ?
 C8 H8 0.9500 . ?
 C8 C10 1.3900 . ?
 C10 H10 0.9500 . ?
 C10 C12 1.3900 . ?
 C12 H12 0.9500 . ?
 C12 C14 1.3900 . ?
 C14 H14 0.9500 . ?
 C14 C16 1.3900 . ?
 C16 H16 0.9500 . ?
 C18 C164 1.40(5) . ?
 C18 C85 1.38(6) . ?
 C20 H20 0.9500 . ?
 C20 C166 1.34(4) . ?
 C20 C97 1.43(4) . ?
 C22 H22 0.9500 . ?
 C22 C34 1.38(4) . ?
 C22 C62 1.29(4) . ?
 C24 C70 1.39(4) . ?
 C24 C5 1.45(5) . ?
 C26 H26 0.9500 . ?
 C26 C96 1.37(4) . ?
 C26 C69 1.38(5) . ?
 C28 H28 0.9500 . ?
 C28 C86 1.38(4) . ?
 C28 C142 1.35(4) . ?
 C30 H30 0.9500 . ?
 C30 C36 1.49(4) . ?
 C30 C55 1.40(4) . ?
 C32 H32 0.9500 . ?
 C32 C74 1.38(4) . ?
 C32 C90 1.41(4) . ?
 C34 C101 1.44(5) . ?
 C36 H36 0.9500 . ?
 C36 C50 1.35(4) . ?
 C38 C42 1.39(4) . ?
 C38 C56 1.43(4) . ?
 C40 C162 1.44(4) . ?
 C40 C103 1.37(4) . ?
 C42 H42 0.9500 . ?
 C42 C95 1.36(4) . ?
 C44 H44 0.9500 . ?
 C44 C58 1.38(5) . ?
 C44 C166 1.34(4) . ?
 C46 C98 1.42(5) . ?
 C46 C37 1.37(5) . ?
 C48 H48 0.9500 . ?
 C48 C86 1.40(4) . ?
 C48 C138 1.37(4) . ?
 C50 C124 1.37(4) . ?
 C52 H52 0.9500 . ?
 C52 C64 1.40(4) . ?
 C52 C7 1.34(4) . ?
 C54 H54 0.9500 . ?
 C54 C84 1.42(4) . ?
 C54 C161 1.38(5) . ?
 C56 H56 0.9500 . ?
 C56 C77 1.47(5) . ?
 C58 H58 0.9500 . ?
 C58 C100 1.41(4) . ?
 C60 H60 0.9500 . ?
 C60 C147 1.39(5) . ?
 C60 C179 1.43(6) . ?
 C62 H62 0.9500 . ?
 C62 C163 1.39(4) . ?
 C64 H64 0.9500 . ?
 C64 C72 1.45(5) . ?
 C66 H66 0.9500 . ?
 C66 C170 1.40(4) . ?
 C66 C67 1.41(5) . ?
 C68 H68 0.9500 . ?
 C68 C88 1.35(4) . ?
 C68 C13 1.41(4) . ?
 C70 H70 0.9500 . ?
 C70 C51 1.41(5) . ?
 C72 H72 0.9500 . ?
 C72 C99 1.29(5) . ?
 C74 H74 0.9500 . ?
 C74 C93 1.36(4) . ?
 C76 C108 1.37(5) . ?
 C76 C79 1.38(4) . ?
 C78 H78 0.9500 . ?
 C78 C13 1.41(5) . ?
 C78 C105 1.32(5) . ?
 C80 C144 1.44(5) . ?
 C80 C41 1.37(5) . ?
 C82 H82 0.9500 . ?
 C82 C122 1.39(5) . ?
 C82 C148 1.33(5) . ?
 C84 H84 0.9500 . ?
 C84 C3 1.37(4) . ?
 C88 C83 1.36(5) . ?
 C90 C175 1.36(4) . ?
 C92 C122 1.38(5) . ?
 C92 C91 1.44(5) . ?
 C94 H94 0.9500 . ?
 C94 C159 1.41(6) . ?
 C94 C85 1.45(6) . ?
 C96 H96 0.9500 . ?
 C96 C109 1.35(5) . ?
 C98 H98 0.9500 . ?
 C98 C23 1.37(5) . ?
 C100 H100 0.9500 . ?
 C100 C97 1.40(4) . ?
 C102 H102 0.9500 . ?
 C102 C99 1.40(4) . ?
 C102 C7 1.38(4) . ?
 C104 H104 0.9500 . ?
 C104 C81 1.42(5) . ?
 C106 C27 1.41(5) . ?
 C106 C29 1.40(5) . ?
 C108 H108 0.9500 . ?
 C108 C152 1.39(4) . ?
 C110 C112 1.3900 . ?
 C110 C120 1.3900 . ?
 C112 H112 0.9500 . ?
 C112 C114 1.3900 . ?
 C114 H114 0.9500 . ?
 C114 C116 1.3900 . ?
 C116 H116 0.9500 . ?
 C116 C118 1.3900 . ?
 C118 H118 0.9500 . ?
 C118 C120 1.3900 . ?
 C120 H120 0.9500 . ?
 C122 H122 0.9500 . ?
 C124 H124 0.9500 . ?
 C124 C113 1.33(5) . ?
 C126 C128 1.3900 . ?
 C126 C136 1.3900 . ?
 C128 H128 0.9500 . ?
 C128 C130 1.3900 . ?
 C130 H130 0.9500 . ?
 C130 C132 1.3900 . ?
 C132 H132 0.9500 . ?
 C132 C134 1.3900 . ?
 C134 H134 0.9500 . ?
 C134 C136 1.3900 . ?
 C136 H136 0.9500 . ?
 C138 H138 0.9500 . ?
 C138 C155 1.34(5) . ?
 C140 H140 0.9500 . ?
 C140 C101 1.36(5) . ?
 C140 C163 1.35(5) . ?
 C142 H142 0.9500 . ?
 C142 C155 1.34(4) . ?
 C144 H144 0.9500 . ?
 C144 C156 1.40(4) . ?
 C146 H146 0.9500 . ?
 C146 C168 1.43(4) . ?
 C146 C5 1.34(4) . ?
 C148 H148 0.9500 . ?
 C148 C149 1.50(6) . ?
 C150 C25 1.36(5) . ?
 C150 C139 1.36(5) . ?
 C152 H152 0.9500 . ?
 C152 C145 1.41(4) . ?
 C154 C158 1.47(4) . ?
 C154 C131 1.37(4) . ?
 C156 H156 0.9500 . ?
 C156 C65 1.35(5) . ?
 C158 H158 0.9500 . ?
 C158 C115 1.34(4) . ?
 C160 H160 0.9500 . ?
 C160 C53 1.33(5) . ?
 C160 C135 1.34(5) . ?
 C162 H162 0.9500 . ?
 C162 C111 1.35(4) . ?
 C164 H164 0.9500 . ?
 C164 C11 1.42(5) . ?
 C166 H166 0.9500 . ?
 C168 H168 0.9500 . ?
 C168 C51 1.36(5) . ?
 C170 C167 1.35(5) . ?
 C172 C174 1.3900 . ?
 C172 C45 1.3900 . ?
 C174 H174 0.9500 . ?
 C174 C176 1.3900 . ?
 C176 H176 0.9500 . ?
 C176 C178 1.3900 . ?
 C178 H178 0.9500 . ?
 C178 C180 1.3900 . ?
 C180 H180 0.9500 . ?
 C180 C45 1.3900 . ?
 C45 H45 0.9500 . ?
 C91 H91 0.9500 . ?
 C91 C149 1.35(5) . ?
 C23 H23 0.9500 . ?
 C23 C151 1.37(5) . ?
 C93 H93 0.9500 . ?
 C93 C133 1.31(4) . ?
 C47 H47 0.9500 . ?
 C47 C131 1.38(5) . ?
 C47 C33 1.36(5) . ?
 C95 H95 0.9500 . ?
 C95 C43 1.34(4) . ?
 C3 H3 0.9500 . ?
 C3 C9 1.33(5) . ?
 C49 H49 0.9500 . ?
 C49 C171 1.40(5) . ?
 C99 H99 0.9500 . ?
 C25 H25 0.9500 . ?
 C25 C57 1.37(4) . ?
 C101 H101 0.9500 . ?
 C51 H51 0.9500 . ?
 C103 H103 0.9500 . ?
 C103 C19 1.41(5) . ?
 C13 H13 0.9500 . ?
 C105 H105 0.9500 . ?
 C105 C83 1.44(4) . ?
 C53 H53 0.9500 . ?
 C53 C29 1.43(5) . ?
 C107 H107 0.9500 . ?
 C107 C173 1.39(6) . ?
 C27 H27 0.9500 . ?
 C27 C135 1.42(5) . ?
 C109 H109 0.9500 . ?
 C109 C141 1.39(6) . ?
 C55 H55 0.9500 . ?
 C55 C113 1.34(5) . ?
 C111 H111 0.9500 . ?
 C111 C153 1.35(5) . ?
 C113 H113 0.9500 . ?
 C57 H57 0.9500 . ?
 C57 C21 1.29(5) . ?
 C115 H115 0.9500 . ?
 C115 C33 1.33(5) . ?
 C29 H29 0.9500 . ?
 C117 H117 0.9500 . ?
 C117 C173 1.32(5) . ?
 C117 C89 1.32(6) . ?
 C59 C119 1.3900 . ?
 C59 C123 1.3900 . ?
 C119 H119 0.9500 . ?
 C119 C15 1.3900 . ?
 C15 H15 0.9500 . ?
 C15 C121 1.3900 . ?
 C121 H121 0.9500 . ?
 C121 C61 1.3900 . ?
 C61 H61 0.9500 . ?
 C61 C123 1.3900 . ?
 C123 H123 0.9500 . ?
 C31 H31 0.9500 . ?
 C31 C125 1.3900 . ?
 C31 C129 1.3900 . ?
 C125 H125 0.9500 . ?
 C125 C63 1.3900 . ?
 C63 H63 0.9500 . ?
 C63 C127 1.3900 . ?
 C127 H127 0.9500 . ?
 C127 C2 1.3900 . ?
 C2 H2 0.9500 . ?
 C2 C129 1.3900 . ?
 C65 H65 0.9500 . ?
 C65 C39 1.38(5) . ?
 C131 H131 0.9500 . ?
 C33 H33 0.9500 . ?
 C133 H133 0.9500 . ?
 C133 C175 1.42(5) . ?
 C67 H67 0.9500 . ?
 C67 C35 1.32(5) . ?
 C135 H135 0.9500 . ?
 C17 H17 0.9500 . ?
 C17 C9 1.34(5) . ?
 C17 C161 1.31(5) . ?
 C137 H137 0.9500 . ?
 C137 C81 1.33(5) . ?
 C137 C171 1.36(5) . ?
 C69 C169 1.41(5) . ?
 C139 H139 0.9500 . ?
 C139 C75 1.43(5) . ?
 C35 H35 0.9500 . ?
 C35 C177 1.46(6) . ?
 C141 H141 0.9500 . ?
 C141 C169 1.38(5) . ?
 C71 H71 0.9500 . ?
 C71 C73 1.42(5) . ?
 C71 C147 1.35(5) . ?
 C143 H143 0.9500 . ?
 C143 C37 1.38(5) . ?
 C143 C151 1.40(5) . ?
 C145 H145 0.9500 . ?
 C145 C165 1.40(5) . ?
 C73 H73 0.9500 . ?
 C73 C87 1.29(6) . ?
 C37 H37 0.9500 . ?
 C149 H149 0.9500 . ?
 C75 H75 0.9500 . ?
 C75 C21 1.35(5) . ?
 C151 H151 0.9500 . ?
 C19 H19 0.9500 . ?
 C19 C153 1.32(5) . ?
 C153 H153 0.9500 . ?
 C77 H77 0.9500 . ?
 C77 C43 1.33(5) . ?
 C155 H155 0.9500 . ?
 C39 H39 0.9500 . ?
 C39 C41 1.42(5) . ?
 C157 H157 0.9500 . ?
 C157 C89 1.44(6) . ?
 C79 H79 0.9500 . ?
 C79 C165 1.34(5) . ?
 C159 H159 0.9500 . ?
 C159 C11 1.39(6) . ?
 C5 H5 0.9500 . ?
 C161 H161 0.9500 . ?
 C81 H81 0.9500 . ?
 C163 H163 0.9500 . ?
 C41 H41 0.9500 . ?
 C165 H165 0.9500 . ?
 C83 H83 0.9500 . ?
 C167 H167 0.9500 . ?
 C167 C177 1.41(6) . ?
 C21 H21 0.9500 . ?
 C169 H169 0.9500 . ?
 C85 H85 0.9500 . ?
 C171 H171 0.9500 . ?
 C43 H43 0.9500 . ?
 C173 H173 0.9500 . ?
 C87 H87 0.9500 . ?
 C87 C179 1.38(6) . ?
 C175 H175 0.9500 . ?
 C11 H11 0.9500 . ?
 C177 H177 0.9500 . ?
 C89 H89 0.9500 . ?
 C179 H179 0.9500 . ?

loop_
  _geom_angle_atom_site_label_1
  _geom_angle_atom_site_label_2
  _geom_angle_atom_site_label_3
  _geom_angle
  _geom_angle_site_symmetry_1
  _geom_angle_site_symmetry_3
  _geom_angle_publ_flag
 Ag2 Pt1 Ag4 61.36(7) . . ?
 Ag2 Pt1 Ag10 61.58(7) . . ?
 Ag2 Pt1 Ag12 61.84(7) . . ?
 Ag2 Pt1 Ag21 178.66(9) . . ?
 Ag6 Pt1 Ag2 62.12(7) . . ?
 Ag6 Pt1 Ag4 113.35(8) . . ?
 Ag6 Pt1 Ag10 61.84(7) . . ?
 Ag6 Pt1 Ag12 62.36(7) . . ?
 Ag6 Pt1 Ag21 118.62(8) . . ?
 Ag10 Pt1 Ag4 62.03(7) . . ?
 Ag12 Pt1 Ag4 114.11(8) . . ?
 Ag12 Pt1 Ag10 113.30(8) . . ?
 Ag14 Pt1 Ag2 61.63(7) . . ?
 Ag14 Pt1 Ag4 62.27(8) . . ?
 Ag14 Pt1 Ag6 114.43(8) . . ?
 Ag14 Pt1 Ag10 113.52(8) . . ?
 Ag14 Pt1 Ag12 63.21(7) . . ?
 Ag14 Pt1 Ag21 117.11(8) . . ?
 Ag18 Pt1 Ag2 114.89(8) . . ?
 Ag18 Pt1 Ag4 175.27(9) . . ?
 Ag18 Pt1 Ag6 61.93(7) . . ?
 Ag18 Pt1 Ag10 113.97(8) . . ?
 Ag18 Pt1 Ag12 64.50(8) . . ?
 Ag18 Pt1 Ag14 119.21(9) . . ?
 Ag18 Pt1 Ag23 64.71(8) . . ?
 Ag18 Pt1 Ag7 65.03(8) . . ?
 Ag18 Pt1 Ag19 119.15(9) . . ?
 Ag18 Pt1 Ag21 65.13(8) . . ?
 Ag23 Pt1 Ag2 115.36(8) . . ?
 Ag23 Pt1 Ag4 113.66(9) . . ?
 Ag23 Pt1 Ag6 65.02(7) . . ?
 Ag23 Pt1 Ag10 62.19(8) . . ?
 Ag23 Pt1 Ag12 118.84(8) . . ?
 Ag23 Pt1 Ag14 175.59(9) . . ?
 Ag23 Pt1 Ag7 120.27(9) . . ?
 Ag23 Pt1 Ag19 118.64(9) . . ?
 Ag23 Pt1 Ag21 65.92(8) . . ?
 Ag7 Pt1 Ag2 113.63(8) . . ?
 Ag7 Pt1 Ag4 118.69(8) . . ?
 Ag7 Pt1 Ag6 114.17(8) . . ?
 Ag7 Pt1 Ag10 174.59(9) . . ?
 Ag7 Pt1 Ag12 61.34(8) . . ?
 Ag7 Pt1 Ag14 64.10(8) . . ?
 Ag7 Pt1 Ag21 65.10(8) . . ?
 Ag9 Pt1 Ag2 115.44(8) . . ?
 Ag9 Pt1 Ag4 62.23(8) . . ?
 Ag9 Pt1 Ag6 119.16(8) . . ?
 Ag9 Pt1 Ag10 66.03(8) . . ?
 Ag9 Pt1 Ag12 176.28(8) . . ?
 Ag9 Pt1 Ag14 113.47(8) . . ?
 Ag9 Pt1 Ag18 119.20(8) . . ?
 Ag9 Pt1 Ag23 64.35(8) . . ?
 Ag9 Pt1 Ag7 119.28(9) . . ?
 Ag9 Pt1 Ag19 63.75(8) . . ?
 Ag9 Pt1 Ag21 65.33(8) . . ?
 Ag19 Pt1 Ag2 114.94(8) . . ?
 Ag19 Pt1 Ag4 65.58(8) . . ?
 Ag19 Pt1 Ag6 176.34(9) . . ?
 Ag19 Pt1 Ag10 119.23(8) . . ?
 Ag19 Pt1 Ag12 114.59(8) . . ?
 Ag19 Pt1 Ag14 61.92(8) . . ?
 Ag19 Pt1 Ag7 64.50(8) . . ?
 Ag19 Pt1 Ag21 64.27(8) . . ?
 Ag21 Pt1 Ag4 118.69(8) . . ?
 Ag21 Pt1 Ag10 119.71(8) . . ?
 Ag21 Pt1 Ag12 117.34(8) . . ?
 Ag2 Pt2 Ag8 61.89(7) . . ?
 Ag2 Pt2 Ag11 178.74(9) . . ?
 Ag8 Pt2 Ag11 118.78(8) . . ?
 Ag16 Pt2 Ag2 62.23(7) . . ?
 Ag16 Pt2 Ag8 61.88(7) . . ?
 Ag16 Pt2 Ag11 119.00(8) . . ?
 Ag20 Pt2 Ag2 61.99(8) . . ?
 Ag20 Pt2 Ag8 114.97(8) . . ?
 Ag20 Pt2 Ag16 113.94(8) . . ?
 Ag20 Pt2 Ag22 63.44(7) . . ?
 Ag20 Pt2 Ag13 62.25(7) . . ?
 Ag20 Pt2 Ag11 116.85(9) . . ?
 Ag22 Pt2 Ag2 61.46(7) . . ?
 Ag22 Pt2 Ag8 62.66(8) . . ?
 Ag22 Pt2 Ag16 113.76(8) . . ?
 Ag22 Pt2 Ag11 117.72(8) . . ?
 Ag3 Pt2 Ag2 116.23(8) . . ?
 Ag3 Pt2 Ag8 62.86(8) . . ?
 Ag3 Pt2 Ag16 65.36(8) . . ?
 Ag3 Pt2 Ag20 177.82(9) . . ?
 Ag3 Pt2 Ag22 114.77(8) . . ?
 Ag3 Pt2 Ag13 118.36(8) . . ?
 Ag3 Pt2 Ag17 64.32(8) . . ?
 Ag3 Pt2 Ag5 118.87(9) . . ?
 Ag3 Pt2 Ag11 64.92(8) . . ?
 Ag13 Pt2 Ag2 62.07(7) . . ?
 Ag13 Pt2 Ag8 113.50(8) . . ?
 Ag13 Pt2 Ag16 62.17(8) . . ?
 Ag13 Pt2 Ag22 114.31(8) . . ?
 Ag13 Pt2 Ag11 118.03(8) . . ?
 Ag15 Pt2 Ag2 115.72(8) . . ?
 Ag15 Pt2 Ag8 114.87(9) . . ?
 Ag15 Pt2 Ag16 63.01(8) . . ?
 Ag15 Pt2 Ag20 117.15(8) . . ?
 Ag15 Pt2 Ag22 176.76(9) . . ?
 Ag15 Pt2 Ag3 64.57(8) . . ?
 Ag15 Pt2 Ag13 64.31(8) . . ?
 Ag15 Pt2 Ag24 117.89(9) . . ?
 Ag15 Pt2 Ag17 119.66(9) . . ?
 Ag15 Pt2 Ag5 63.75(8) . . ?
 Ag15 Pt2 Ag11 65.13(8) . . ?
 Ag24 Pt2 Ag2 114.41(8) . . ?
 Ag24 Pt2 Ag8 119.84(8) . . ?
 Ag24 Pt2 Ag16 175.51(9) . . ?
 Ag24 Pt2 Ag20 61.60(8) . . ?
 Ag24 Pt2 Ag22 65.31(8) . . ?
 Ag24 Pt2 Ag3 119.12(9) . . ?
 Ag24 Pt2 Ag13 113.87(9) . . ?
 Ag24 Pt2 Ag17 65.63(8) . . ?
 Ag24 Pt2 Ag5 63.83(8) . . ?
 Ag24 Pt2 Ag11 64.34(8) . . ?
 Ag17 Pt2 Ag2 114.19(8) . . ?
 Ag17 Pt2 Ag8 64.49(8) . . ?
 Ag17 Pt2 Ag16 118.14(9) . . ?
 Ag17 Pt2 Ag20 114.95(8) . . ?
 Ag17 Pt2 Ag22 61.68(8) . . ?
 Ag17 Pt2 Ag13 175.93(9) . . ?
 Ag17 Pt2 Ag5 120.34(9) . . ?
 Ag17 Pt2 Ag11 65.66(8) . . ?
 Ag5 Pt2 Ag2 114.10(8) . . ?
 Ag5 Pt2 Ag8 175.15(9) . . ?
 Ag5 Pt2 Ag16 114.21(8) . . ?
 Ag5 Pt2 Ag20 63.31(8) . . ?
 Ag5 Pt2 Ag22 118.52(9) . . ?
 Ag5 Pt2 Ag13 61.65(8) . . ?
 Ag5 Pt2 Ag11 65.29(8) . . ?
 Pt1 Ag2 Ag4 59.49(7) . . ?
 Pt1 Ag2 Ag6 58.89(7) . . ?
 Pt1 Ag2 Ag8 122.71(10) . . ?
 Pt1 Ag2 Ag10 59.34(7) . . ?
 Pt1 Ag2 Ag12 59.14(7) . . ?
 Pt1 Ag2 Ag14 59.03(7) . . ?
 Pt1 Ag2 Ag16 122.96(10) . . ?
 Pt1 Ag2 Ag20 118.83(10) . . ?
 Pt1 Ag2 Ag22 120.07(9) . . ?
 Pt1 Ag2 Ag13 120.40(9) . . ?
 Pt2 Ag2 Pt1 177.75(10) . . ?
 Pt2 Ag2 Ag4 122.07(9) . . ?
 Pt2 Ag2 Ag6 120.78(9) . . ?
 Pt2 Ag2 Ag8 59.11(7) . . ?
 Pt2 Ag2 Ag10 122.67(10) . . ?
 Pt2 Ag2 Ag12 118.65(10) . . ?
 Pt2 Ag2 Ag14 119.90(9) . . ?
 Pt2 Ag2 Ag16 58.85(7) . . ?
 Pt2 Ag2 Ag20 58.92(7) . . ?
 Pt2 Ag2 Ag22 59.22(7) . . ?
 Pt2 Ag2 Ag13 58.90(7) . . ?
 Ag4 Ag2 Ag6 109.12(10) . . ?
 Ag4 Ag2 Ag8 99.79(10) . . ?
 Ag4 Ag2 Ag10 60.64(8) . . ?
 Ag4 Ag2 Ag12 110.25(10) . . ?
 Ag4 Ag2 Ag14 60.76(8) . . ?
 Ag4 Ag2 Ag16 64.03(8) . . ?
 Ag4 Ag2 Ag20 139.76(10) . . ?
 Ag4 Ag2 Ag13 85.40(9) . . ?
 Ag6 Ag2 Ag16 141.44(11) . . ?
 Ag8 Ag2 Ag6 86.22(9) . . ?
 Ag8 Ag2 Ag12 140.49(10) . . ?
 Ag8 Ag2 Ag16 59.84(8) . . ?
 Ag8 Ag2 Ag20 110.02(10) . . ?
 Ag8 Ag2 Ag13 108.60(10) . . ?
 Ag10 Ag2 Ag6 60.02(8) . . ?
 Ag10 Ag2 Ag8 64.06(8) . . ?
 Ag10 Ag2 Ag12 109.20(10) . . ?
 Ag10 Ag2 Ag16 87.07(9) . . ?
 Ag10 Ag2 Ag20 158.08(10) . . ?
 Ag10 Ag2 Ag13 141.35(11) . . ?
 Ag12 Ag2 Ag6 60.37(8) . . ?
 Ag12 Ag2 Ag16 157.88(10) . . ?
 Ag12 Ag2 Ag13 99.07(9) . . ?
 Ag14 Ag2 Ag6 109.53(10) . . ?
 Ag14 Ag2 Ag8 157.73(11) . . ?
 Ag14 Ag2 Ag10 109.48(10) . . ?
 Ag14 Ag2 Ag12 61.39(8) . . ?
 Ag14 Ag2 Ag16 99.61(9) . . ?
 Ag14 Ag2 Ag20 83.55(9) . . ?
 Ag14 Ag2 Ag13 61.97(8) . . ?
 Ag20 Ag2 Ag6 99.46(9) . . ?
 Ag20 Ag2 Ag12 60.72(8) . . ?
 Ag20 Ag2 Ag16 108.61(10) . . ?
 Ag20 Ag2 Ag13 60.16(8) . . ?
 Ag22 Ag2 Ag4 158.09(11) . . ?
 Ag22 Ag2 Ag6 62.14(8) . . ?
 Ag22 Ag2 Ag8 60.96(8) . . ?
 Ag22 Ag2 Ag10 99.31(9) . . ?
 Ag22 Ag2 Ag12 83.64(9) . . ?
 Ag22 Ag2 Ag14 140.10(11) . . ?
 Ag22 Ag2 Ag16 109.09(10) . . ?
 Ag22 Ag2 Ag20 61.61(8) . . ?
 Ag22 Ag2 Ag13 109.75(10) . . ?
 Ag13 Ag2 Ag6 157.61(11) . . ?
 Ag13 Ag2 Ag16 59.99(8) . . ?
 Pt1 Ag4 Ag2 59.15(7) . . ?
 Pt1 Ag4 Ag10 58.95(7) . . ?
 Pt1 Ag4 Ag14 58.55(7) . . ?
 Pt1 Ag4 Ag16 117.09(9) . . ?
 Pt1 Ag4 Ag9 57.19(7) . . ?
 Pt1 Ag4 Ag19 55.97(7) . . ?
 Ag2 Ag4 Ag10 59.82(8) . . ?
 Ag2 Ag4 Ag14 59.65(8) . . ?
 Ag2 Ag4 Ag16 58.43(8) . . ?
 Ag2 Ag4 Ag19 105.35(10) . . ?
 Ag10 Ag4 Ag14 107.94(9) . . ?
 Ag10 Ag4 Ag16 83.72(9) . . ?
 Ag10 Ag4 Ag19 108.28(10) . . ?
 Ag14 Ag4 Ag16 95.31(10) . . ?
 Ag14 Ag4 Ag19 57.58(8) . . ?
 Ag9 Ag4 Ag2 109.19(9) . . ?
 Ag9 Ag4 Ag10 63.10(8) . . ?
 Ag9 Ag4 Ag14 106.28(10) . . ?
 Ag9 Ag4 Ag16 144.46(11) . . ?
 Ag9 Ag4 Ag19 58.73(8) . . ?
 Ag19 Ag4 Ag16 152.36(11) . . ?
 Br7 Ag4 Pt1 168.51(12) . . ?
 Br7 Ag4 Ag2 113.32(12) . . ?
 Br7 Ag4 Ag10 110.17(12) . . ?
 Br7 Ag4 Ag14 127.05(13) . . ?
 Br7 Ag4 Ag16 54.91(10) . . ?
 Br7 Ag4 Ag9 123.22(13) . . ?
 Br7 Ag4 Ag19 135.22(12) . . ?
 Pt1 Ag6 Ag2 58.98(7) . . ?
 Pt1 Ag6 Ag10 59.26(7) . . ?
 Pt1 Ag6 Ag12 58.93(7) . . ?
 Pt1 Ag6 Ag18 57.67(7) . . ?
 Pt1 Ag6 Ag22 116.52(9) . . ?
 Pt1 Ag6 Ag23 56.30(7) . . ?
 Ag2 Ag6 Ag12 59.67(8) . . ?
 Ag2 Ag6 Ag22 58.43(8) . . ?
 Ag2 Ag6 Ag23 105.72(9) . . ?
 Ag10 Ag6 Ag2 59.69(8) . . ?
 Ag10 Ag6 Ag12 108.38(9) . . ?
 Ag10 Ag6 Ag22 96.64(10) . . ?
 Ag10 Ag6 Ag23 58.49(8) . . ?
 Ag12 Ag6 Ag22 81.42(9) . . ?
 Ag12 Ag6 Ag23 108.39(10) . . ?
 Ag18 Ag6 Ag2 108.63(10) . . ?
 Ag18 Ag6 Ag10 108.26(10) . . ?
 Ag18 Ag6 Ag12 61.80(8) . . ?
 Ag18 Ag6 Ag22 140.28(11) . . ?
 Ag18 Ag6 Ag23 60.16(8) . . ?
 Ag22 Ag6 Ag23 154.86(11) . . ?
 Br4 Ag6 Pt1 170.17(12) . . ?
 Br4 Ag6 Ag2 115.06(12) . . ?
 Br4 Ag6 Ag10 126.13(13) . . ?
 Br4 Ag6 Ag12 111.59(12) . . ?
 Br4 Ag6 Ag18 121.85(12) . . ?
 Br4 Ag6 Ag22 56.67(9) . . ?
 Br4 Ag6 Ag23 133.09(11) . . ?
 Pt2 Ag8 Ag2 59.00(7) . . ?
 Pt2 Ag8 Ag10 116.39(9) . . ?
 Pt2 Ag8 Ag16 58.97(7) . . ?
 Pt2 Ag8 Ag22 58.56(7) . . ?
 Pt2 Ag8 Ag3 57.19(7) . . ?
 Pt2 Ag8 Ag17 56.59(7) . . ?
 Ag2 Ag8 Ag10 57.84(8) . . ?
 Ag2 Ag8 Ag22 59.16(8) . . ?
 Ag2 Ag8 Ag3 108.90(10) . . ?
 Ag2 Ag8 Ag17 105.50(10) . . ?
 Ag16 Ag8 Ag2 60.28(8) . . ?
 Ag16 Ag8 Ag10 84.00(9) . . ?
 Ag16 Ag8 Ag22 108.01(10) . . ?
 Ag16 Ag8 Ag3 62.32(8) . . ?
 Ag16 Ag8 Ag17 108.81(10) . . ?
 Ag22 Ag8 Ag10 94.18(9) . . ?
 Ag22 Ag8 Ag17 57.80(8) . . ?
 Ag3 Ag8 Ag10 144.28(10) . . ?
 Ag3 Ag8 Ag22 106.71(10) . . ?
 Ag3 Ag8 Ag17 59.65(8) . . ?
 Ag17 Ag8 Ag10 151.36(11) . . ?
 Br1 Ag8 Pt2 169.34(12) . . ?
 Br1 Ag8 Ag2 113.11(12) . . ?
 Br1 Ag8 Ag10 55.27(10) . . ?
 Br1 Ag8 Ag16 111.47(12) . . ?
 Br1 Ag8 Ag22 125.35(12) . . ?
 Br1 Ag8 Ag3 124.51(13) . . ?
 Br1 Ag8 Ag17 134.03(12) . . ?
 Pt1 Ag10 Ag2 59.08(7) . . ?
 Pt1 Ag10 Ag4 59.03(7) . . ?
 Pt1 Ag10 Ag6 58.90(7) . . ?
 Pt1 Ag10 Ag8 116.57(9) . . ?
 Pt1 Ag10 Ag23 57.46(7) . . ?
 Pt1 Ag10 Ag9 55.45(7) . . ?
 Ag2 Ag10 Ag4 59.54(8) . . ?
 Ag2 Ag10 Ag6 60.29(8) . . ?
 Ag2 Ag10 Ag8 58.10(8) . . ?
 Ag2 Ag10 Ag9 104.84(10) . . ?
 Ag4 Ag10 Ag8 95.22(9) . . ?
 Ag4 Ag10 Ag9 57.81(8) . . ?
 Ag6 Ag10 Ag4 108.46(10) . . ?
 Ag6 Ag10 Ag8 83.26(9) . . ?
 Ag6 Ag10 Ag9 107.55(10) . . ?
 Ag23 Ag10 Ag2 109.16(10) . . ?
 Ag23 Ag10 Ag4 107.28(10) . . ?
 Ag23 Ag10 Ag6 62.29(8) . . ?
 Ag23 Ag10 Ag8 143.14(11) . . ?
 Ag23 Ag10 Ag9 59.07(8) . . ?
 Ag9 Ag10 Ag8 152.76(10) . . ?
 Br1 Ag10 Pt1 168.85(12) . . ?
 Br1 Ag10 Ag2 113.28(12) . . ?
 Br1 Ag10 Ag4 125.96(12) . . ?
 Br1 Ag10 Ag6 110.73(11) . . ?
 Br1 Ag10 Ag8 55.18(10) . . ?
 Br1 Ag10 Ag23 123.34(12) . . ?
 Br1 Ag10 Ag9 135.51(12) . . ?
 Pt1 Ag12 Ag2 59.02(7) . . ?
 Pt1 Ag12 Ag6 58.72(7) . . ?
 Pt1 Ag12 Ag14 58.19(7) . . ?
 Pt1 Ag12 Ag18 56.36(7) . . ?
 Pt1 Ag12 Ag20 117.65(10) . . ?
 Pt1 Ag12 Ag7 58.14(7) . . ?
 Ag2 Ag12 Ag6 59.97(8) . . ?
 Ag2 Ag12 Ag14 59.05(8) . . ?
 Ag2 Ag12 Ag18 105.94(10) . . ?
 Ag2 Ag12 Ag20 59.64(8) . . ?
 Ag6 Ag12 Ag14 107.36(10) . . ?
 Ag6 Ag12 Ag18 58.09(8) . . ?
 Ag6 Ag12 Ag20 98.46(10) . . ?
 Ag14 Ag12 Ag18 107.87(10) . . ?
 Ag20 Ag12 Ag14 81.83(9) . . ?
 Ag20 Ag12 Ag18 156.16(11) . . ?
 Ag7 Ag12 Ag2 108.58(10) . . ?
 Ag7 Ag12 Ag6 108.42(10) . . ?
 Ag7 Ag12 Ag14 61.21(8) . . ?
 Ag7 Ag12 Ag18 60.98(8) . . ?
 Ag7 Ag12 Ag20 139.06(10) . . ?
 Br2 Ag12 Pt1 167.09(12) . . ?
 Br2 Ag12 Ag2 116.18(12) . . ?
 Br2 Ag12 Ag6 131.20(12) . . ?
 Br2 Ag12 Ag14 108.90(11) . . ?
 Br2 Ag12 Ag18 134.07(12) . . ?
 Br2 Ag12 Ag20 56.57(10) . . ?
 Br2 Ag12 Ag7 117.24(12) . . ?
 Pt1 Ag14 Ag2 59.33(7) . . ?
 Pt1 Ag14 Ag4 59.18(7) . . ?
 Pt1 Ag14 Ag12 58.60(7) . . ?
 Pt1 Ag14 Ag13 118.09(9) . . ?
 Pt1 Ag14 Ag7 57.02(7) . . ?
 Pt1 Ag14 Ag19 58.02(7) . . ?
 Ag2 Ag14 Ag4 59.59(8) . . ?
 Ag2 Ag14 Ag12 59.56(8) . . ?
 Ag2 Ag14 Ag13 59.33(8) . . ?
 Ag2 Ag14 Ag7 106.08(9) . . ?
 Ag4 Ag14 Ag12 107.86(9) . . ?
 Ag4 Ag14 Ag13 83.43(9) . . ?
 Ag4 Ag14 Ag7 109.85(10) . . ?
 Ag12 Ag14 Ag13 96.19(9) . . ?
 Ag12 Ag14 Ag7 57.61(8) . . ?
 Ag7 Ag14 Ag13 152.84(11) . . ?
 Ag19 Ag14 Ag2 109.66(10) . . ?
 Ag19 Ag14 Ag4 63.09(9) . . ?
 Ag19 Ag14 Ag12 107.57(10) . . ?
 Ag19 Ag14 Ag13 143.31(12) . . ?
 Ag19 Ag14 Ag7 60.67(9) . . ?
 Br6 Ag14 Pt1 166.57(13) . . ?
 Br6 Ag14 Ag2 115.13(12) . . ?
 Br6 Ag14 Ag4 107.39(12) . . ?
 Br6 Ag14 Ag12 131.17(13) . . ?
 Br6 Ag14 Ag13 56.00(10) . . ?
 Br6 Ag14 Ag7 134.38(12) . . ?
 Br6 Ag14 Ag19 118.13(12) . . ?
 Pt2 Ag16 Ag2 58.92(7) . . ?
 Pt2 Ag16 Ag4 115.75(9) . . ?
 Pt2 Ag16 Ag8 59.15(7) . . ?
 Pt2 Ag16 Ag3 56.09(7) . . ?
 Pt2 Ag16 Ag13 58.89(7) . . ?
 Pt2 Ag16 Ag15 56.93(7) . . ?
 Ag2 Ag16 Ag4 57.54(8) . . ?
 Ag2 Ag16 Ag3 105.92(10) . . ?
 Ag8 Ag16 Ag2 59.88(8) . . ?
 Ag8 Ag16 Ag4 95.56(9) . . ?
 Ag8 Ag16 Ag3 58.88(8) . . ?
 Ag8 Ag16 Ag13 108.55(10) . . ?
 Ag3 Ag16 Ag4 154.25(10) . . ?
 Ag13 Ag16 Ag2 59.88(8) . . ?
 Ag13 Ag16 Ag4 82.00(9) . . ?
 Ag13 Ag16 Ag3 107.67(10) . . ?
 Ag15 Ag16 Ag2 107.82(10) . . ?
 Ag15 Ag16 Ag4 140.86(11) . . ?
 Ag15 Ag16 Ag8 107.52(10) . . ?
 Ag15 Ag16 Ag3 59.29(8) . . ?
 Ag15 Ag16 Ag13 61.07(8) . . ?
 Br7 Ag16 Pt2 168.22(13) . . ?
 Br7 Ag16 Ag2 112.17(12) . . ?
 Br7 Ag16 Ag4 54.65(10) . . ?
 Br7 Ag16 Ag8 125.00(13) . . ?
 Br7 Ag16 Ag3 135.63(13) . . ?
 Br7 Ag16 Ag13 110.61(12) . . ?
 Br7 Ag16 Ag15 124.74(12) . . ?
 Pt1 Ag18 Ag6 60.39(7) . . ?
 Pt1 Ag18 Ag12 59.14(7) . . ?
 Pt1 Ag18 Ag23 57.73(7) . . ?
 Pt1 Ag18 Ag7 57.75(7) . . ?
 Pt1 Ag18 Ag21 58.76(7) . . ?
 Ag6 Ag18 Ag12 60.11(8) . . ?
 Ag6 Ag18 Ag23 62.11(9) . . ?
 Ag6 Ag18 Ag7 107.18(10) . . ?
 Ag6 Ag18 Ag21 111.86(10) . . ?
 Ag12 Ag18 Ag21 107.93(9) . . ?
 Ag23 Ag18 Ag12 108.59(10) . . ?
 Ag23 Ag18 Ag7 108.20(10) . . ?
 Ag23 Ag18 Ag21 61.44(8) . . ?
 Ag7 Ag18 Ag12 57.45(8) . . ?
 Ag7 Ag18 Ag21 60.61(8) . . ?
 P7 Ag18 Pt1 176.0(2) . . ?
 P7 Ag18 Ag6 115.6(2) . . ?
 P7 Ag18 Ag12 119.7(2) . . ?
 P7 Ag18 Ag23 120.8(2) . . ?
 P7 Ag18 Ag7 125.4(2) . . ?
 P7 Ag18 Ag21 124.4(2) . . ?
 Pt2 Ag20 Ag2 59.09(7) . . ?
 Pt2 Ag20 Ag12 117.75(10) . . ?
 Pt2 Ag20 Ag22 58.32(7) . . ?
 Pt2 Ag20 Ag13 58.90(7) . . ?
 Pt2 Ag20 Ag24 57.68(7) . . ?
 Pt2 Ag20 Ag5 57.91(7) . . ?
 Ag2 Ag20 Ag12 59.64(8) . . ?
 Ag2 Ag20 Ag22 58.84(8) . . ?
 Ag2 Ag20 Ag13 60.00(8) . . ?
 Ag2 Ag20 Ag5 107.33(10) . . ?
 Ag12 Ag20 Ag22 81.71(9) . . ?
 Ag12 Ag20 Ag5 156.27(11) . . ?
 Ag13 Ag20 Ag12 98.25(10) . . ?
 Ag13 Ag20 Ag22 107.42(10) . . ?
 Ag13 Ag20 Ag5 58.79(8) . . ?
 Ag24 Ag20 Ag2 108.65(10) . . ?
 Ag24 Ag20 Ag12 140.05(11) . . ?
 Ag24 Ag20 Ag22 62.08(8) . . ?
 Ag24 Ag20 Ag13 107.82(11) . . ?
 Ag24 Ag20 Ag5 60.59(9) . . ?
 Ag5 Ag20 Ag22 109.44(10) . . ?
 Br2 Ag20 Pt2 170.63(12) . . ?
 Br2 Ag20 Ag2 116.79(12) . . ?
 Br2 Ag20 Ag12 57.18(10) . . ?
 Br2 Ag20 Ag22 112.33(12) . . ?
 Br2 Ag20 Ag13 127.79(12) . . ?
 Br2 Ag20 Ag24 120.04(13) . . ?
 Br2 Ag20 Ag5 130.23(12) . . ?
 Pt2 Ag22 Ag2 59.32(7) . . ?
 Pt2 Ag22 Ag6 118.20(9) . . ?
 Pt2 Ag22 Ag8 58.77(7) . . ?
 Pt2 Ag22 Ag20 58.25(7) . . ?
 Pt2 Ag22 Ag24 55.90(7) . . ?
 Pt2 Ag22 Ag17 58.04(7) . . ?
 Ag2 Ag22 Ag6 59.43(8) . . ?
 Ag2 Ag22 Ag8 59.88(8) . . ?
 Ag2 Ag22 Ag20 59.55(8) . . ?
 Ag2 Ag22 Ag24 105.12(9) . . ?
 Ag6 Ag22 Ag24 152.60(11) . . ?
 Ag8 Ag22 Ag6 84.25(9) . . ?
 Ag8 Ag22 Ag20 107.54(9) . . ?
 Ag8 Ag22 Ag24 108.31(10) . . ?
 Ag20 Ag22 Ag6 96.38(10) . . ?
 Ag20 Ag22 Ag24 56.95(8) . . ?
 Ag17 Ag22 Ag2 109.29(10) . . ?
 Ag17 Ag22 Ag6 142.80(12) . . ?
 Ag17 Ag22 Ag8 61.84(9) . . ?
 Ag17 Ag22 Ag20 107.60(10) . . ?
 Ag17 Ag22 Ag24 60.98(9) . . ?
 Br4 Ag22 Pt2 168.82(13) . . ?
 Br4 Ag22 Ag2 115.11(12) . . ?
 Br4 Ag22 Ag6 55.72(9) . . ?
 Br4 Ag22 Ag8 110.16(12) . . ?
 Br4 Ag22 Ag20 129.07(13) . . ?
 Br4 Ag22 Ag24 134.25(12) . . ?
 Br4 Ag22 Ag17 119.88(12) . . ?
 Pt1 Ag23 Ag6 58.69(7) . . ?
 Pt1 Ag23 Ag10 60.34(7) . . ?
 Pt1 Ag23 Ag18 57.56(7) . . ?
 Pt1 Ag23 Ag9 57.62(7) . . ?
 Pt1 Ag23 Ag21 58.26(7) . . ?
 Ag6 Ag23 Ag21 107.37(10) . . ?
 Ag10 Ag23 Ag6 59.22(8) . . ?
 Ag10 Ag23 Ag18 106.85(10) . . ?
 Ag10 Ag23 Ag9 63.06(8) . . ?
 Ag10 Ag23 Ag21 111.55(10) . . ?
 Ag18 Ag23 Ag6 57.73(8) . . ?
 Ag18 Ag23 Ag21 60.25(8) . . ?
 Ag9 Ag23 Ag6 108.26(10) . . ?
 Ag9 Ag23 Ag18 107.52(10) . . ?
 Ag9 Ag23 Ag21 60.54(8) . . ?
 P5 Ag23 Pt1 178.7(3) . . ?
 P5 Ag23 Ag6 122.1(3) . . ?
 P5 Ag23 Ag10 120.9(3) . . ?
 P5 Ag23 Ag18 121.8(2) . . ?
 P5 Ag23 Ag9 122.2(2) . . ?
 P5 Ag23 Ag21 120.5(3) . . ?
 Pt2 Ag3 Ag8 59.95(7) . . ?
 Pt2 Ag3 Ag16 58.55(7) . . ?
 Pt2 Ag3 Ag15 57.45(7) . . ?
 Pt2 Ag3 Ag17 58.01(7) . . ?
 Pt2 Ag3 Ag11 59.01(8) . . ?
 Ag8 Ag3 Ag16 58.81(8) . . ?
 Ag8 Ag3 Ag15 106.88(10) . . ?
 Ag8 Ag3 Ag17 61.41(8) . . ?
 Ag8 Ag3 Ag11 111.31(11) . . ?
 Ag15 Ag3 Ag16 58.57(8) . . ?
 Ag15 Ag3 Ag17 108.25(10) . . ?
 Ag15 Ag3 Ag11 60.80(8) . . ?
 Ag17 Ag3 Ag16 107.44(10) . . ?
 Ag17 Ag3 Ag11 61.56(8) . . ?
 Ag11 Ag3 Ag16 108.60(10) . . ?
 P8 Ag3 Pt2 175.1(2) . . ?
 P8 Ag3 Ag8 115.4(2) . . ?
 P8 Ag3 Ag16 121.3(2) . . ?
 P8 Ag3 Ag15 127.2(2) . . ?
 P8 Ag3 Ag17 118.9(2) . . ?
 P8 Ag3 Ag11 123.8(3) . . ?
 Pt2 Ag13 Ag2 59.02(7) . . ?
 Pt2 Ag13 Ag14 116.80(9) . . ?
 Pt2 Ag13 Ag16 58.94(7) . . ?
 Pt2 Ag13 Ag20 58.85(7) . . ?
 Pt2 Ag13 Ag15 56.34(7) . . ?
 Pt2 Ag13 Ag5 58.70(7) . . ?
 Ag2 Ag13 Ag14 58.69(8) . . ?
 Ag2 Ag13 Ag16 60.13(8) . . ?
 Ag2 Ag13 Ag20 59.85(8) . . ?
 Ag2 Ag13 Ag15 106.61(10) . . ?
 Ag16 Ag13 Ag14 97.52(10) . . ?
 Ag16 Ag13 Ag20 108.48(9) . . ?
 Ag16 Ag13 Ag15 59.27(8) . . ?
 Ag20 Ag13 Ag14 81.73(9) . . ?
 Ag20 Ag13 Ag15 107.53(10) . . ?
 Ag15 Ag13 Ag14 156.55(11) . . ?
 Ag5 Ag13 Ag2 109.07(10) . . ?
 Ag5 Ag13 Ag14 139.31(11) . . ?
 Ag5 Ag13 Ag16 109.03(10) . . ?
 Ag5 Ag13 Ag20 61.12(9) . . ?
 Ag5 Ag13 Ag15 60.00(9) . . ?
 Br6 Ag13 Pt2 171.42(12) . . ?
 Br6 Ag13 Ag2 114.47(12) . . ?
 Br6 Ag13 Ag14 55.98(9) . . ?
 Br6 Ag13 Ag16 124.17(13) . . ?
 Br6 Ag13 Ag20 113.57(12) . . ?
 Br6 Ag13 Ag15 132.19(12) . . ?
 Br6 Ag13 Ag5 122.70(13) . . ?
 Pt1 Ag7 Ag12 60.53(7) . . ?
 Pt1 Ag7 Ag14 58.88(7) . . ?
 Pt1 Ag7 Ag18 57.22(7) . . ?
 Pt1 Ag7 Ag19 57.71(7) . . ?
 Pt1 Ag7 Ag21 58.51(8) . . ?
 Ag12 Ag7 Ag14 61.18(8) . . ?
 Ag12 Ag7 Ag18 61.56(8) . . ?
 Ag12 Ag7 Ag19 108.40(10) . . ?
 Ag12 Ag7 Ag21 111.08(10) . . ?
 Ag14 Ag7 Ag21 107.60(10) . . ?
 Ag18 Ag7 Ag14 108.29(10) . . ?
 Ag18 Ag7 Ag21 60.36(8) . . ?
 Ag19 Ag7 Ag14 58.12(8) . . ?
 Ag19 Ag7 Ag18 106.96(10) . . ?
 Ag19 Ag7 Ag21 59.88(8) . . ?
 P10 Ag7 Pt1 171.5(3) . . ?
 P10 Ag7 Ag12 111.2(2) . . ?
 P10 Ag7 Ag14 116.9(2) . . ?
 P10 Ag7 Ag18 121.5(2) . . ?
 P10 Ag7 Ag19 127.6(2) . . ?
 P10 Ag7 Ag21 129.2(2) . . ?
 Pt2 Ag15 Ag16 60.06(7) . . ?
 Pt2 Ag15 Ag3 57.99(7) . . ?
 Pt2 Ag15 Ag13 59.35(7) . . ?
 Pt2 Ag15 Ag5 59.19(7) . . ?
 Pt2 Ag15 Ag11 59.16(7) . . ?
 Ag16 Ag15 Ag3 62.15(8) . . ?
 Ag16 Ag15 Ag13 59.66(8) . . ?
 Ag16 Ag15 Ag5 108.26(10) . . ?
 Ag16 Ag15 Ag11 111.48(10) . . ?
 Ag3 Ag15 Ag13 108.81(10) . . ?
 Ag3 Ag15 Ag11 60.80(8) . . ?
 Ag13 Ag15 Ag11 109.16(10) . . ?
 Ag5 Ag15 Ag3 109.48(10) . . ?
 Ag5 Ag15 Ag13 58.68(9) . . ?
 Ag5 Ag15 Ag11 61.78(9) . . ?
 P3 Ag15 Pt2 178.9(3) . . ?
 P3 Ag15 Ag16 121.0(3) . . ?
 P3 Ag15 Ag3 122.6(3) . . ?
 P3 Ag15 Ag13 120.8(2) . . ?
 P3 Ag15 Ag5 119.8(2) . . ?
 P3 Ag15 Ag11 120.1(3) . . ?
 Pt2 Ag24 Ag20 60.72(8) . . ?
 Pt2 Ag24 Ag22 58.79(7) . . ?
 Pt2 Ag24 Ag17 57.58(7) . . ?
 Pt2 Ag24 Ag5 59.11(7) . . ?
 Pt2 Ag24 Ag11 59.54(8) . . ?
 Ag20 Ag24 Ag22 60.96(8) . . ?
 Ag20 Ag24 Ag17 107.80(10) . . ?
 Ag20 Ag24 Ag5 61.44(9) . . ?
 Ag20 Ag24 Ag11 112.07(10) . . ?
 Ag17 Ag24 Ag22 57.23(8) . . ?
 Ag5 Ag24 Ag22 109.23(10) . . ?
 Ag5 Ag24 Ag17 109.48(10) . . ?
 Ag5 Ag24 Ag11 62.10(8) . . ?
 Ag11 Ag24 Ag22 108.60(10) . . ?
 Ag11 Ag24 Ag17 61.40(8) . . ?
 P9 Ag24 Pt2 176.0(3) . . ?
 P9 Ag24 Ag20 115.3(3) . . ?
 P9 Ag24 Ag22 120.1(3) . . ?
 P9 Ag24 Ag17 125.6(3) . . ?
 P9 Ag24 Ag5 119.4(2) . . ?
 P9 Ag24 Ag11 123.6(3) . . ?
 Pt2 Ag17 Ag8 58.92(7) . . ?
 Pt2 Ag17 Ag22 60.29(7) . . ?
 Pt2 Ag17 Ag3 57.66(7) . . ?
 Pt2 Ag17 Ag24 56.79(7) . . ?
 Pt2 Ag17 Ag11 58.44(7) . . ?
 Ag8 Ag17 Ag11 108.34(9) . . ?
 Ag22 Ag17 Ag8 60.36(9) . . ?
 Ag22 Ag17 Ag3 108.21(10) . . ?
 Ag22 Ag17 Ag24 61.79(9) . . ?
 Ag22 Ag17 Ag11 110.50(10) . . ?
 Ag3 Ag17 Ag8 58.94(8) . . ?
 Ag3 Ag17 Ag24 106.26(9) . . ?
 Ag3 Ag17 Ag11 60.33(8) . . ?
 Ag24 Ag17 Ag8 107.80(10) . . ?
 Ag24 Ag17 Ag11 59.17(8) . . ?
 P1 Ag17 Pt2 177.1(2) . . ?
 P1 Ag17 Ag8 121.5(2) . . ?
 P1 Ag17 Ag22 117.1(2) . . ?
 P1 Ag17 Ag3 125.2(2) . . ?
 P1 Ag17 Ag24 121.1(2) . . ?
 P1 Ag17 Ag11 122.8(2) . . ?
 Pt1 Ag9 Ag4 60.57(7) . . ?
 Pt1 Ag9 Ag10 58.52(7) . . ?
 Pt1 Ag9 Ag23 58.03(7) . . ?
 Pt1 Ag9 Ag19 58.48(7) . . ?
 Pt1 Ag9 Ag21 58.77(8) . . ?
 Ag4 Ag9 Ag10 59.09(8) . . ?
 Ag4 Ag9 Ag23 107.35(10) . . ?
 Ag4 Ag9 Ag19 63.20(9) . . ?
 Ag4 Ag9 Ag21 111.72(11) . . ?
 Ag23 Ag9 Ag10 57.88(8) . . ?
 Ag23 Ag9 Ag21 61.59(8) . . ?
 Ag19 Ag9 Ag10 108.64(10) . . ?
 Ag19 Ag9 Ag23 108.85(10) . . ?
 Ag19 Ag9 Ag21 60.38(8) . . ?
 Ag21 Ag9 Ag10 108.27(10) . . ?
 P4 Ag9 Pt1 174.8(2) . . ?
 P4 Ag9 Ag4 114.5(2) . . ?
 P4 Ag9 Ag10 121.1(3) . . ?
 P4 Ag9 Ag23 126.8(2) . . ?
 P4 Ag9 Ag19 118.6(2) . . ?
 P4 Ag9 Ag21 124.4(3) . . ?
 Pt1 Ag19 Ag4 58.46(7) . . ?
 Pt1 Ag19 Ag14 60.06(7) . . ?
 Pt1 Ag19 Ag7 57.79(7) . . ?
 Pt1 Ag19 Ag9 57.78(7) . . ?
 Pt1 Ag19 Ag21 58.99(7) . . ?
 Ag14 Ag19 Ag4 59.34(8) . . ?
 Ag14 Ag19 Ag7 61.20(9) . . ?
 Ag14 Ag19 Ag9 107.20(10) . . ?
 Ag14 Ag19 Ag21 111.08(10) . . ?
 Ag7 Ag19 Ag4 107.37(10) . . ?
 Ag7 Ag19 Ag21 61.09(8) . . ?
 Ag9 Ag19 Ag4 58.08(8) . . ?
 Ag9 Ag19 Ag7 108.45(10) . . ?
 Ag9 Ag19 Ag21 61.51(8) . . ?
 Ag21 Ag19 Ag4 108.53(10) . . ?
 P6 Ag19 Pt1 176.8(3) . . ?
 P6 Ag19 Ag4 120.2(3) . . ?
 P6 Ag19 Ag14 116.7(3) . . ?
 P6 Ag19 Ag7 121.4(3) . . ?
 P6 Ag19 Ag9 124.5(3) . . ?
 P6 Ag19 Ag21 123.8(3) . . ?
 Pt2 Ag5 Ag20 58.78(7) . . ?
 Pt2 Ag5 Ag13 59.65(7) . . ?
 Pt2 Ag5 Ag15 57.06(7) . . ?
 Pt2 Ag5 Ag24 57.06(7) . . ?
 Pt2 Ag5 Ag11 58.04(7) . . ?
 Ag20 Ag5 Ag11 107.30(10) . . ?
 Ag13 Ag5 Ag20 60.08(8) . . ?
 Ag13 Ag5 Ag15 61.32(9) . . ?
 Ag13 Ag5 Ag24 106.75(10) . . ?
 Ag13 Ag5 Ag11 110.16(11) . . ?
 Ag15 Ag5 Ag20 107.75(10) . . ?
 Ag15 Ag5 Ag24 106.52(10) . . ?
 Ag15 Ag5 Ag11 60.41(8) . . ?
 Ag24 Ag5 Ag20 57.98(8) . . ?
 Ag24 Ag5 Ag11 59.67(8) . . ?
 P2 Ag5 Pt2 176.9(3) . . ?
 P2 Ag5 Ag20 121.2(3) . . ?
 P2 Ag5 Ag13 117.4(3) . . ?
 P2 Ag5 Ag15 121.1(3) . . ?
 P2 Ag5 Ag24 125.8(3) . . ?
 P2 Ag5 Ag11 123.8(3) . . ?
 Pt1 Ag21 Ag18 56.11(7) . . ?
 Pt1 Ag21 Ag23 55.82(7) . . ?
 Pt1 Ag21 Ag7 56.39(7) . . ?
 Pt1 Ag21 Ag9 55.90(7) . . ?
 Pt1 Ag21 Ag19 56.75(7) . . ?
 Ag18 Ag21 Ag23 58.32(8) . . ?
 Ag18 Ag21 Ag7 59.03(8) . . ?
 Ag18 Ag21 Ag9 103.91(10) . . ?
 Ag7 Ag21 Ag23 104.55(10) . . ?
 Ag9 Ag21 Ag23 57.88(8) . . ?
 Ag9 Ag21 Ag7 104.23(10) . . ?
 Ag19 Ag21 Ag18 105.25(10) . . ?
 Ag19 Ag21 Ag23 104.13(10) . . ?
 Ag19 Ag21 Ag7 59.03(8) . . ?
 Ag19 Ag21 Ag9 58.11(8) . . ?
 Br5 Ag21 Pt1 174.96(16) . . ?
 Br5 Ag21 Ag18 128.00(16) . . ?
 Br5 Ag21 Ag23 128.11(17) . . ?
 Br5 Ag21 Ag7 122.01(17) . . ?
 Br5 Ag21 Ag9 122.31(17) . . ?
 Br5 Ag21 Ag19 118.21(16) . . ?
 Pt2 Ag11 Ag3 56.08(7) . . ?
 Pt2 Ag11 Ag15 55.71(7) . . ?
 Pt2 Ag11 Ag24 56.12(7) . . ?
 Pt2 Ag11 Ag17 55.90(7) . . ?
 Pt2 Ag11 Ag5 56.67(7) . . ?
 Ag3 Ag11 Ag15 58.40(8) . . ?
 Ag3 Ag11 Ag17 58.11(8) . . ?
 Ag3 Ag11 Ag5 104.45(10) . . ?
 Ag15 Ag11 Ag17 103.72(10) . . ?
 Ag15 Ag11 Ag5 57.81(8) . . ?
 Ag24 Ag11 Ag3 104.74(10) . . ?
 Ag24 Ag11 Ag15 103.36(10) . . ?
 Ag24 Ag11 Ag17 59.43(8) . . ?
 Ag24 Ag11 Ag5 58.23(8) . . ?
 Ag17 Ag11 Ag5 104.96(10) . . ?
 Br3 Ag11 Pt2 178.8(2) . . ?
 Br3 Ag11 Ag3 125.06(19) . . ?
 Br3 Ag11 Ag15 125.07(17) . . ?
 Br3 Ag11 Ag24 122.68(19) . . ?
 Br3 Ag11 Ag17 124.01(16) . . ?
 Br3 Ag11 Ag5 122.69(18) . . ?
 Ag8 Br1 Ag10 69.55(11) . . ?
 Ag6 Br4 Ag22 67.60(10) . . ?
 Ag14 Br6 Ag13 68.02(10) . . ?
 Ag4 Br7 Ag16 70.45(11) . . ?
 Ag20 Br2 Ag12 66.24(11) . . ?
 C1 P1 Ag17 112.6(11) . . ?
 C1 P1 C50 102.8(16) . . ?
 C1 P1 C86 108.7(17) . . ?
 C50 P1 Ag17 112.6(12) . . ?
 C86 P1 Ag17 114.9(12) . . ?
 C86 P1 C50 104.3(15) . . ?
 C76 P4 Ag9 112.9(12) . . ?
 C76 P4 C147 106.3(18) . . ?
 C80 P4 Ag9 117.0(12) . . ?
 C80 P4 C76 99.0(17) . . ?
 C80 P4 C147 107.1(18) . . ?
 C147 P4 Ag9 113.2(12) . . ?
 C6 P6 Ag19 114.4(9) . . ?
 C88 P6 Ag19 117.0(12) . . ?
 C88 P6 C6 101.1(15) . . ?
 C88 P6 C129 101.7(14) . . ?
 C129 P6 Ag19 113.1(9) . . ?
 C129 P6 C6 108.1(13) . . ?
 C40 P8 Ag3 116.9(12) . . ?
 C40 P8 C150 106.5(17) . . ?
 C150 P8 Ag3 113.3(11) . . ?
 C97 P8 Ag3 112.4(12) . . ?
 C97 P8 C40 103.9(16) . . ?
 C97 P8 C150 102.5(16) . . ?
 C34 P10 Ag7 115.4(12) . . ?
 C34 P10 C38 106.3(15) . . ?
 C34 P10 C106 102.2(17) . . ?
 C38 P10 Ag7 115.0(12) . . ?
 C106 P10 Ag7 115.9(13) . . ?
 C106 P10 C38 100.2(17) . . ?
 C92 P5 Ag23 116.4(15) . . ?
 C154 P5 Ag23 117.9(10) . . ?
 C154 P5 C92 99.9(16) . . ?
 C59 P5 Ag23 109.0(10) . . ?
 C59 P5 C92 107.3(18) . . ?
 C59 P5 C154 105.2(15) . . ?
 C4 P3 Ag15 110.5(12) . . ?
 C24 P3 Ag15 113.9(12) . . ?
 C24 P3 C4 109.2(18) . . ?
 C7 P3 Ag15 112.2(11) . . ?
 C7 P3 C4 106.3(17) . . ?
 C7 P3 C24 104.3(15) . . ?
 C46 P7 Ag18 110.3(12) . . ?
 C46 P7 C90 106.2(16) . . ?
 C46 P7 C69 107.1(18) . . ?
 C90 P7 Ag18 114.2(10) . . ?
 C69 P7 Ag18 115.8(13) . . ?
 C69 P7 C90 102.5(17) . . ?
 C110 P2 Ag5 111.3(11) . . ?
 C110 P2 C126 108.6(13) . . ?
 C110 P2 C172 109.1(16) . . ?
 C126 P2 Ag5 114.0(9) . . ?
 C126 P2 C172 98.5(12) . . ?
 C172 P2 Ag5 114.6(10) . . ?
 C18 P9 Ag24 117.5(12) . . ?
 C170 P9 Ag24 110.2(13) . . ?
 C170 P9 C18 107.6(18) . . ?
 C170 P9 C9 107.2(18) . . ?
 C9 P9 Ag24 112.1(13) . . ?
 C9 P9 C18 101.5(17) . . ?
 C107 C1 P1 125(3) . . ?
 C157 C1 P1 116(3) . . ?
 C157 C1 C107 120(4) . . ?
 C104 C4 P3 113(3) . . ?
 C49 C4 P3 125(4) . . ?
 C49 C4 C104 122(4) . . ?
 C8 C6 P6 124.1(17) . . ?
 C8 C6 C16 120.0 . . ?
 C16 C6 P6 115.9(17) . . ?
 C6 C8 H8 120.0 . . ?
 C10 C8 C6 120.0 . . ?
 C10 C8 H8 120.0 . . ?
 C8 C10 H10 120.0 . . ?
 C8 C10 C12 120.0 . . ?
 C12 C10 H10 120.0 . . ?
 C10 C12 H12 120.0 . . ?
 C14 C12 C10 120.0 . . ?
 C14 C12 H12 120.0 . . ?
 C12 C14 H14 120.0 . . ?
 C12 C14 C16 120.0 . . ?
 C16 C14 H14 120.0 . . ?
 C6 C16 H16 120.0 . . ?
 C14 C16 C6 120.0 . . ?
 C14 C16 H16 120.0 . . ?
 C164 C18 P9 119(3) . . ?
 C85 C18 P9 120(4) . . ?
 C85 C18 C164 120(4) . . ?
 C166 C20 H20 117.1 . . ?
 C166 C20 C97 126(3) . . ?
 C97 C20 H20 117.1 . . ?
 C34 C22 H22 117.2 . . ?
 C62 C22 H22 117.2 . . ?
 C62 C22 C34 126(4) . . ?
 C70 C24 P3 122(3) . . ?
 C70 C24 C5 119(3) . . ?
 C5 C24 P3 118(2) . . ?
 C96 C26 H26 119.3 . . ?
 C96 C26 C69 121(4) . . ?
 C69 C26 H26 119.3 . . ?
 C86 C28 H28 118.3 . . ?
 C142 C28 H28 118.3 . . ?
 C142 C28 C86 123(3) . . ?
 C36 C30 H30 120.8 . . ?
 C55 C30 H30 120.8 . . ?
 C55 C30 C36 118(3) . . ?
 C74 C32 H32 119.4 . . ?
 C74 C32 C90 121(3) . . ?
 C90 C32 H32 119.4 . . ?
 C22 C34 P10 129(3) . . ?
 C22 C34 C101 118(3) . . ?
 C101 C34 P10 113(3) . . ?
 C30 C36 H36 121.8 . . ?
 C50 C36 C30 116(3) . . ?
 C50 C36 H36 121.8 . . ?
 C42 C38 P10 121(3) . . ?
 C42 C38 C56 116(3) . . ?
 C56 C38 P10 122(3) . . ?
 C162 C40 P8 117(2) . . ?
 C103 C40 P8 124(3) . . ?
 C103 C40 C162 119(3) . . ?
 C38 C42 H42 116.9 . . ?
 C95 C42 C38 126(3) . . ?
 C95 C42 H42 116.9 . . ?
 C58 C44 H44 121.0 . . ?
 C166 C44 H44 121.0 . . ?
 C166 C44 C58 118(3) . . ?
 C98 C46 P7 125(3) . . ?
 C37 C46 P7 119(3) . . ?
 C37 C46 C98 117(4) . . ?
 C86 C48 H48 120.1 . . ?
 C138 C48 H48 120.1 . . ?
 C138 C48 C86 120(3) . . ?
 C36 C50 P1 116(3) . . ?
 C36 C50 C124 121(3) . . ?
 C124 C50 P1 122(3) . . ?
 C64 C52 H52 118.8 . . ?
 C7 C52 H52 118.8 . . ?
 C7 C52 C64 122(3) . . ?
 C84 C54 H54 120.8 . . ?
 C161 C54 H54 120.8 . . ?
 C161 C54 C84 118(4) . . ?
 C38 C56 H56 122.5 . . ?
 C38 C56 C77 115(3) . . ?
 C77 C56 H56 122.5 . . ?
 C44 C58 H58 118.4 . . ?
 C44 C58 C100 123(4) . . ?
 C100 C58 H58 118.4 . . ?
 C147 C60 H60 120.0 . . ?
 C147 C60 C179 120(4) . . ?
 C179 C60 H60 120.0 . . ?
 C22 C62 H62 120.4 . . ?
 C22 C62 C163 119(4) . . ?
 C163 C62 H62 120.4 . . ?
 C52 C64 H64 122.1 . . ?
 C52 C64 C72 116(3) . . ?
 C72 C64 H64 122.1 . . ?
 C170 C66 H66 119.2 . . ?
 C170 C66 C67 122(4) . . ?
 C67 C66 H66 119.2 . . ?
 C88 C68 H68 116.0 . . ?
 C88 C68 C13 128(4) . . ?
 C13 C68 H68 116.0 . . ?
 C24 C70 H70 120.9 . . ?
 C24 C70 C51 118(4) . . ?
 C51 C70 H70 120.9 . . ?
 C64 C72 H72 118.3 . . ?
 C99 C72 C64 123(4) . . ?
 C99 C72 H72 118.3 . . ?
 C32 C74 H74 118.8 . . ?
 C93 C74 C32 122(3) . . ?
 C93 C74 H74 118.8 . . ?
 C108 C76 P4 118(3) . . ?
 C108 C76 C79 118(3) . . ?
 C79 C76 P4 123(3) . . ?
 C13 C78 H78 119.1 . . ?
 C105 C78 H78 119.1 . . ?
 C105 C78 C13 122(4) . . ?
 C144 C80 P4 117(3) . . ?
 C41 C80 P4 126(3) . . ?
 C41 C80 C144 117(3) . . ?
 C122 C82 H82 116.3 . . ?
 C148 C82 H82 116.3 . . ?
 C148 C82 C122 127(4) . . ?
 C54 C84 H84 121.9 . . ?
 C3 C84 C54 116(4) . . ?
 C3 C84 H84 121.9 . . ?
 C28 C86 P1 121(3) . . ?
 C28 C86 C48 114(3) . . ?
 C48 C86 P1 124(3) . . ?
 C68 C88 P6 115(3) . . ?
 C68 C88 C83 115(3) . . ?
 C83 C88 P6 130(3) . . ?
 C32 C90 P7 120(2) . . ?
 C175 C90 P7 124(3) . . ?
 C175 C90 C32 116(3) . . ?
 C122 C92 P5 119(3) . . ?
 C122 C92 C91 116(4) . . ?
 C91 C92 P5 125(3) . . ?
 C159 C94 H94 120.9 . . ?
 C159 C94 C85 118(5) . . ?
 C85 C94 H94 120.9 . . ?
 C26 C96 H96 120.1 . . ?
 C109 C96 C26 120(4) . . ?
 C109 C96 H96 120.1 . . ?
 C46 C98 H98 119.3 . . ?
 C23 C98 C46 121(4) . . ?
 C23 C98 H98 119.3 . . ?
 C58 C100 H100 120.5 . . ?
 C97 C100 C58 119(3) . . ?
 C97 C100 H100 120.5 . . ?
 C99 C102 H102 117.9 . . ?
 C7 C102 H102 117.9 . . ?
 C7 C102 C99 124(4) . . ?
 C4 C104 H104 121.2 . . ?
 C4 C104 C81 118(4) . . ?
 C81 C104 H104 121.2 . . ?
 C27 C106 P10 118(3) . . ?
 C29 C106 P10 118(3) . . ?
 C29 C106 C27 124(4) . . ?
 C76 C108 H108 118.2 . . ?
 C76 C108 C152 124(3) . . ?
 C152 C108 H108 118.2 . . ?
 C112 C110 P2 124(3) . . ?
 C112 C110 C120 120.0 . . ?
 C120 C110 P2 116(3) . . ?
 C110 C112 H112 120.0 . . ?
 C114 C112 C110 120.0 . . ?
 C114 C112 H112 120.0 . . ?
 C112 C114 H114 120.0 . . ?
 C112 C114 C116 120.0 . . ?
 C116 C114 H114 120.0 . . ?
 C114 C116 H116 120.0 . . ?
 C114 C116 C118 120.0 . . ?
 C118 C116 H116 120.0 . . ?
 C116 C118 H118 120.0 . . ?
 C120 C118 C116 120.0 . . ?
 C120 C118 H118 120.0 . . ?
 C110 C120 H120 120.0 . . ?
 C118 C120 C110 120.0 . . ?
 C118 C120 H120 120.0 . . ?
 C82 C122 H122 118.3 . . ?
 C92 C122 C82 123(4) . . ?
 C92 C122 H122 118.3 . . ?
 C50 C124 H124 118.9 . . ?
 C113 C124 C50 122(4) . . ?
 C113 C124 H124 118.9 . . ?
 C128 C126 P2 123.8(15) . . ?
 C128 C126 C136 120.0 . . ?
 C136 C126 P2 116.2(15) . . ?
 C126 C128 H128 120.0 . . ?
 C130 C128 C126 120.0 . . ?
 C130 C128 H128 120.0 . . ?
 C128 C130 H130 120.0 . . ?
 C128 C130 C132 120.0 . . ?
 C132 C130 H130 120.0 . . ?
 C130 C132 H132 120.0 . . ?
 C130 C132 C134 120.0 . . ?
 C134 C132 H132 120.0 . . ?
 C132 C134 H134 120.0 . . ?
 C136 C134 C132 120.0 . . ?
 C136 C134 H134 120.0 . . ?
 C126 C136 H136 120.0 . . ?
 C134 C136 C126 120.0 . . ?
 C134 C136 H136 120.0 . . ?
 C48 C138 H138 118.2 . . ?
 C155 C138 C48 124(4) . . ?
 C155 C138 H138 118.2 . . ?
 C101 C140 H140 115.8 . . ?
 C163 C140 H140 115.8 . . ?
 C163 C140 C101 128(4) . . ?
 C28 C142 H142 119.3 . . ?
 C155 C142 C28 121(4) . . ?
 C155 C142 H142 119.3 . . ?
 C80 C144 H144 121.3 . . ?
 C156 C144 C80 117(4) . . ?
 C156 C144 H144 121.3 . . ?
 C168 C146 H146 118.5 . . ?
 C5 C146 H146 118.5 . . ?
 C5 C146 C168 123(4) . . ?
 C82 C148 H148 126.5 . . ?
 C82 C148 C149 107(4) . . ?
 C149 C148 H148 126.5 . . ?
 C25 C150 P8 120(3) . . ?
 C139 C150 P8 120(3) . . ?
 C139 C150 C25 120(4) . . ?
 C108 C152 H152 121.0 . . ?
 C108 C152 C145 118(4) . . ?
 C145 C152 H152 121.0 . . ?
 C158 C154 P5 120(2) . . ?
 C131 C154 P5 124(3) . . ?
 C131 C154 C158 116(3) . . ?
 C144 C156 H156 117.5 . . ?
 C65 C156 C144 125(4) . . ?
 C65 C156 H156 117.5 . . ?
 C154 C158 H158 120.0 . . ?
 C115 C158 C154 120(3) . . ?
 C115 C158 H158 120.0 . . ?
 C53 C160 H160 119.1 . . ?
 C53 C160 C135 122(4) . . ?
 C135 C160 H160 119.1 . . ?
 C40 C162 H162 120.9 . . ?
 C111 C162 C40 118(3) . . ?
 C111 C162 H162 120.9 . . ?
 C18 C164 H164 119.9 . . ?
 C18 C164 C11 120(4) . . ?
 C11 C164 H164 119.9 . . ?
 C20 C166 C44 120(4) . . ?
 C20 C166 H166 120.1 . . ?
 C44 C166 H166 120.1 . . ?
 C146 C168 H168 121.9 . . ?
 C51 C168 C146 116(4) . . ?
 C51 C168 H168 121.9 . . ?
 C66 C170 P9 129(3) . . ?
 C167 C170 P9 115(3) . . ?
 C167 C170 C66 115(4) . . ?
 C174 C172 P2 120.8(18) . . ?
 C174 C172 C45 120.0 . . ?
 C45 C172 P2 119.2(18) . . ?
 C172 C174 H174 120.0 . . ?
 C176 C174 C172 120.0 . . ?
 C176 C174 H174 120.0 . . ?
 C174 C176 H176 120.0 . . ?
 C174 C176 C178 120.0 . . ?
 C178 C176 H176 120.0 . . ?
 C176 C178 H178 120.0 . . ?
 C180 C178 C176 120.0 . . ?
 C180 C178 H178 120.0 . . ?
 C178 C180 H180 120.0 . . ?
 C178 C180 C45 120.0 . . ?
 C45 C180 H180 120.0 . . ?
 C172 C45 H45 120.0 . . ?
 C180 C45 C172 120.0 . . ?
 C180 C45 H45 120.0 . . ?
 C92 C91 H91 121.8 . . ?
 C149 C91 C92 116(4) . . ?
 C149 C91 H91 121.8 . . ?
 C98 C23 H23 119.8 . . ?
 C151 C23 C98 120(4) . . ?
 C151 C23 H23 119.8 . . ?
 C74 C93 H93 122.1 . . ?
 C133 C93 C74 116(3) . . ?
 C133 C93 H93 122.1 . . ?
 C131 C47 H47 121.3 . . ?
 C33 C47 H47 121.3 . . ?
 C33 C47 C131 117(4) . . ?
 C42 C95 H95 121.1 . . ?
 C43 C95 C42 118(3) . . ?
 C43 C95 H95 121.1 . . ?
 C84 C3 H3 117.3 . . ?
 C9 C3 C84 125(4) . . ?
 C9 C3 H3 117.3 . . ?
 C20 C97 P8 120(3) . . ?
 C100 C97 P8 126(3) . . ?
 C100 C97 C20 114(3) . . ?
 C4 C49 H49 121.0 . . ?
 C4 C49 C171 118(4) . . ?
 C171 C49 H49 121.0 . . ?
 C72 C99 C102 117(4) . . ?
 C72 C99 H99 121.7 . . ?
 C102 C99 H99 121.7 . . ?
 C150 C25 H25 119.8 . . ?
 C150 C25 C57 120(4) . . ?
 C57 C25 H25 119.8 . . ?
 C34 C101 H101 123.6 . . ?
 C140 C101 C34 113(4) . . ?
 C140 C101 H101 123.6 . . ?
 C70 C51 H51 118.0 . . ?
 C168 C51 C70 124(4) . . ?
 C168 C51 H51 118.0 . . ?
 C40 C103 H103 120.6 . . ?
 C40 C103 C19 119(4) . . ?
 C19 C103 H103 120.6 . . ?
 C68 C13 H13 123.3 . . ?
 C78 C13 C68 113(3) . . ?
 C78 C13 H13 123.3 . . ?
 C78 C105 H105 119.7 . . ?
 C78 C105 C83 121(4) . . ?
 C83 C105 H105 119.7 . . ?
 C160 C53 H53 120.0 . . ?
 C160 C53 C29 120(4) . . ?
 C29 C53 H53 120.0 . . ?
 C1 C107 H107 120.6 . . ?
 C1 C107 C173 119(4) . . ?
 C173 C107 H107 120.6 . . ?
 C106 C27 H27 123.3 . . ?
 C106 C27 C135 113(4) . . ?
 C135 C27 H27 123.3 . . ?
 C96 C109 H109 118.3 . . ?
 C96 C109 C141 123(4) . . ?
 C141 C109 H109 118.3 . . ?
 C30 C55 H55 119.8 . . ?
 C113 C55 C30 120(4) . . ?
 C113 C55 H55 119.8 . . ?
 C162 C111 H111 118.8 . . ?
 C162 C111 C153 122(4) . . ?
 C153 C111 H111 118.8 . . ?
 C52 C7 P3 119(3) . . ?
 C52 C7 C102 117(3) . . ?
 C102 C7 P3 124(3) . . ?
 C124 C113 C55 121(4) . . ?
 C124 C113 H113 119.4 . . ?
 C55 C113 H113 119.4 . . ?
 C25 C57 H57 118.7 . . ?
 C21 C57 C25 123(5) . . ?
 C21 C57 H57 118.7 . . ?
 C158 C115 H115 119.9 . . ?
 C33 C115 C158 120(4) . . ?
 C33 C115 H115 119.9 . . ?
 C106 C29 C53 117(4) . . ?
 C106 C29 H29 121.5 . . ?
 C53 C29 H29 121.5 . . ?
 C173 C117 H117 119.3 . . ?
 C89 C117 H117 119.3 . . ?
 C89 C117 C173 121(5) . . ?
 C119 C59 P5 118(2) . . ?
 C119 C59 C123 120.0 . . ?
 C123 C59 P5 122(2) . . ?
 C59 C119 H119 120.0 . . ?
 C59 C119 C15 120.0 . . ?
 C15 C119 H119 120.0 . . ?
 C119 C15 H15 120.0 . . ?
 C121 C15 C119 120.0 . . ?
 C121 C15 H15 120.0 . . ?
 C15 C121 H121 120.0 . . ?
 C15 C121 C61 120.0 . . ?
 C61 C121 H121 120.0 . . ?
 C121 C61 H61 120.0 . . ?
 C121 C61 C123 120.0 . . ?
 C123 C61 H61 120.0 . . ?
 C59 C123 H123 120.0 . . ?
 C61 C123 C59 120.0 . . ?
 C61 C123 H123 120.0 . . ?
 C125 C31 H31 120.0 . . ?
 C125 C31 C129 120.0 . . ?
 C129 C31 H31 120.0 . . ?
 C31 C125 H125 120.0 . . ?
 C31 C125 C63 120.0 . . ?
 C63 C125 H125 120.0 . . ?
 C125 C63 H63 120.0 . . ?
 C127 C63 C125 120.0 . . ?
 C127 C63 H63 120.0 . . ?
 C63 C127 H127 120.0 . . ?
 C63 C127 C2 120.0 . . ?
 C2 C127 H127 120.0 . . ?
 C127 C2 H2 120.0 . . ?
 C129 C2 C127 120.0 . . ?
 C129 C2 H2 120.0 . . ?
 C31 C129 P6 118.6(15) . . ?
 C2 C129 P6 121.4(15) . . ?
 C2 C129 C31 120.0 . . ?
 C156 C65 H65 121.0 . . ?
 C156 C65 C39 118(4) . . ?
 C39 C65 H65 121.0 . . ?
 C154 C131 C47 123(4) . . ?
 C154 C131 H131 118.6 . . ?
 C47 C131 H131 118.6 . . ?
 C47 C33 H33 118.2 . . ?
 C115 C33 C47 124(4) . . ?
 C115 C33 H33 118.2 . . ?
 C93 C133 H133 117.4 . . ?
 C93 C133 C175 125(3) . . ?
 C175 C133 H133 117.4 . . ?
 C66 C67 H67 119.0 . . ?
 C35 C67 C66 122(4) . . ?
 C35 C67 H67 119.0 . . ?
 C160 C135 C27 124(4) . . ?
 C160 C135 H135 118.1 . . ?
 C27 C135 H135 118.1 . . ?
 C9 C17 H17 116.6 . . ?
 C161 C17 H17 116.6 . . ?
 C161 C17 C9 127(4) . . ?
 C81 C137 H137 119.2 . . ?
 C81 C137 C171 122(4) . . ?
 C171 C137 H137 119.2 . . ?
 C26 C69 P7 118(3) . . ?
 C26 C69 C169 116(3) . . ?
 C169 C69 P7 125(3) . . ?
 C150 C139 H139 122.3 . . ?
 C150 C139 C75 115(4) . . ?
 C75 C139 H139 122.3 . . ?
 C67 C35 H35 120.3 . . ?
 C67 C35 C177 119(5) . . ?
 C177 C35 H35 120.3 . . ?
 C109 C141 H141 122.8 . . ?
 C169 C141 C109 114(4) . . ?
 C169 C141 H141 122.8 . . ?
 C73 C71 H71 120.1 . . ?
 C147 C71 H71 120.1 . . ?
 C147 C71 C73 120(4) . . ?
 C37 C143 H143 120.2 . . ?
 C37 C143 C151 120(4) . . ?
 C151 C143 H143 120.2 . . ?
 C3 C9 P9 122(3) . . ?
 C3 C9 C17 115(4) . . ?
 C17 C9 P9 123(3) . . ?
 C152 C145 H145 122.7 . . ?
 C165 C145 C152 115(4) . . ?
 C165 C145 H145 122.7 . . ?
 C71 C73 H73 122.0 . . ?
 C87 C73 C71 116(5) . . ?
 C87 C73 H73 122.0 . . ?
 C60 C147 P4 112(3) . . ?
 C71 C147 P4 127(4) . . ?
 C71 C147 C60 121(4) . . ?
 C46 C37 C143 122(4) . . ?
 C46 C37 H37 118.8 . . ?
 C143 C37 H37 118.8 . . ?
 C148 C149 H149 115.1 . . ?
 C91 C149 C148 130(4) . . ?
 C91 C149 H149 115.1 . . ?
 C139 C75 H75 118.1 . . ?
 C21 C75 C139 124(4) . . ?
 C21 C75 H75 118.1 . . ?
 C23 C151 C143 119(4) . . ?
 C23 C151 H151 120.4 . . ?
 C143 C151 H151 120.4 . . ?
 C103 C19 H19 119.2 . . ?
 C153 C19 C103 122(4) . . ?
 C153 C19 H19 119.2 . . ?
 C111 C153 H153 120.0 . . ?
 C19 C153 C111 120(4) . . ?
 C19 C153 H153 120.0 . . ?
 C56 C77 H77 118.4 . . ?
 C43 C77 C56 123(3) . . ?
 C43 C77 H77 118.4 . . ?
 C138 C155 H155 122.0 . . ?
 C142 C155 C138 116(4) . . ?
 C142 C155 H155 122.0 . . ?
 C65 C39 H39 120.5 . . ?
 C65 C39 C41 119(4) . . ?
 C41 C39 H39 120.5 . . ?
 C1 C157 H157 120.7 . . ?
 C1 C157 C89 119(5) . . ?
 C89 C157 H157 120.7 . . ?
 C76 C79 H79 121.2 . . ?
 C165 C79 C76 118(4) . . ?
 C165 C79 H79 121.2 . . ?
 C94 C159 H159 119.4 . . ?
 C11 C159 C94 121(5) . . ?
 C11 C159 H159 119.4 . . ?
 C24 C5 H5 120.5 . . ?
 C146 C5 C24 119(3) . . ?
 C146 C5 H5 120.5 . . ?
 C54 C161 H161 120.9 . . ?
 C17 C161 C54 118(4) . . ?
 C17 C161 H161 120.9 . . ?
 C104 C81 H81 120.3 . . ?
 C137 C81 C104 119(5) . . ?
 C137 C81 H81 120.3 . . ?
 C62 C163 H163 121.9 . . ?
 C140 C163 C62 116(4) . . ?
 C140 C163 H163 121.9 . . ?
 C80 C41 C39 123(4) . . ?
 C80 C41 H41 118.3 . . ?
 C39 C41 H41 118.3 . . ?
 C145 C165 H165 116.5 . . ?
 C79 C165 C145 127(4) . . ?
 C79 C165 H165 116.5 . . ?
 C88 C83 C105 121(4) . . ?
 C88 C83 H83 119.6 . . ?
 C105 C83 H83 119.6 . . ?
 C170 C167 H167 116.7 . . ?
 C170 C167 C177 127(5) . . ?
 C177 C167 H167 116.7 . . ?
 C57 C21 C75 117(4) . . ?
 C57 C21 H21 121.6 . . ?
 C75 C21 H21 121.6 . . ?
 C69 C169 H169 117.6 . . ?
 C141 C169 C69 125(4) . . ?
 C141 C169 H169 117.6 . . ?
 C18 C85 C94 120(5) . . ?
 C18 C85 H85 119.8 . . ?
 C94 C85 H85 119.8 . . ?
 C49 C171 H171 119.4 . . ?
 C137 C171 C49 121(4) . . ?
 C137 C171 H171 119.4 . . ?
 C95 C43 H43 119.5 . . ?
 C77 C43 C95 121(4) . . ?
 C77 C43 H43 119.5 . . ?
 C107 C173 H173 119.5 . . ?
 C117 C173 C107 121(5) . . ?
 C117 C173 H173 119.5 . . ?
 C73 C87 H87 114.9 . . ?
 C73 C87 C179 130(5) . . ?
 C179 C87 H87 114.9 . . ?
 C90 C175 C133 119(3) . . ?
 C90 C175 H175 120.5 . . ?
 C133 C175 H175 120.5 . . ?
 C164 C11 H11 120.8 . . ?
 C159 C11 C164 118(5) . . ?
 C159 C11 H11 120.8 . . ?
 C35 C177 H177 122.2 . . ?
 C167 C177 C35 116(5) . . ?
 C167 C177 H177 122.2 . . ?
 C117 C89 C157 120(5) . . ?
 C117 C89 H89 120.2 . . ?
 C157 C89 H89 120.2 . . ?
 C60 C179 H179 123.7 . . ?
 C87 C179 C60 113(5) . . ?
 C87 C179 H179 123.7 . . ?

loop_
  _geom_torsion_atom_site_label_1
  _geom_torsion_atom_site_label_2
  _geom_torsion_atom_site_label_3
  _geom_torsion_atom_site_label_4
  _geom_torsion
  _geom_torsion_site_symmetry_1
  _geom_torsion_site_symmetry_2
  _geom_torsion_site_symmetry_3
  _geom_torsion_site_symmetry_4
  _geom_torsion_publ_flag
 Ag18 P7 C46 C98 150(3) . . . . ?
 Ag18 P7 C46 C37 -31(3) . . . . ?
 Ag18 P7 C90 C32 -20(3) . . . . ?
 Ag18 P7 C90 C175 152(3) . . . . ?
 Ag18 P7 C69 C26 -45(4) . . . . ?
 Ag18 P7 C69 C169 146(3) . . . . ?
 Ag23 P5 C92 C122 8(4) . . . . ?
 Ag23 P5 C92 C91 -175(3) . . . . ?
 Ag23 P5 C154 C158 -42(3) . . . . ?
 Ag23 P5 C154 C131 143(3) . . . . ?
 Ag23 P5 C59 C119 -50.7(17) . . . . ?
 Ag23 P5 C59 C123 122.6(13) . . . . ?
 Ag3 P8 C40 C162 22(3) . . . . ?
 Ag3 P8 C40 C103 -163(3) . . . . ?
 Ag3 P8 C150 C25 -78(3) . . . . ?
 Ag3 P8 C150 C139 93(3) . . . . ?
 Ag3 P8 C97 C20 24(3) . . . . ?
 Ag3 P8 C97 C100 -162(2) . . . . ?
 Ag7 P10 C34 C22 -157(3) . . . . ?
 Ag7 P10 C34 C101 22(3) . . . . ?
 Ag7 P10 C38 C42 23(3) . . . . ?
 Ag7 P10 C38 C56 -162(3) . . . . ?
 Ag7 P10 C106 C27 -96(3) . . . . ?
 Ag7 P10 C106 C29 81(3) . . . . ?
 Ag15 P3 C4 C104 -52(3) . . . . ?
 Ag15 P3 C4 C49 126(3) . . . . ?
 Ag15 P3 C24 C70 -172(2) . . . . ?
 Ag15 P3 C24 C5 9(3) . . . . ?
 Ag15 P3 C7 C52 -42(3) . . . . ?
 Ag15 P3 C7 C102 142(3) . . . . ?
 Ag24 P9 C18 C164 -50(3) . . . . ?
 Ag24 P9 C18 C85 143(3) . . . . ?
 Ag24 P9 C170 C66 119(3) . . . . ?
 Ag24 P9 C170 C167 -50(3) . . . . ?
 Ag24 P9 C9 C3 7(4) . . . . ?
 Ag24 P9 C9 C17 178(3) . . . . ?
 Ag17 P1 C1 C107 145(3) . . . . ?
 Ag17 P1 C1 C157 -33(3) . . . . ?
 Ag17 P1 C50 C36 -37(3) . . . . ?
 Ag17 P1 C50 C124 152(3) . . . . ?
 Ag17 P1 C86 C28 6(3) . . . . ?
 Ag17 P1 C86 C48 172(3) . . . . ?
 Ag9 P4 C76 C108 -9(3) . . . . ?
 Ag9 P4 C76 C79 166(3) . . . . ?
 Ag9 P4 C80 C144 -65(3) . . . . ?
 Ag9 P4 C80 C41 118(3) . . . . ?
 Ag9 P4 C147 C60 -48(3) . . . . ?
 Ag9 P4 C147 C71 130(3) . . . . ?
 Ag19 P6 C6 C8 143.5(13) . . . . ?
 Ag19 P6 C6 C16 -36.5(15) . . . . ?
 Ag19 P6 C88 C68 -47(3) . . . . ?
 Ag19 P6 C88 C83 132(3) . . . . ?
 Ag19 P6 C129 C31 -10.0(17) . . . . ?
 Ag19 P6 C129 C2 171.9(12) . . . . ?
 Ag5 P2 C110 C112 117.7(17) . . . . ?
 Ag5 P2 C110 C120 -54.5(17) . . . . ?
 Ag5 P2 C126 C128 143.1(11) . . . . ?
 Ag5 P2 C126 C136 -38.3(16) . . . . ?
 Ag5 P2 C172 C174 -8.2(17) . . . . ?
 Ag5 P2 C172 C45 172.9(11) . . . . ?
 P1 C1 C107 C173 180(3) . . . . ?
 P1 C1 C157 C89 176(4) . . . . ?
 P1 C50 C124 C113 173(3) . . . . ?
 P4 C76 C108 C152 166(3) . . . . ?
 P4 C76 C79 C165 -171(3) . . . . ?
 P4 C80 C144 C156 -174(3) . . . . ?
 P4 C80 C41 C39 177(3) . . . . ?
 P6 C6 C8 C10 180(2) . . . . ?
 P6 C6 C16 C14 -180.0(19) . . . . ?
 P6 C88 C83 C105 -174(3) . . . . ?
 P8 C40 C162 C111 175(3) . . . . ?
 P8 C40 C103 C19 -175(3) . . . . ?
 P8 C150 C25 C57 -178(3) . . . . ?
 P8 C150 C139 C75 -179(2) . . . . ?
 P10 C34 C101 C140 178(3) . . . . ?
 P10 C38 C42 C95 180(3) . . . . ?
 P10 C38 C56 C77 -176(3) . . . . ?
 P10 C106 C27 C135 178(3) . . . . ?
 P10 C106 C29 C53 -176(3) . . . . ?
 P5 C92 C122 C82 174(3) . . . . ?
 P5 C92 C91 C149 -178(3) . . . . ?
 P5 C154 C158 C115 -169(3) . . . . ?
 P5 C154 C131 C47 175(3) . . . . ?
 P5 C59 C119 C15 173.5(19) . . . . ?
 P5 C59 C123 C61 -173(2) . . . . ?
 P3 C4 C104 C81 178(3) . . . . ?
 P3 C4 C49 C171 -174(3) . . . . ?
 P3 C24 C70 C51 179(3) . . . . ?
 P3 C24 C5 C146 176(3) . . . . ?
 P7 C46 C98 C23 180(3) . . . . ?
 P7 C46 C37 C143 -177(3) . . . . ?
 P7 C90 C175 C133 178(3) . . . . ?
 P7 C69 C169 C141 174(4) . . . . ?
 P2 C110 C112 C114 -172(2) . . . . ?
 P2 C110 C120 C118 173(2) . . . . ?
 P2 C126 C128 C130 178.6(19) . . . . ?
 P2 C126 C136 C134 -178.7(17) . . . . ?
 P2 C172 C174 C176 -178.9(19) . . . . ?
 P2 C172 C45 C180 178.9(19) . . . . ?
 P9 C18 C164 C11 -177(3) . . . . ?
 P9 C18 C85 C94 168(3) . . . . ?
 P9 C170 C167 C177 172(4) . . . . ?
 C1 P1 C50 C36 -159(3) . . . . ?
 C1 P1 C50 C124 31(3) . . . . ?
 C1 P1 C86 C28 133(3) . . . . ?
 C1 P1 C86 C48 -61(3) . . . . ?
 C1 C107 C173 C117 -1(7) . . . . ?
 C1 C157 C89 C117 10(8) . . . . ?
 C4 P3 C24 C70 -48(3) . . . . ?
 C4 P3 C24 C5 133(3) . . . . ?
 C4 P3 C7 C52 -163(3) . . . . ?
 C4 P3 C7 C102 21(3) . . . . ?
 C4 C104 C81 C137 -4(6) . . . . ?
 C4 C49 C171 C137 -4(6) . . . . ?
 C6 P6 C88 C68 -172(3) . . . . ?
 C6 P6 C88 C83 7(4) . . . . ?
 C6 P6 C129 C31 117.7(16) . . . . ?
 C6 P6 C129 C2 -60.4(18) . . . . ?
 C6 C8 C10 C12 0.0 . . . . ?
 C8 C6 C16 C14 0.0 . . . . ?
 C8 C10 C12 C14 0.0 . . . . ?
 C10 C12 C14 C16 0.0 . . . . ?
 C12 C14 C16 C6 0.0 . . . . ?
 C16 C6 C8 C10 0.0 . . . . ?
 C18 P9 C170 C66 -112(4) . . . . ?
 C18 P9 C170 C167 80(3) . . . . ?
 C18 P9 C9 C3 -120(4) . . . . ?
 C18 P9 C9 C17 52(4) . . . . ?
 C18 C164 C11 C159 15(7) . . . . ?
 C22 C34 C101 C140 -3(5) . . . . ?
 C22 C62 C163 C140 -1(5) . . . . ?
 C24 P3 C4 C104 -178(3) . . . . ?
 C24 P3 C4 C49 0(4) . . . . ?
 C24 P3 C7 C52 81(3) . . . . ?
 C24 P3 C7 C102 -95(3) . . . . ?
 C24 C70 C51 C168 4(6) . . . . ?
 C26 C96 C109 C141 -4(7) . . . . ?
 C26 C69 C169 C141 4(7) . . . . ?
 C28 C142 C155 C138 -11(6) . . . . ?
 C30 C36 C50 P1 -176(2) . . . . ?
 C30 C36 C50 C124 -5(5) . . . . ?
 C30 C55 C113 C124 1(6) . . . . ?
 C32 C74 C93 C133 0(6) . . . . ?
 C32 C90 C175 C133 -9(6) . . . . ?
 C34 P10 C38 C42 152(3) . . . . ?
 C34 P10 C38 C56 -33(3) . . . . ?
 C34 P10 C106 C27 137(3) . . . . ?
 C34 P10 C106 C29 -46(3) . . . . ?
 C34 C22 C62 C163 1(6) . . . . ?
 C36 C30 C55 C113 -3(5) . . . . ?
 C36 C50 C124 C113 4(6) . . . . ?
 C38 P10 C34 C22 75(3) . . . . ?
 C38 P10 C34 C101 -107(3) . . . . ?
 C38 P10 C106 C27 28(3) . . . . ?
 C38 P10 C106 C29 -155(3) . . . . ?
 C38 C42 C95 C43 -6(6) . . . . ?
 C38 C56 C77 C43 -2(6) . . . . ?
 C40 P8 C150 C25 152(3) . . . . ?
 C40 P8 C150 C139 -37(3) . . . . ?
 C40 P8 C97 C20 151(3) . . . . ?
 C40 P8 C97 C100 -35(3) . . . . ?
 C40 C162 C111 C153 -2(6) . . . . ?
 C40 C103 C19 C153 3(6) . . . . ?
 C42 C38 C56 C77 0(5) . . . . ?
 C42 C95 C43 C77 3(7) . . . . ?
 C44 C58 C100 C97 1(5) . . . . ?
 C46 P7 C90 C32 102(3) . . . . ?
 C46 P7 C90 C175 -86(4) . . . . ?
 C46 P7 C69 C26 -168(3) . . . . ?
 C46 P7 C69 C169 22(4) . . . . ?
 C46 C98 C23 C151 1(6) . . . . ?
 C48 C138 C155 C142 13(6) . . . . ?
 C50 P1 C1 C107 -94(3) . . . . ?
 C50 P1 C1 C157 88(3) . . . . ?
 C50 P1 C86 C28 -118(3) . . . . ?
 C50 P1 C86 C48 48(3) . . . . ?
 C50 C124 C113 C55 -1(6) . . . . ?
 C52 C64 C72 C99 9(5) . . . . ?
 C54 C84 C3 C9 -5(6) . . . . ?
 C56 C38 C42 C95 4(6) . . . . ?
 C56 C77 C43 C95 1(7) . . . . ?
 C58 C44 C166 C20 -1(5) . . . . ?
 C58 C100 C97 P8 -177(2) . . . . ?
 C58 C100 C97 C20 -3(4) . . . . ?
 C62 C22 C34 P10 180(3) . . . . ?
 C62 C22 C34 C101 1(5) . . . . ?
 C64 C52 C7 P3 -173(2) . . . . ?
 C64 C52 C7 C102 3(5) . . . . ?
 C64 C72 C99 C102 -7(5) . . . . ?
 C66 C170 C167 C177 2(7) . . . . ?
 C66 C67 C35 C177 -1(6) . . . . ?
 C68 C88 C83 C105 5(5) . . . . ?
 C70 C24 C5 C146 -3(5) . . . . ?
 C74 C32 C90 P7 180(3) . . . . ?
 C74 C32 C90 C175 7(5) . . . . ?
 C74 C93 C133 C175 -3(7) . . . . ?
 C76 P4 C80 C144 57(3) . . . . ?
 C76 P4 C80 C41 -121(4) . . . . ?
 C76 P4 C147 C60 -173(3) . . . . ?
 C76 P4 C147 C71 5(4) . . . . ?
 C76 C108 C152 C145 10(5) . . . . ?
 C76 C79 C165 C145 0(6) . . . . ?
 C78 C105 C83 C88 -6(6) . . . . ?
 C80 P4 C76 C108 -133(3) . . . . ?
 C80 P4 C76 C79 42(4) . . . . ?
 C80 P4 C147 C60 82(3) . . . . ?
 C80 P4 C147 C71 -100(3) . . . . ?
 C80 C144 C156 C65 -5(6) . . . . ?
 C82 C148 C149 C91 -8(7) . . . . ?
 C84 C54 C161 C17 -5(6) . . . . ?
 C84 C3 C9 P9 177(3) . . . . ?
 C84 C3 C9 C17 4(6) . . . . ?
 C86 P1 C1 C107 17(4) . . . . ?
 C86 P1 C1 C157 -162(3) . . . . ?
 C86 P1 C50 C36 88(3) . . . . ?
 C86 P1 C50 C124 -82(3) . . . . ?
 C86 C28 C142 C155 -1(6) . . . . ?
 C86 C48 C138 C155 -3(6) . . . . ?
 C88 P6 C6 C8 -89.9(19) . . . . ?
 C88 P6 C6 C16 90.1(17) . . . . ?
 C88 P6 C129 C31 -136.3(18) . . . . ?
 C88 P6 C129 C2 46(2) . . . . ?
 C88 C68 C13 C78 -3(5) . . . . ?
 C90 P7 C46 C98 26(4) . . . . ?
 C90 P7 C46 C37 -155(3) . . . . ?
 C90 P7 C69 C26 80(3) . . . . ?
 C90 P7 C69 C169 -89(4) . . . . ?
 C90 C32 C74 C93 -2(5) . . . . ?
 C92 P5 C154 C158 85(3) . . . . ?
 C92 P5 C154 C131 -89(3) . . . . ?
 C92 P5 C59 C119 -177.6(19) . . . . ?
 C92 P5 C59 C123 -4(2) . . . . ?
 C92 C91 C149 C148 7(7) . . . . ?
 C94 C159 C11 C164 -13(7) . . . . ?
 C96 C26 C69 P7 -174(3) . . . . ?
 C96 C26 C69 C169 -4(6) . . . . ?
 C96 C109 C141 C169 4(7) . . . . ?
 C98 C46 C37 C143 2(6) . . . . ?
 C98 C23 C151 C143 -6(7) . . . . ?
 C104 C4 C49 C171 3(5) . . . . ?
 C106 P10 C34 C22 -30(3) . . . . ?
 C106 P10 C34 C101 149(3) . . . . ?
 C106 P10 C38 C42 -102(3) . . . . ?
 C106 P10 C38 C56 73(3) . . . . ?
 C106 C27 C135 C160 -1(6) . . . . ?
 C108 C76 C79 C165 4(5) . . . . ?
 C108 C152 C145 C165 -6(5) . . . . ?
 C110 P2 C126 C128 18(2) . . . . ?
 C110 P2 C126 C136 -163.0(17) . . . . ?
 C110 P2 C172 C174 117.3(16) . . . . ?
 C110 P2 C172 C45 -61.6(17) . . . . ?
 C110 C112 C114 C116 0.0 . . . . ?
 C112 C110 C120 C118 0.0 . . . . ?
 C112 C114 C116 C118 0.0 . . . . ?
 C114 C116 C118 C120 0.0 . . . . ?
 C116 C118 C120 C110 0.0 . . . . ?
 C120 C110 C112 C114 0.0 . . . . ?
 C122 C82 C148 C149 2(6) . . . . ?
 C122 C92 C91 C149 -1(6) . . . . ?
 C126 P2 C110 C112 -116.0(18) . . . . ?
 C126 P2 C110 C120 71.8(17) . . . . ?
 C126 P2 C172 C174 -129.6(16) . . . . ?
 C126 P2 C172 C45 51.5(16) . . . . ?
 C126 C128 C130 C132 0.0 . . . . ?
 C128 C126 C136 C134 0.0 . . . . ?
 C128 C130 C132 C134 0.0 . . . . ?
 C130 C132 C134 C136 0.0 . . . . ?
 C132 C134 C136 C126 0.0 . . . . ?
 C136 C126 C128 C130 0.0 . . . . ?
 C138 C48 C86 P1 -176(3) . . . . ?
 C138 C48 C86 C28 -9(5) . . . . ?
 C142 C28 C86 P1 178(3) . . . . ?
 C142 C28 C86 C48 11(5) . . . . ?
 C144 C80 C41 C39 0(6) . . . . ?
 C144 C156 C65 C39 4(6) . . . . ?
 C146 C168 C51 C70 0(6) . . . . ?
 C148 C82 C122 C92 3(7) . . . . ?
 C150 P8 C40 C162 150(3) . . . . ?
 C150 P8 C40 C103 -35(4) . . . . ?
 C150 P8 C97 C20 -98(3) . . . . ?
 C150 P8 C97 C100 76(3) . . . . ?
 C150 C25 C57 C21 -13(6) . . . . ?
 C150 C139 C75 C21 7(6) . . . . ?
 C152 C145 C165 C79 1(6) . . . . ?
 C154 P5 C92 C122 -120(3) . . . . ?
 C154 P5 C92 C91 57(4) . . . . ?
 C154 P5 C59 C119 76.6(17) . . . . ?
 C154 P5 C59 C123 -110.0(16) . . . . ?
 C154 C158 C115 C33 -7(5) . . . . ?
 C156 C65 C39 C41 0(6) . . . . ?
 C158 C154 C131 C47 0(5) . . . . ?
 C158 C115 C33 C47 2(6) . . . . ?
 C160 C53 C29 C106 -3(6) . . . . ?
 C162 C40 C103 C19 0(5) . . . . ?
 C162 C111 C153 C19 4(7) . . . . ?
 C164 C18 C85 C94 2(7) . . . . ?
 C166 C20 C97 P8 178(3) . . . . ?
 C166 C20 C97 C100 4(5) . . . . ?
 C166 C44 C58 C100 1(5) . . . . ?
 C168 C146 C5 C24 7(6) . . . . ?
 C170 P9 C18 C164 -175(3) . . . . ?
 C170 P9 C18 C85 18(4) . . . . ?
 C170 P9 C9 C3 128(3) . . . . ?
 C170 P9 C9 C17 -61(4) . . . . ?
 C170 C66 C67 C35 5(6) . . . . ?
 C170 C167 C177 C35 1(8) . . . . ?
 C172 P2 C110 C112 -10(2) . . . . ?
 C172 P2 C110 C120 178.1(15) . . . . ?
 C172 P2 C126 C128 -95.1(16) . . . . ?
 C172 P2 C126 C136 83.5(16) . . . . ?
 C172 C174 C176 C178 0.0 . . . . ?
 C174 C172 C45 C180 0.0 . . . . ?
 C174 C176 C178 C180 0.0 . . . . ?
 C176 C178 C180 C45 0.0 . . . . ?
 C178 C180 C45 C172 0.0 . . . . ?
 C45 C172 C174 C176 0.0 . . . . ?
 C91 C92 C122 C82 -4(6) . . . . ?
 C93 C133 C175 C90 8(7) . . . . ?
 C97 P8 C40 C162 -102(3) . . . . ?
 C97 P8 C40 C103 73(3) . . . . ?
 C97 P8 C150 C25 44(3) . . . . ?
 C97 P8 C150 C139 -146(3) . . . . ?
 C97 C20 C166 C44 -2(5) . . . . ?
 C49 C4 C104 C81 1(5) . . . . ?
 C99 C102 C7 P3 175(3) . . . . ?
 C99 C102 C7 C52 -1(5) . . . . ?
 C25 C150 C139 C75 -9(5) . . . . ?
 C25 C57 C21 C75 11(6) . . . . ?
 C101 C140 C163 C62 -1(6) . . . . ?
 C103 C40 C162 C111 0(5) . . . . ?
 C103 C19 C153 C111 -5(7) . . . . ?
 C13 C68 C88 P6 179(3) . . . . ?
 C13 C68 C88 C83 -1(6) . . . . ?
 C13 C78 C105 C83 2(6) . . . . ?
 C105 C78 C13 C68 2(5) . . . . ?
 C53 C160 C135 C27 -1(7) . . . . ?
 C107 C1 C157 C89 -2(7) . . . . ?
 C27 C106 C29 C53 1(6) . . . . ?
 C109 C141 C169 C69 -4(7) . . . . ?
 C55 C30 C36 C50 5(5) . . . . ?
 C7 P3 C4 C104 70(3) . . . . ?
 C7 P3 C4 C49 -112(3) . . . . ?
 C7 P3 C24 C70 65(3) . . . . ?
 C7 P3 C24 C5 -114(3) . . . . ?
 C7 C52 C64 C72 -7(5) . . . . ?
 C7 C102 C99 C72 3(5) . . . . ?
 C29 C106 C27 C135 1(6) . . . . ?
 C59 P5 C92 C122 130(3) . . . . ?
 C59 P5 C92 C91 -52(4) . . . . ?
 C59 P5 C154 C158 -164(2) . . . . ?
 C59 P5 C154 C131 22(3) . . . . ?
 C59 C119 C15 C121 0.0 . . . . ?
 C119 C59 C123 C61 0.0 . . . . ?
 C119 C15 C121 C61 0.0 . . . . ?
 C15 C121 C61 C123 0.0 . . . . ?
 C121 C61 C123 C59 0.0 . . . . ?
 C123 C59 C119 C15 0.0 . . . . ?
 C31 C125 C63 C127 0.0 . . . . ?
 C125 C31 C129 P6 -178.1(19) . . . . ?
 C125 C31 C129 C2 0.0 . . . . ?
 C125 C63 C127 C2 0.0 . . . . ?
 C63 C127 C2 C129 0.0 . . . . ?
 C127 C2 C129 P6 178(2) . . . . ?
 C127 C2 C129 C31 0.0 . . . . ?
 C129 P6 C6 C8 16.5(19) . . . . ?
 C129 P6 C6 C16 -163.5(14) . . . . ?
 C129 P6 C88 C68 77(3) . . . . ?
 C129 P6 C88 C83 -104(4) . . . . ?
 C129 C31 C125 C63 0.0 . . . . ?
 C65 C39 C41 C80 -1(6) . . . . ?
 C131 C154 C158 C115 5(5) . . . . ?
 C131 C47 C33 C115 4(6) . . . . ?
 C33 C47 C131 C154 -5(6) . . . . ?
 C67 C66 C170 P9 -174(3) . . . . ?
 C67 C66 C170 C167 -5(6) . . . . ?
 C67 C35 C177 C167 -2(7) . . . . ?
 C135 C160 C53 C29 3(6) . . . . ?
 C69 P7 C46 C98 -83(4) . . . . ?
 C69 P7 C46 C37 96(3) . . . . ?
 C69 P7 C90 C32 -146(3) . . . . ?
 C69 P7 C90 C175 26(4) . . . . ?
 C69 C26 C96 C109 4(6) . . . . ?
 C139 C150 C25 C57 12(6) . . . . ?
 C139 C75 C21 C57 -8(6) . . . . ?
 C71 C73 C87 C179 -1(8) . . . . ?
 C9 P9 C18 C164 73(3) . . . . ?
 C9 P9 C18 C85 -94(4) . . . . ?
 C9 P9 C170 C66 -3(4) . . . . ?
 C9 P9 C170 C167 -172(3) . . . . ?
 C9 C17 C161 C54 5(7) . . . . ?
 C73 C71 C147 P4 -179(3) . . . . ?
 C73 C71 C147 C60 -1(6) . . . . ?
 C73 C87 C179 C60 1(8) . . . . ?
 C147 P4 C76 C108 116(3) . . . . ?
 C147 P4 C76 C79 -69(3) . . . . ?
 C147 P4 C80 C144 167(3) . . . . ?
 C147 P4 C80 C41 -11(4) . . . . ?
 C147 C60 C179 C87 0(6) . . . . ?
 C147 C71 C73 C87 2(6) . . . . ?
 C37 C46 C98 C23 1(6) . . . . ?
 C37 C143 C151 C23 9(7) . . . . ?
 C151 C143 C37 C46 -7(7) . . . . ?
 C157 C1 C107 C173 -2(6) . . . . ?
 C79 C76 C108 C152 -9(6) . . . . ?
 C159 C94 C85 C18 1(7) . . . . ?
 C5 C24 C70 C51 -2(5) . . . . ?
 C5 C146 C168 C51 -5(6) . . . . ?
 C161 C54 C84 C3 5(5) . . . . ?
 C161 C17 C9 P9 -176(3) . . . . ?
 C161 C17 C9 C3 -4(6) . . . . ?
 C81 C137 C171 C49 1(6) . . . . ?
 C163 C140 C101 C34 3(6) . . . . ?
 C41 C80 C144 C156 3(5) . . . . ?
 C85 C18 C164 C11 -10(6) . . . . ?
 C85 C94 C159 C11 5(7) . . . . ?
 C171 C137 C81 C104 3(6) . . . . ?
 C173 C117 C89 C157 -13(8) . . . . ?
 C89 C117 C173 C107 9(8) . . . . ?
 C179 C60 C147 P4 179(3) . . . . ?
 C179 C60 C147 C71 1(6) . . . . ?

_shelx_res_file
;
TITL 211126_AI_BiAgPtPET_90K_0m_a.res in P2(1)/n
    211126_ai_biagptpet_90k_0m_a.res
    created by SHELXL-2018/3 at 15:03:35 on 06-Aug-2022
REM Old TITL 211126_AI_BiAgPtPET_90K_0m in P2(1)/n
REM SHELXT solution in P2(1)/n
REM R1 0.230, Rweak 0.008, Alpha 0.048, Orientation as input
REM Formula found by SHELXT: C174 Ag25 Br7 S10
CELL 0.71073 21.4696 29.0411 29.9131 90 102.403 90
ZERR 4 0.0034 0.0051 0.0046 0 0.004 0
LATT 1
SYMM 0.5-X,0.5+Y,0.5-Z
SFAC C H Ag Br P Pt
UNIT 720 600 92 28 40 8
SIMU 0.04 0.08 1.7 C2 C3 C4 C5 C6 C7 C8 C9 C10 C12 C13 C14 C15 C16 C17 C19 =
 C20 C21 C22 C23 C24 C25 C26 C27 C28 C29 C30 C31 C32 C33 C34 C36 C37 C38 C39 =
 C40 C41 C42 C43 C44 C46 C47 C48 C49 C50 C51 C52 C53 C54 C55 C56 C57 C58 C59 =
 C60 C61 C62 C63 C64 C65 C68 C69 C70 C71 C72 C73 C74 C75 C76 C77 C78 C79 C80 =
 C81 C82 C83 C84 C86 C87 C88 C90 C91 C92 C93 C95 C96 C97 C98 C99 C100 C101 =
 C102 C103 C104 C105 C106 C108 C109 C111 C113 C115 C119 C121 C122 C123 C124 =
 C125 C127 C129 C131 C133 C135 C137 C138 C139 C140 C141 C142 C143 C144 C145 =
 C146 C147 C148 C149 C150 C151 C152 C153 C154 C155 C156 C158 C160 C161 C162 =
 C163 C165 C166 C168 C169 C171 C175 C179
RIGU C2 C4 C5 C6 C7 C8 C9 C10 C12 C13 C14 C15 C16 C17 C19 C20 C21 C22 C23 =
 C24 C25 C26 C27 C28 C29 C30 C31 C32 C33 C34 C36 C37 C38 C39 C40 C41 C42 C43 =
 C44 C46 C47 C48 C49 C50 C51 C52 C53 C54 C55 C56 C57 C58 C59 C60 C61 C62 C63 =
 C64 C65 C68 C69 C70 C71 C72 C73 C74 C75 C76 C77 C78 C79 C80 C81 C82 C83 C86 =
 C87 C88 C90 C91 C92 C93 C95 C96 C97 C98 C99 C100 C101 C102 C103 C104 C105 =
 C106 C108 C109 C111 C113 C115 C119 C121 C122 C123 C124 C125 C126 C127 C128 =
 C129 C130 C131 C132 C133 C134 C135 C136 C137 C138 C139 C140 C141 C142 C143 =
 C144 C145 C146 C147 C148 C149 C150 C151 C152 C153 C154 C155 C156 C158 C160 =
 C161 C162 C163 C165 C166 C168 C169 C171 C175 C179 C3 C84
ISOR 0.05 0.1 C154

L.S. 10
PLAN  90
SIZE 0.001 0.001 0.2
TEMP -183
CONF
LIST 4
MORE -1
BOND $H
fmap 2
acta
REM <olex2.extras>
REM <HklSrc "%.\\211126_AI_BiAgPtPET_90K_0m_a.hkl">
REM </olex2.extras>

WGHT    0.040400  398.087769
FVAR       0.04562
PT1   6    0.981052    0.805835    0.769892    11.00000    0.02244    0.03660 =
         0.02985    0.00283    0.00776    0.00121
PT2   6    1.134651    0.781150    0.644209    11.00000    0.02264    0.03748 =
         0.03099   -0.00274    0.00910   -0.00218
AG2   3    1.058095    0.795351    0.706882    11.00000    0.02016    0.03637 =
         0.02796   -0.00087    0.00675   -0.00139
AG4   3    0.956541    0.860093    0.691147    11.00000    0.02374    0.04594 =
         0.03401    0.00867    0.01010    0.00392
AG6   3    1.109931    0.789017    0.803311    11.00000    0.02653    0.03817 =
         0.02961   -0.00223    0.00624    0.00173
AG8   3    1.162477    0.855421    0.703789    11.00000    0.02319    0.04136 =
         0.03772   -0.00473    0.01032   -0.00351
AG10  3    1.067342    0.875649    0.762626    11.00000    0.03117    0.03477 =
         0.03619   -0.00037    0.01099   -0.00113
AG12  3    1.026601    0.718216    0.757058    11.00000    0.02790    0.03522 =
         0.03401    0.00043    0.00989   -0.00121
AG14  3    0.930168    0.762982    0.687405    11.00000    0.02179    0.04945 =
         0.03520    0.00209    0.00710   -0.00297
AG16  3    1.052543    0.856067    0.630488    11.00000    0.03060    0.04011 =
         0.03599    0.00513    0.01180   -0.00024
AG18  3    1.015109    0.754241    0.846250    11.00000    0.03188    0.04162 =
         0.02951    0.00182    0.00954    0.00302
AG20  3    1.085830    0.704515    0.680039    11.00000    0.03179    0.03843 =
         0.04117    0.00017    0.01402   -0.00316
AG22  3    1.184397    0.761751    0.735712    11.00000    0.02353    0.04977 =
         0.03347   -0.00038    0.00718    0.00427
AG23  3    1.034055    0.852795    0.846669    11.00000    0.03408    0.04082 =
         0.03365   -0.00258    0.01022    0.00121
AG3   3    1.182611    0.857377    0.612420    11.00000    0.03139    0.04427 =
         0.03813   -0.00243    0.01386   -0.00496
AG13  3    1.005108    0.763861    0.616029    11.00000    0.02401    0.04716 =
         0.03323   -0.00361    0.00577   -0.00667
AG7   3    0.904715    0.732237    0.774347    11.00000    0.03022    0.04304 =
         0.03968    0.00418    0.01296   -0.00385
AG15  3    1.082439    0.803610    0.557224    11.00000    0.03339    0.04695 =
         0.03118    0.00054    0.00926   -0.00625
AG24  3    1.206631    0.704764    0.659139    11.00000    0.03368    0.04174 =
         0.04278   -0.00424    0.01310    0.00414
AG17  3    1.260323    0.797051    0.677940    11.00000    0.02336    0.04834 =
         0.03898   -0.00195    0.00836    0.00008
AG9   3    0.935303    0.891278    0.776366    11.00000    0.02947    0.04036 =
         0.03747    0.00310    0.01461    0.00593
AG19  3    0.855471    0.818552    0.732777    11.00000    0.01970    0.05487 =
         0.04306    0.00685    0.00961    0.00043
AG5   3    1.096465    0.709085    0.585264    11.00000    0.03817    0.04343 =
         0.04128   -0.00790    0.00987   -0.00683
AG21  3    0.902178    0.814675    0.831893    11.00000    0.03910    0.04727 =
         0.03851    0.00521    0.01722    0.00532
AG11  3    1.212164    0.764949    0.582063    11.00000    0.03945    0.04776 =
         0.03880   -0.00463    0.01157   -0.00254
BR1   4    1.165815    0.928901    0.756873    11.00000    0.03202    0.03734 =
         0.05259   -0.00568    0.02065   -0.00364
BR4   4    1.228881    0.760584    0.825827    11.00000    0.02209    0.06788 =
         0.02941   -0.00130   -0.00165    0.01336
BR6   4    0.883857    0.741730    0.601401    11.00000    0.02824    0.07057 =
         0.03539    0.00196    0.00277   -0.01580
BR7   4    0.957873    0.915041    0.621910    11.00000    0.03396    0.05230 =
         0.05153    0.02264    0.02003    0.01024
BR2   4    1.051451    0.635805    0.726904    11.00000    0.04534    0.04249 =
         0.05350    0.00299    0.02404   -0.00375
BR5   4    0.822058    0.823620    0.882489    11.00000    0.11627    0.13386 =
         0.11563    0.01826    0.07215    0.02683
BR3   4    1.281117    0.748935    0.527771    11.00000    0.10580    0.16679 =
         0.11037   -0.01604    0.04649   -0.01123
P1    5    1.373372    0.808209    0.711114    11.00000    0.02222    0.05330 =
         0.05110   -0.00261    0.01669    0.00061
P4    5    0.891342    0.967597    0.774680    11.00000    0.04530    0.04587 =
         0.04786    0.00485    0.01298    0.01879
P6    5    0.745203    0.827325    0.696341    11.00000    0.03664    0.05924 =
         0.05269    0.01167    0.00252    0.00194
P8    5    1.229164    0.927746    0.590644    11.00000    0.03818    0.04988 =
         0.04697    0.00475    0.01450   -0.00667
P10   5    0.848330    0.660373    0.773963    11.00000    0.03916    0.05027 =
         0.04718    0.00814    0.01976   -0.00581
P5    5    1.079393    0.894134    0.915901    11.00000    0.07744    0.04446 =
         0.03432    0.00054    0.01524    0.00027
P3    5    1.036221    0.822362    0.478658    11.00000    0.04270    0.05916 =
         0.04109    0.00178    0.00377   -0.00067
P7    5    1.053171    0.709134    0.914234    11.00000    0.04643    0.04619 =
         0.03350    0.00632    0.01386    0.00829
P2    5    1.057073    0.647328    0.532176    11.00000    0.05089    0.04274 =
         0.06812   -0.02255    0.00476   -0.00723
P9    5    1.264811    0.633977    0.674046    11.00000    0.04617    0.05464 =
         0.05875   -0.00646    0.00624    0.00956
C1    1    1.419543    0.814151    0.669089    11.00000    0.04625
C4    1    1.066371    0.782310    0.439094    11.00000    0.11652    0.05968 =
         0.03676    0.00482    0.05174   -0.01793
AFIX  66
C6    1    0.698104    0.861785    0.729523    11.00000    0.05180    0.07180 =
         0.09143   -0.02157    0.01411   -0.00289
C8    1    0.649424    0.891810    0.709971    11.00000    0.06300    0.06819 =
         0.10412   -0.02863    0.01191    0.00299
AFIX  43
H8    2    0.638534    0.895652    0.677691    11.00000   -1.20000
AFIX  65
C10   1    0.616678    0.916214    0.737650    11.00000    0.07384    0.08831 =
         0.12171   -0.03452    0.02810    0.00480
AFIX  43
H10   2    0.583408    0.936734    0.724287    11.00000   -1.20000
AFIX  65
C12   1    0.632612    0.910592    0.784880    11.00000    0.08073    0.11299 =
         0.12337   -0.01963    0.05108    0.00414
AFIX  43
H12   2    0.610231    0.927271    0.803797    11.00000   -1.20000
AFIX  65
C14   1    0.681292    0.880568    0.804432    11.00000    0.09845    0.12269 =
         0.10913   -0.02806    0.03957    0.01537
AFIX  43
H14   2    0.692181    0.876726    0.836712    11.00000   -1.20000
AFIX  65
C16   1    0.714038    0.856164    0.776754    11.00000    0.07630    0.10858 =
         0.09302   -0.02041    0.02308    0.01229
AFIX  43
H16   2    0.747308    0.835643    0.790117    11.00000   -1.20000
AFIX   0
C18   1    1.228491    0.582365    0.644425    11.00000    0.05989
C20   1    1.124495    0.974533    0.608432    11.00000    0.03199    0.03594 =
         0.06034    0.00397    0.01194    0.00984
AFIX  43
H20   2    1.120316    0.948130    0.626306    11.00000   -1.20000
AFIX   0
C22   1    0.747320    0.627318    0.816083    11.00000    0.03435    0.05751 =
         0.05167    0.01296    0.01705   -0.00531
AFIX  43
H22   2    0.765560    0.597479    0.816458    11.00000   -1.20000
AFIX   0
C24   1    0.949986    0.821822    0.465024    11.00000    0.04790    0.04149 =
         0.05190    0.01077    0.00298   -0.00438
C26   1    1.162141    0.758813    0.944836    11.00000    0.07074    0.06335 =
         0.05486    0.00111   -0.00557   -0.02247
AFIX  43
H26   2    1.161855    0.762206    0.913205    11.00000   -1.20000
AFIX   0
C28   1    1.343262    0.880139    0.763964    11.00000    0.03529    0.05064 =
         0.07176    0.00071    0.02061   -0.01024
AFIX  43
H28   2    1.300302    0.872056    0.751004    11.00000   -1.20000
AFIX   0
C30   1    1.402540    0.697336    0.797989    11.00000    0.02857    0.07731 =
         0.05640   -0.00650    0.00099    0.00696
AFIX  43
H30   2    1.378168    0.678751    0.814010    11.00000   -1.20000
AFIX   0
C32   1    1.079811    0.636450    0.859660    11.00000    0.02494    0.06059 =
         0.04663    0.00069    0.01480    0.02342
AFIX  43
H32   2    1.051548    0.651805    0.835456    11.00000   -1.20000
AFIX   0
C34   1    0.777160    0.662670    0.797804    11.00000    0.03551    0.05435 =
         0.06279    0.00339    0.02033   -0.01164
C36   1    1.372444    0.735968    0.768457    11.00000    0.03282    0.07367 =
         0.05007   -0.00836    0.00641    0.01009
AFIX  43
H36   2    1.329354    0.744688    0.766770    11.00000   -1.20000
AFIX   0
C38   1    0.824135    0.632918    0.717472    11.00000    0.02407    0.07747 =
         0.05177   -0.00419    0.01723   -0.00956
C40   1    1.255528    0.926934    0.536802    11.00000    0.05466    0.05161 =
         0.05669    0.01597    0.03764   -0.00795
C42   1    0.855097    0.642873    0.682416    11.00000    0.03357    0.07765 =
         0.05458   -0.00446    0.01969   -0.01940
AFIX  43
H42   2    0.888978    0.664548    0.688964    11.00000   -1.20000
AFIX   0
C44   1    1.086170    1.047150    0.583808    11.00000    0.04616    0.03665 =
         0.06993   -0.00777    0.01275    0.01437
AFIX  43
H44   2    1.055913    1.071260    0.582438    11.00000   -1.20000
AFIX   0
C46   1    0.988822    0.693730    0.939847    11.00000    0.06645    0.05170 =
         0.08041    0.00524    0.02939    0.00942
C48   1    1.452077    0.864482    0.777454    11.00000    0.04394    0.06178 =
         0.08512   -0.02449    0.02084    0.00136
AFIX  43
H48   2    1.487364    0.846161    0.773928    11.00000   -1.20000
AFIX   0
C50   1    1.409670    0.758021    0.744133    11.00000    0.04373    0.05534 =
         0.05473   -0.02027    0.02330    0.01826
C52   1    1.055673    0.914086    0.493350    11.00000    0.04356    0.05601 =
         0.03393    0.00673   -0.00712   -0.01567
AFIX  43
H52   2    1.048671    0.906948    0.522872    11.00000   -1.20000
AFIX   0
C54   1    1.283613    0.584856    0.822267    11.00000    0.06978    0.04029 =
         0.08118    0.01275    0.02894    0.01071
AFIX  43
H54   2    1.284707    0.572965    0.852011    11.00000   -1.20000
AFIX   0
C56   1    0.776266    0.598038    0.708262    11.00000    0.04803    0.08858 =
         0.07114    0.00323    0.02944   -0.03008
AFIX  43
H56   2    0.752579    0.588780    0.730147    11.00000   -1.20000
AFIX   0
C58   1    1.135908    1.050851    0.561401    11.00000    0.05352    0.04448 =
         0.07195   -0.01684    0.01756    0.00365
AFIX  43
H58   2    1.139693    1.078421    0.545098    11.00000   -1.20000
AFIX   0
C60   1    0.848271    0.954507    0.852956    11.00000    0.09846    0.07490 =
         0.09778    0.00839    0.04199    0.02204
AFIX  43
H60   2    0.835138    0.926232    0.837880    11.00000   -1.20000
AFIX   0
C62   1    0.696795    0.631382    0.832686    11.00000    0.04409    0.04735 =
         0.07259    0.00519    0.03014   -0.00873
AFIX  43
H62   2    0.679502    0.605364    0.844974    11.00000   -1.20000
AFIX   0
C64   1    1.064355    0.960219    0.482389    11.00000    0.02800    0.05635 =
         0.06381    0.01691    0.00050   -0.00686
AFIX  43
H64   2    1.059051    0.984765    0.502233    11.00000   -1.20000
AFIX   0
C66   1    1.399551    0.635303    0.691640    11.00000    0.06822
AFIX  43
H66   2    1.402030    0.624693    0.722014    11.00000   -1.20000
AFIX   0
C68   1    0.725140    0.741111    0.666754    11.00000    0.04012    0.06451 =
         0.04833   -0.00967   -0.00151   -0.00504
AFIX  43
H68   2    0.765589    0.747364    0.660034    11.00000   -1.20000
AFIX   0
C70   1    0.914826    0.826261    0.420643    11.00000    0.05944    0.06213 =
         0.05772    0.00741   -0.01027   -0.01017
AFIX  43
H70   2    0.935310    0.830405    0.395761    11.00000   -1.20000
AFIX   0
C72   1    1.081945    0.968141    0.438858    11.00000    0.02229    0.05807 =
         0.06736    0.02061    0.00084   -0.01007
AFIX  43
H72   2    1.094075    0.998373    0.432076    11.00000   -1.20000
AFIX   0
C74   1    1.108563    0.595941    0.850681    11.00000    0.02915    0.05709 =
         0.05035   -0.00039    0.01082    0.02352
AFIX  43
H74   2    1.098450    0.583761    0.820513    11.00000   -1.20000
AFIX   0
C76   1    0.941176    1.010900    0.755568    11.00000    0.05311    0.03348 =
         0.07970    0.01606    0.01167    0.00121
C78   1    0.641850    0.688707    0.668223    11.00000    0.05975    0.05771 =
         0.06958   -0.01973    0.01805   -0.01030
AFIX  43
H78   2    0.622349    0.659288    0.662770    11.00000   -1.20000
AFIX   0
C80   1    0.818704    0.978101    0.734327    11.00000    0.05296    0.05799 =
         0.07416   -0.00297   -0.00244    0.01132
C82   1    1.266830    0.876846    0.912891    11.00000    0.02498    0.07835 =
         0.12711   -0.01641   -0.00425   -0.00487
AFIX  43
H82   2    1.286148    0.864347    0.889831    11.00000   -1.20000
AFIX   0
C84   1    1.251914    0.626750    0.807816    11.00000    0.07678    0.03773 =
         0.06390   -0.00170    0.01395    0.01423
AFIX  43
H84   2    1.234074    0.645373    0.827986    11.00000   -1.20000
AFIX   0
C86   1    1.391180    0.855587    0.750677    11.00000    0.04350    0.05093 =
         0.06695   -0.00009    0.02072   -0.00362
C88   1    0.698373    0.775904    0.685892    11.00000    0.04415    0.04473 =
         0.07166    0.00394    0.01776   -0.00999
C90   1    1.091631    0.655466    0.904122    11.00000    0.02841    0.06015 =
         0.03928    0.00757    0.02190    0.01534
C92   1    1.165365    0.893547    0.933535    11.00000    0.02653    0.06695 =
         0.11275    0.01532   -0.01052    0.01054
C94   1    1.240872    0.505144    0.614155    11.00000    0.10169
AFIX  43
H94   2    1.267009    0.482431    0.604521    11.00000   -1.20000
AFIX   0
C96   1    1.211973    0.776682    0.976666    11.00000    0.06911    0.07630 =
         0.06931   -0.00740   -0.00754   -0.01798
AFIX  43
H96   2    1.244370    0.793916    0.967069    11.00000   -1.20000
AFIX   0
C98   1    0.986243    0.653030    0.965801    11.00000    0.08670    0.04580 =
         0.08475   -0.00599    0.03497   -0.00717
AFIX  43
H98   2    1.020822    0.631923    0.970063    11.00000   -1.20000
AFIX   0
C100  1    1.181374    1.015735    0.561514    11.00000    0.05155    0.05177 =
         0.03990   -0.01033    0.01591    0.00582
AFIX  43
H100  2    1.215259    1.019935    0.546054    11.00000   -1.20000
AFIX   0
C102  1    1.070524    0.891188    0.421955    11.00000    0.06088    0.06396 =
         0.04106    0.00603    0.00751   -0.00784
AFIX  43
H102  2    1.072232    0.867006    0.400864    11.00000   -1.20000
AFIX   0
C104  1    1.133794    0.779250    0.448518    11.00000    0.12011    0.06512 =
         0.05142   -0.01756    0.05470   -0.00832
AFIX  43
H104  2    1.159402    0.796897    0.472287    11.00000   -1.20000
AFIX   0
C106  1    0.893524    0.613100    0.806557    11.00000    0.05556    0.06143 =
         0.07956   -0.00065    0.01622    0.01480
C108  1    1.000812    0.997965    0.750446    11.00000    0.05774    0.02283 =
         0.06833    0.01354    0.01616    0.00089
AFIX  43
H108  2    1.017529    0.969483    0.763352    11.00000   -1.20000
AFIX  66
C110  1    1.119731    0.621866    0.510279    11.00000    0.07669
C112  1    1.138320    0.576106    0.517113    11.00000    0.16621
AFIX  43
H112  2    1.113782    0.555420    0.530921    11.00000   -1.20000
AFIX  65
C114  1    1.192812    0.560612    0.503744    11.00000    0.31291
AFIX  43
H114  2    1.205517    0.529337    0.508415    11.00000   -1.20000
AFIX  65
C116  1    1.228715    0.590878    0.483541    11.00000    0.22367
AFIX  43
H116  2    1.265958    0.580289    0.474404    11.00000   -1.20000
AFIX  65
C118  1    1.210127    0.636639    0.476707    11.00000    0.14022
AFIX  43
H118  2    1.234665    0.657324    0.462900    11.00000   -1.20000
AFIX  65
C120  1    1.155635    0.652133    0.490076    11.00000    0.11344
AFIX  43
H120  2    1.142930    0.683409    0.485405    11.00000   -1.20000
AFIX   0
C122  1    1.200600    0.875040    0.904518    11.00000    0.02357    0.07476 =
         0.11877   -0.00307   -0.00940   -0.00699
AFIX  43
H122  2    1.178522    0.860274    0.877375    11.00000   -1.20000
AFIX   0
C124  1    1.473275    0.747637    0.749628    11.00000    0.04720    0.09340 =
         0.06545    0.00567    0.03057    0.02483
AFIX  43
H124  2    1.498499    0.765038    0.733253    11.00000   -1.20000
AFIX  66
C126  1    0.993057    0.664982    0.483462    11.00000    0.05268
C128  1    0.986762    0.648074    0.439244    11.00000    0.10877
AFIX  43
H128  2    1.016969    0.626671    0.432566    11.00000   -1.20000
AFIX  65
C130  1    0.936271    0.662483    0.404798    11.00000    0.07919
AFIX  43
H130  2    0.931969    0.650927    0.374577    11.00000   -1.20000
AFIX  65
C132  1    0.892074    0.693799    0.414570    11.00000    0.09371
AFIX  43
H132  2    0.857566    0.703646    0.391027    11.00000   -1.20000
AFIX  65
C134  1    0.898368    0.710707    0.458787    11.00000    0.09513
AFIX  43
H134  2    0.868161    0.732110    0.465466    11.00000   -1.20000
AFIX  65
C136  1    0.948859    0.696299    0.493234    11.00000    0.06041
AFIX  43
H136  2    0.953161    0.707854    0.523455    11.00000   -1.20000
AFIX   0
C138  1    1.460518    0.899537    0.808603    11.00000    0.04809    0.06298 =
         0.08905   -0.02649    0.01423   -0.00083
AFIX  43
H138  2    1.501856    0.904024    0.827222    11.00000   -1.20000
AFIX   0
C140  1    0.696766    0.709294    0.814837    11.00000    0.06575    0.04167 =
         0.11126   -0.00404    0.04487   -0.00645
AFIX  43
H140  2    0.676543    0.738452    0.814235    11.00000   -1.20000
AFIX   0
C142  1    1.354190    0.915083    0.794442    11.00000    0.04812    0.06612 =
         0.08789   -0.01566    0.02321    0.00401
AFIX  43
H142  2    1.319011    0.930838    0.801925    11.00000   -1.20000
AFIX   0
C144  1    0.820991    0.975080    0.686782    11.00000    0.07657    0.04696 =
         0.07434   -0.00073   -0.00229    0.02240
AFIX  43
H144  2    0.858453    0.965221    0.677477    11.00000   -1.20000
AFIX   0
C146  1    0.853395    0.819744    0.493156    11.00000    0.03291    0.08834 =
         0.08333    0.02357   -0.00132   -0.01813
AFIX  43
H146  2    0.832398    0.820320    0.518056    11.00000   -1.20000
AFIX   0
C148  1    1.306026    0.894044    0.949421    11.00000    0.02802    0.08016 =
         0.12975   -0.01812   -0.01064   -0.00205
AFIX  43
H148  2    1.351151    0.896002    0.954276    11.00000   -1.20000
AFIX   0
C150  1    1.296821    0.948452    0.634202    11.00000    0.06774    0.05346 =
         0.04182    0.01572    0.00628   -0.01014
C152  1    1.038153    1.024349    0.727343    11.00000    0.05758    0.03303 =
         0.08082    0.01377    0.01131   -0.01458
AFIX  43
H152  2    1.075931    1.012132    0.720258    11.00000   -1.20000
AFIX   0
C154  1    1.064928    0.955305    0.917150    11.00000    0.03442
C156  1    0.765845    0.987235    0.654695    11.00000    0.07754    0.05736 =
         0.07654   -0.01093   -0.00877    0.01877
AFIX  43
H156  2    0.768312    0.987684    0.623367    11.00000   -1.20000
AFIX   0
C158  1    1.068679    0.983881    0.877413    11.00000    0.05667    0.03602 =
         0.06028    0.00790    0.00156   -0.01605
AFIX  43
H158  2    1.071547    0.969766    0.849275    11.00000   -1.20000
AFIX   0
C160  1    0.964516    0.545105    0.856085    11.00000    0.04284    0.05742 =
         0.10757   -0.00327    0.01575    0.00660
AFIX  43
H160  2    0.988543    0.520812    0.872778    11.00000   -1.20000
AFIX   0
C162  1    1.227371    0.892916    0.503706    11.00000    0.07116    0.06673 =
         0.05647    0.01328    0.04078   -0.02505
AFIX  43
H162  2    1.198786    0.870497    0.510847    11.00000   -1.20000
AFIX   0
C164  1    1.164979    0.571734    0.645298    11.00000    0.08977
AFIX  43
H164  2    1.140827    0.592131    0.659736    11.00000   -1.20000
AFIX   0
C166  1    1.081816    1.008430    0.607617    11.00000    0.03666    0.05285 =
         0.07846    0.00734    0.01269    0.02195
AFIX  43
H166  2    1.048576    1.005092    0.623828    11.00000   -1.20000
AFIX   0
C168  1    0.815500    0.821438    0.447621    11.00000    0.04735    0.06320 =
         0.08677    0.01241   -0.01255   -0.02801
AFIX  43
H168  2    0.770234    0.820501    0.441620    11.00000   -1.20000
AFIX   0
C170  1    1.339627    0.639989    0.662221    11.00000    0.06221
AFIX  66
C172  1    1.013042    0.601198    0.555942    11.00000    0.06374
C174  1    1.011607    0.600439    0.602172    11.00000    0.07794
AFIX  43
H174  2    1.032563    0.623893    0.621967    11.00000   -1.20000
AFIX  65
C176  1    0.979511    0.565365    0.619440    11.00000    0.13019
AFIX  43
H176  2    0.978531    0.564847    0.651036    11.00000   -1.20000
AFIX  65
C178  1    0.948850    0.531049    0.590477    11.00000    0.12044
AFIX  43
H178  2    0.926914    0.507077    0.602279    11.00000   -1.20000
AFIX  65
C180  1    0.950284    0.531807    0.544248    11.00000    0.10949
AFIX  43
H180  2    0.929328    0.508353    0.524453    11.00000   -1.20000
AFIX  65
C45   1    0.982380    0.566881    0.526980    11.00000    0.09534
AFIX  43
H45   2    0.983360    0.567399    0.495383    11.00000   -1.20000
AFIX   0
C91   1    1.201723    0.912683    0.975357    11.00000    0.03963    0.09241 =
         0.11746    0.00078   -0.00930    0.00912
AFIX  43
H91   2    1.181747    0.926597    0.997378    11.00000   -1.20000
AFIX   0
C23   1    0.934932    0.643548    0.984836    11.00000    0.09059    0.05808 =
         0.11054    0.00797    0.04432   -0.00707
AFIX  43
H23   2    0.934714    0.616368    1.002473    11.00000   -1.20000
AFIX   0
C93   1    1.150773    0.572863    0.883389    11.00000    0.04508    0.07204 =
         0.05646   -0.00228   -0.00235    0.02933
AFIX  43
H93   2    1.170250    0.544928    0.877082    11.00000   -1.20000
AFIX   0
C47   1    1.049263    1.025791    0.955833    11.00000    0.07129    0.06310 =
         0.08154   -0.00636    0.02048    0.00739
AFIX  43
H47   2    1.039444    1.041010    0.981577    11.00000   -1.20000
AFIX   0
C95   1    0.841589    0.624575    0.639586    11.00000    0.07072    0.08970 =
         0.04681    0.00192    0.03574   -0.04523
AFIX  43
H95   2    0.862502    0.635242    0.616610    11.00000   -1.20000
AFIX   0
C3    1    1.248413    0.638942    0.763008    11.00000    0.06199    0.04946 =
         0.05899   -0.00293    0.00291    0.00272
AFIX  43
H3    2    1.224265    0.665592    0.752030    11.00000   -1.20000
AFIX   0
C97   1    1.175780    0.974633    0.584746    11.00000    0.03887    0.05026 =
         0.03461   -0.01192    0.00657    0.00799
C49   1    1.029660    0.757363    0.406126    11.00000    0.12846    0.03658 =
         0.05623    0.00806    0.03849   -0.01238
AFIX  43
H49   2    0.984614    0.760857    0.399217    11.00000   -1.20000
AFIX   0
C99   1    1.081958    0.936102    0.408758    11.00000    0.04515    0.06715 =
         0.05946    0.01813   -0.00318   -0.00649
AFIX  43
H99   2    1.089350    0.942738    0.379234    11.00000   -1.20000
AFIX   0
C25   1    1.286220    0.970731    0.671735    11.00000    0.07350    0.06982 =
         0.04415    0.00430    0.01002   -0.02438
AFIX  43
H25   2    1.243834    0.974668    0.675747    11.00000   -1.20000
AFIX   0
C101  1    0.750932    0.708267    0.797928    11.00000    0.06454    0.05736 =
         0.10026    0.00356    0.04143   -0.00428
AFIX  43
H101  2    0.769344    0.734784    0.787376    11.00000   -1.20000
AFIX   0
C51   1    0.847926    0.824461    0.413446    11.00000    0.06001    0.04819 =
         0.07775    0.01132   -0.01321   -0.02120
AFIX  43
H51   2    0.823986    0.825420    0.382809    11.00000   -1.20000
AFIX   0
C103  1    1.296627    0.958469    0.525010    11.00000    0.06826    0.05285 =
         0.07752    0.00630    0.04829   -0.01734
AFIX  43
H103  2    1.315793    0.981455    0.546134    11.00000   -1.20000
AFIX   0
C13   1    0.700440    0.696602    0.655500    11.00000    0.05331    0.06302 =
         0.04670   -0.01211    0.00719   -0.00364
AFIX  43
H13   2    0.721250    0.674156    0.640792    11.00000   -1.20000
AFIX   0
C105  1    0.613353    0.720990    0.687471    11.00000    0.05822    0.05695 =
         0.09291   -0.03525    0.03001   -0.02911
AFIX  43
H105  2    0.574683    0.714181    0.696680    11.00000   -1.20000
AFIX   0
C53   1    0.937888    0.576518    0.878612    11.00000    0.05221    0.06618 =
         0.09132    0.00913    0.02252    0.01181
AFIX  43
H53   2    0.944623    0.575210    0.911031    11.00000   -1.20000
AFIX   0
C107  1    1.472727    0.842496    0.673211    11.00000    0.10012
AFIX  43
H107  2    1.486714    0.860733    0.699842    11.00000   -1.20000
AFIX   0
C27   1    0.922948    0.581147    0.782211    11.00000    0.03747    0.07360 =
         0.09495   -0.01164    0.01832    0.00907
AFIX  43
H27   2    0.919409    0.582481    0.750030    11.00000   -1.20000
AFIX   0
C109  1    1.214793    0.769658    1.021794    11.00000    0.11666    0.08808 =
         0.06414   -0.01188   -0.01281   -0.03726
AFIX  43
H109  2    1.251068    0.780672    1.043123    11.00000   -1.20000
AFIX   0
C55   1    1.467600    0.689031    0.801606    11.00000    0.03210    0.08237 =
         0.07203    0.00190    0.01242    0.01192
AFIX  43
H55   2    1.488303    0.665576    0.821514    11.00000   -1.20000
AFIX   0
C111  1    1.242552    0.893628    0.462270    11.00000    0.07884    0.09321 =
         0.05542    0.00374    0.04038   -0.02669
AFIX  43
H111  2    1.225077    0.870730    0.440488    11.00000   -1.20000
AFIX   0
C7    1    1.056884    0.879709    0.463747    11.00000    0.05130    0.06072 =
         0.03764    0.00547    0.00101   -0.00855
C113  1    1.500797    0.713897    0.777221    11.00000    0.04205    0.09693 =
         0.07870    0.01115    0.01798    0.01435
AFIX  43
H113  2    1.544761    0.707449    0.779564    11.00000   -1.20000
AFIX   0
C57   1    1.336375    0.987596    0.703908    11.00000    0.07808    0.08259 =
         0.05605    0.00619   -0.00112   -0.02432
AFIX  43
H57   2    1.327728    1.008317    0.726391    11.00000   -1.20000
AFIX   0
C115  1    1.068069    1.029716    0.880721    11.00000    0.06662    0.03681 =
         0.09649    0.00979    0.03433   -0.01869
AFIX  43
H115  2    1.074945    1.048170    0.856006    11.00000   -1.20000
AFIX   0
C29   1    0.899310    0.612060    0.853986    11.00000    0.05942    0.06331 =
         0.08241   -0.00012    0.02179    0.01544
AFIX  43
H29   2    0.878445    0.634077    0.869148    11.00000   -1.20000
AFIX   0
C117  1    1.486430    0.817947    0.600637    11.00000    0.09285
AFIX  43
H117  2    1.512560    0.815991    0.578790    11.00000   -1.20000
AFIX  66
C59   1    1.048478    0.870911    0.961765    11.00000    0.15895    0.07834 =
         0.05638   -0.02580    0.05027   -0.02963
C119  1    0.982739    0.866182    0.955453    11.00000    0.15901    0.11007 =
         0.05127   -0.03513    0.06801   -0.02221
AFIX  43
H119  2    0.955572    0.878122    0.928647    11.00000   -1.20000
AFIX  65
C15   1    0.956749    0.843984    0.988364    11.00000    0.15908    0.11813 =
         0.05956   -0.02265    0.05841   -0.03215
AFIX  43
H15   2    0.911819    0.840752    0.984050    11.00000   -1.20000
AFIX  65
C121  1    0.996498    0.826514    1.027586    11.00000    0.15739    0.12415 =
         0.05991   -0.01986    0.06145   -0.03583
AFIX  43
H121  2    0.978734    0.811342    1.050078    11.00000   -1.20000
AFIX  65
C61   1    1.062237    0.831242    1.033897    11.00000    0.15816    0.12420 =
         0.08849    0.01461    0.05448   -0.04370
AFIX  43
H61   2    1.089404    0.819302    1.060704    11.00000   -1.20000
AFIX  65
C123  1    1.088228    0.853441    1.000987    11.00000    0.16410    0.09629 =
         0.07280    0.00264    0.05600   -0.03263
AFIX  43
H123  2    1.133158    0.856672    1.005301    11.00000   -1.20000
AFIX  66
C31   1    0.786024    0.869580    0.624882    11.00000    0.08562    0.06454 =
         0.07537    0.01664   -0.00472   -0.02437
AFIX  43
H31   2    0.827168    0.867948    0.644426    11.00000   -1.20000
AFIX  65
C125  1    0.778352    0.889752    0.581904    11.00000    0.10841    0.09040 =
         0.08190    0.03139    0.00073   -0.02746
AFIX  43
H125  2    0.814253    0.901906    0.572075    11.00000   -1.20000
AFIX  65
C63   1    0.718151    0.892139    0.553308    11.00000    0.11718    0.11487 =
         0.06425    0.01664   -0.00423   -0.02385
AFIX  43
H63   2    0.712908    0.905926    0.523935    11.00000   -1.20000
AFIX  65
C127  1    0.665622    0.874355    0.567690    11.00000    0.10769    0.13673 =
         0.05492    0.02163   -0.01984   -0.02915
AFIX  43
H127  2    0.624478    0.875987    0.548145    11.00000   -1.20000
AFIX  65
C2    1    0.673294    0.854184    0.610667    11.00000    0.08574    0.09936 =
         0.04715    0.00344   -0.01598   -0.02406
AFIX  43
H2    2    0.637392    0.842029    0.620496    11.00000   -1.20000
AFIX  65
C129  1    0.733494    0.851796    0.639264    11.00000    0.07803    0.06388 =
         0.05442    0.01143   -0.01069   -0.01998
AFIX   0
C65   1    0.709498    0.998354    0.664846    11.00000    0.06501    0.05448 =
         0.10516   -0.01005   -0.00733    0.00212
AFIX  43
H65   2    0.673071    1.004604    0.641349    11.00000   -1.20000
AFIX   0
C131  1    1.055372    0.978510    0.954804    11.00000    0.07157    0.06259 =
         0.06429    0.01001    0.03401    0.01185
AFIX  43
H131  2    1.052820    0.961394    0.981416    11.00000   -1.20000
AFIX   0
C33   1    1.057818    1.049651    0.918686    11.00000    0.07745    0.04461 =
         0.10492    0.00163    0.02892    0.00347
AFIX  43
H33   2    1.056444    1.082323    0.919728    11.00000   -1.20000
AFIX   0
C133  1    1.162921    0.591675    0.924312    11.00000    0.11410    0.08639 =
         0.04932    0.00416   -0.01185    0.06486
AFIX  43
H133  2    1.190919    0.575562    0.948089    11.00000   -1.20000
AFIX   0
C67   1    1.456483    0.645980    0.677240    11.00000    0.06784
AFIX  43
H67   2    1.496270    0.640084    0.697445    11.00000   -1.20000
AFIX   0
C135  1    0.958339    0.546831    0.810495    11.00000    0.05339    0.07368 =
         0.10870   -0.01180    0.01974    0.02204
AFIX  43
H135  2    0.978859    0.523731    0.796373    11.00000   -1.20000
AFIX   0
C17   1    1.305799    0.577668    0.750144    11.00000    0.06440    0.06901 =
         0.08848    0.02816    0.03420    0.02182
AFIX  43
H17   2    1.323603    0.559792    0.729401    11.00000   -1.20000
AFIX   0
C137  1    1.124222    0.722706    0.390059    11.00000    0.15794    0.04237 =
         0.05968   -0.01680    0.04590    0.00851
AFIX  43
H137  2    1.143043    0.701224    0.372971    11.00000   -1.20000
AFIX   0
C69   1    1.112498    0.736050    0.957757    11.00000    0.07849    0.06275 =
         0.05048   -0.01152    0.00346   -0.02647
C139  1    1.356970    0.935752    0.632368    11.00000    0.06331    0.09058 =
         0.05997    0.00818    0.00568   -0.01452
AFIX  43
H139  2    1.365818    0.916553    0.608778    11.00000   -1.20000
AFIX   0
C35   1    1.456046    0.663846    0.636680    11.00000    0.08669
AFIX  43
H35   2    1.494960    0.671319    0.628122    11.00000   -1.20000
AFIX   0
C141  1    1.167367    0.747159    1.038585    11.00000    0.14134    0.09145 =
         0.05489   -0.01235   -0.00109   -0.04852
AFIX  43
H141  2    1.168602    0.743963    1.070371    11.00000   -1.20000
AFIX   0
C71   1    0.899070    1.027766    0.852597    11.00000    0.07064    0.06501 =
         0.07793   -0.00944   -0.00462    0.02611
AFIX  43
H71   2    0.921018    1.049495    0.837899    11.00000   -1.20000
AFIX   0
C143  1    0.887605    0.714795    0.956014    11.00000    0.08028    0.07900 =
         0.10669    0.02284    0.06720    0.01390
AFIX  43
H143  2    0.855374    0.737424    0.954983    11.00000   -1.20000
AFIX   0
C9    1    1.276077    0.616485    0.733677    11.00000    0.07603    0.05569 =
         0.05858    0.00317    0.00696    0.01787
C145  1    1.018256    1.069563    0.714839    11.00000    0.05742    0.03377 =
         0.12013    0.02179    0.00545   -0.01677
AFIX  43
H145  2    1.043189    1.090398    0.701536    11.00000   -1.20000
AFIX   0
C73   1    0.886908    1.037661    0.896519    11.00000    0.08481    0.07994 =
         0.08573   -0.02267    0.00495    0.01558
AFIX  43
H73   2    0.899122    1.066023    0.911711    11.00000   -1.20000
AFIX   0
C147  1    0.879339    0.987389    0.831812    11.00000    0.06400    0.05739 =
         0.07285   -0.00405    0.01576    0.02417
C37   1    0.937935    0.722977    0.935332    11.00000    0.07502
AFIX  43
H37   2    0.937302    0.749937    0.917253    11.00000   -1.20000
AFIX   0
C149  1    1.265604    0.909848    0.981683    11.00000    0.03908    0.10800 =
         0.11564   -0.01106   -0.01342    0.01033
AFIX  43
H149  2    1.288608    0.919278    1.011013    11.00000   -1.20000
AFIX   0
C75   1    1.406217    0.953226    0.668366    11.00000    0.07373    0.08763 =
         0.05576    0.01669    0.00459   -0.02637
AFIX  43
H75   2    1.449288    0.948199    0.666448    11.00000   -1.20000
AFIX   0
C151  1    0.884172    0.672977    0.978560    11.00000    0.08911    0.07854 =
         0.13084    0.02798    0.06141   -0.00084
AFIX  43
H151  2    0.847034    0.665150    0.989363    11.00000   -1.20000
AFIX   0
C19   1    1.309911    0.956173    0.481042    11.00000    0.07965    0.07123 =
         0.07563    0.02002    0.05043   -0.01423
AFIX  43
H19   2    1.339879    0.977028    0.473117    11.00000   -1.20000
AFIX   0
C153  1    1.281846    0.925833    0.450573    11.00000    0.07683    0.09422 =
         0.06533    0.01398    0.04769   -0.01864
AFIX  43
H153  2    1.289158    0.926527    0.420365    11.00000   -1.20000
AFIX   0
C77   1    0.766363    0.577486    0.662285    11.00000    0.09152    0.08240 =
         0.07219    0.00361    0.02947   -0.06346
AFIX  43
H77   2    0.736007    0.553383    0.654734    11.00000   -1.20000
AFIX   0
C155  1    1.413592    0.928007    0.814354    11.00000    0.05032    0.06236 =
         0.10440   -0.02840    0.01584    0.00208
AFIX  43
H155  2    1.422003    0.955681    0.831525    11.00000   -1.20000
AFIX   0
C39   1    0.706328    1.000386    0.710429    11.00000    0.05327    0.05658 =
         0.11154   -0.00401    0.00597    0.00604
AFIX  43
H39   2    0.667551    1.008302    0.718966    11.00000   -1.20000
AFIX   0
C157  1    1.399083    0.789749    0.630329    11.00000    0.11344
AFIX  43
H157  2    1.363600    0.769572    0.627358    11.00000   -1.20000
AFIX   0
C79   1    0.920482    1.054763    0.742868    11.00000    0.04027    0.03019 =
         0.10832    0.02167   -0.00111   -0.00665
AFIX  43
H79   2    0.880713    1.065788    0.747550    11.00000   -1.20000
AFIX   0
C159  1    1.176380    0.496219    0.613628    11.00000    0.10174
AFIX  43
H159  2    1.159563    0.466352    0.605659    11.00000   -1.20000
AFIX   0
C5    1    0.917184    0.817381    0.502285    11.00000    0.03469    0.07751 =
         0.06519    0.01941    0.00549   -0.01224
AFIX  43
H5    2    0.940511    0.812859    0.532750    11.00000   -1.20000
AFIX   0
C161  1    1.312985    0.561627    0.792010    11.00000    0.06551    0.04196 =
         0.09221    0.02541    0.03845    0.02306
AFIX  43
H161  2    1.337690    0.534790    0.801281    11.00000   -1.20000
AFIX   0
C81   1    1.161739    0.748910    0.421224    11.00000    0.13533    0.06963 =
         0.05376   -0.02055    0.04506    0.00886
AFIX  43
H81   2    1.206784    0.747301    0.425139    11.00000   -1.20000
AFIX   0
C163  1    0.668117    0.674205    0.832346    11.00000    0.05408    0.05150 =
         0.10514    0.00238    0.03629   -0.00426
AFIX  43
H163  2    0.630527    0.678639    0.843749    11.00000   -1.20000
AFIX   0
C41   1    0.761817    0.990479    0.744285    11.00000    0.05414    0.05393 =
         0.10314   -0.00105    0.00794    0.00846
AFIX  43
H41   2    0.759310    0.992557    0.775544    11.00000   -1.20000
AFIX   0
C165  1    0.958638    1.081456    0.723578    11.00000    0.04904    0.03845 =
         0.12179    0.02646   -0.00257   -0.01760
AFIX  43
H165  2    0.943619    1.111622    0.714931    11.00000   -1.20000
AFIX   0
C83   1    0.640308    0.766549    0.694686    11.00000    0.05256    0.05661 =
         0.10328   -0.03141    0.03131   -0.02849
AFIX  43
H83   2    0.617122    0.790281    0.705727    11.00000   -1.20000
AFIX   0
C167  1    1.340813    0.658579    0.620896    11.00000    0.10204
AFIX  43
H167  2    1.300792    0.663003    0.600473    11.00000   -1.20000
AFIX   0
C21   1    1.394964    0.976440    0.704887    11.00000    0.07855    0.09705 =
         0.06429    0.00327   -0.00060   -0.02428
AFIX  43
H21   2    1.428428    0.984210    0.730082    11.00000   -1.20000
AFIX   0
C169  1    1.118266    0.729835    1.005116    11.00000    0.12366    0.06769 =
         0.05126   -0.00926    0.00766   -0.03676
AFIX  43
H169  2    1.086076    0.712466    1.014819    11.00000   -1.20000
AFIX   0
C85   1    1.266491    0.549994    0.629813    11.00000    0.12561
AFIX  43
H85   2    1.309749    0.557037    0.629972    11.00000   -1.20000
AFIX   0
C171  1    1.059386    0.726014    0.382120    11.00000    0.15508    0.03769 =
         0.06796   -0.00256    0.03921   -0.00763
AFIX  43
H171  2    1.033995    0.706621    0.359839    11.00000   -1.20000
AFIX   0
C43   1    0.797765    0.590961    0.630802    11.00000    0.10310    0.10094 =
         0.06835   -0.00513    0.03385   -0.06758
AFIX  43
H43   2    0.789040    0.576559    0.601606    11.00000   -1.20000
AFIX   0
C173  1    1.505108    0.843615    0.637482    11.00000    0.10447
AFIX  43
H173  2    1.541141    0.863146    0.639708    11.00000   -1.20000
AFIX   0
C87   1    0.858208    1.005692    0.914518    11.00000    0.09871    0.09574 =
         0.09094   -0.00222    0.01142    0.02196
AFIX  43
H87   2    0.851311    1.012533    0.944132    11.00000   -1.20000
AFIX   0
C175  1    1.137593    0.634108    0.935846    11.00000    0.09316    0.08640 =
         0.05895   -0.00818   -0.01075    0.05123
AFIX  43
H175  2    1.152446    0.647412    0.965217    11.00000   -1.20000
AFIX   0
C11   1    1.136655    0.530471    0.624607    11.00000    0.10955
AFIX  43
H11   2    1.091720    0.526364    0.618420    11.00000   -1.20000
AFIX   0
C177  1    1.395313    0.672011    0.605129    11.00000    0.13859
AFIX  43
H177  2    1.392639    0.685506    0.575847    11.00000   -1.20000
AFIX   0
C89   1    1.432227    0.794959    0.593531    11.00000    0.13091
AFIX  43
H89   2    1.415136    0.781917    0.564349    11.00000   -1.20000
AFIX   0
C179  1    0.836074    0.963277    0.897471    11.00000    0.12535    0.09838 =
         0.10500   -0.00246    0.05362   -0.00031
AFIX  43
H179  2    0.815028    0.942149    0.913468    11.00000   -1.20000
AFIX   0
HKLF 4


REM  211126_AI_BiAgPtPET_90K_0m_a.res in P2(1)/n
REM wR2 = 0.1549, GooF = S = 1.030, Restrained GooF = 0.972 for all data
REM R1 = 0.0600 for 8583 Fo > 4sig(Fo) and 0.1243 for all 14202 data
REM 1737 parameters refined using 1698 restraints

END

WGHT      0.0402    399.7090

REM Highest difference peak  1.700,  deepest hole -1.643,  1-sigma level  0.211
Q1    1   1.4565  1.0308  0.4598  11.00000  0.05    1.70
Q2    1   1.4721  0.9852  0.5161  11.00000  0.05    1.19
Q3    1   1.5515  0.9425  0.6023  11.00000  0.05    1.13
Q4    1   1.0425  0.8024  0.7902  11.00000  0.05    1.03
Q5    1   1.0009  0.5499  1.0570  11.00000  0.05    1.00
Q6    1   1.2381  0.7595  0.7490  11.00000  0.05    0.94
Q7    1   1.0612  0.7517  0.7061  11.00000  0.05    0.90
Q8    1   1.2246  0.7308  0.8187  11.00000  0.05    0.88
Q9    1   0.9256  0.8075  0.7563  11.00000  0.05    0.88
Q10   1   0.7337  0.9811  0.8990  11.00000  0.05    0.86
Q11   1   1.0613  0.7690  0.6538  11.00000  0.05    0.86
Q12   1   1.1508  0.5812  0.4404  11.00000  0.05    0.85
Q13   1   0.8201  0.7609  0.8227  11.00000  0.05    0.84
Q14   1   1.0772  0.7788  0.6212  11.00000  0.05    0.84
Q15   1   1.2461  0.7722  0.8098  11.00000  0.05    0.83
Q16   1   1.3679  0.8193  0.6104  11.00000  0.05    0.83
Q17   1   1.1143  0.7696  1.0417  11.00000  0.05    0.82
Q18   1   1.0613  0.7873  0.9534  11.00000  0.05    0.82
Q19   1   0.9515  0.8533  0.9213  11.00000  0.05    0.82
Q20   1   1.1202  0.8307  0.6557  11.00000  0.05    0.82
Q21   1   1.0158  0.7205  0.8417  11.00000  0.05    0.82
Q22   1   1.1982  0.7883  0.6606  11.00000  0.05    0.81
Q23   1   0.8923  0.8766  0.9701  11.00000  0.05    0.80
Q24   1   1.2635  0.7109  0.6693  11.00000  0.05    0.80
Q25   1   0.9959  0.8317  0.7491  11.00000  0.05    0.80
Q26   1   0.9435  0.6472  0.5707  11.00000  0.05    0.79
Q27   1   0.9716  0.7274  0.7400  11.00000  0.05    0.79
Q28   1   0.8761  0.7611  0.6811  11.00000  0.05    0.78
Q29   1   1.0790  0.6495  0.7675  11.00000  0.05    0.78
Q30   1   0.9665  0.8160  0.8500  11.00000  0.05    0.77
Q31   1   1.2217  0.7665  0.8490  11.00000  0.05    0.77
Q32   1   1.0738  0.5720  0.5900  11.00000  0.05    0.77
Q33   1   1.1198  0.8327  0.5080  11.00000  0.05    0.77
Q34   1   1.0185  0.6145  0.4463  11.00000  0.05    0.76
Q35   1   1.0908  0.5829  0.4381  11.00000  0.05    0.76
Q36   1   0.7414  0.8908  0.8315  11.00000  0.05    0.76
Q37   1   1.1218  0.8119  0.7471  11.00000  0.05    0.76
Q38   1   1.1826  0.6398  0.5171  11.00000  0.05    0.76
Q39   1   1.0486  0.6053  0.7512  11.00000  0.05    0.75
Q40   1   1.0692  0.7543  0.8612  11.00000  0.05    0.75
Q41   1   1.1954  0.7571  0.8129  11.00000  0.05    0.75
Q42   1   0.8975  0.8318  0.8775  11.00000  0.05    0.75
Q43   1   1.1600  0.8107  0.6968  11.00000  0.05    0.74
Q44   1   1.1254  0.7661  0.7200  11.00000  0.05    0.74
Q45   1   1.2046  0.7431  0.6421  11.00000  0.05    0.72
Q46   1   1.0895  0.7487  0.5794  11.00000  0.05    0.72
Q47   1   1.1148  0.8523  0.6828  11.00000  0.05    0.72
Q48   1   0.9588  0.8069  0.5309  11.00000  0.05    0.72
Q49   1   1.0566  0.8097  0.9083  11.00000  0.05    0.72
Q50   1   1.1114  0.7519  0.7429  11.00000  0.05    0.72
Q51   1   0.9375  0.5211  0.6480  11.00000  0.05    0.72
Q52   1   1.3682  0.7001  0.8203  11.00000  0.05    0.71
Q53   1   1.1635  0.7905  0.8590  11.00000  0.05    0.71
Q54   1   1.1294  0.8930  0.4403  11.00000  0.05    0.71
Q55   1   0.9939  0.9751  0.4626  11.00000  0.05    0.70
Q56   1   1.0636  0.6461  0.6670  11.00000  0.05    0.70
Q57   1   1.2536  0.6017  0.4201  11.00000  0.05    0.70
Q58   1   1.0402  0.7676  0.3411  11.00000  0.05    0.70
Q59   1   1.1023  0.8254  0.8001  11.00000  0.05    0.69
Q60   1   1.2176  0.6805  0.5294  11.00000  0.05    0.69
Q61   1   0.7175  0.8121  0.8170  11.00000  0.05    0.69
Q62   1   0.9536  0.7025  0.4624  11.00000  0.05    0.69
Q63   1   0.6324  0.9243  0.5486  11.00000  0.05    0.69
Q64   1   0.9083  0.7833  0.7791  11.00000  0.05    0.69
Q65   1   0.8270  0.5935  0.7364  11.00000  0.05    0.69
Q66   1   0.9579  1.0824  0.8780  11.00000  0.05    0.69
Q67   1   1.0544  0.7353  1.0132  11.00000  0.05    0.69
Q68   1   0.8500  0.5568  0.5928  11.00000  0.05    0.68
Q69   1   0.5897  0.7680  0.6717  11.00000  0.05    0.68
Q70   1   1.0121  0.8018  0.6191  11.00000  0.05    0.68
Q71   1   1.1061  0.9457  0.7497  11.00000  0.05    0.68
Q72   1   0.9366  0.6946  0.3675  11.00000  0.05    0.68
Q73   1   0.9802  0.7665  0.6496  11.00000  0.05    0.68
Q74   1   0.9517  0.7357  0.7927  11.00000  0.05    0.68
Q75   1   1.0880  0.9289  0.3407  11.00000  0.05    0.67
Q76   1   1.2762  0.7714  0.8471  11.00000  0.05    0.67
Q77   1   1.2350  0.8449  0.7904  11.00000  0.05    0.66
Q78   1   1.4069  0.9240  0.5735  11.00000  0.05    0.66
Q79   1   0.9195  0.9101  0.6088  11.00000  0.05    0.66
Q80   1   1.2693  0.5513  0.5589  11.00000  0.05    0.66
Q81   1   0.9370  0.8294  0.3505  11.00000  0.05    0.66
Q82   1   0.7774  0.8593  0.9002  11.00000  0.05    0.66
Q83   1   0.9538  0.8916  0.7395  11.00000  0.05    0.66
Q84   1   0.8667  0.8210  0.8518  11.00000  0.05    0.66
Q85   1   1.0219  0.9283  0.5890  11.00000  0.05    0.66
Q86   1   0.9403  0.8909  1.0009  11.00000  0.05    0.66
Q87   1   1.0790  0.8524  0.9006  11.00000  0.05    0.66
Q88   1   0.8851  0.5496  0.6316  11.00000  0.05    0.66
Q89   1   1.2594  0.6659  0.4881  11.00000  0.05    0.65
Q90   1   1.0323  0.7383  1.0004  11.00000  0.05    0.65
;
_shelx_res_checksum                68992
_shelx_hkl_file
;
   2   0   0 2967.40  146.39
  -2   0   0 2834.92  144.79
  -3   0   0    7.20   11.80
   3   0   0    2.70   11.70
   4   0   0   -2.70   14.80
  -4   0   0    1.20   15.70
   5   0   0  -11.50   16.80
  -5   0   0   32.50   21.80
  -6   0   0  802.92   53.59
   6   0   0  692.63   51.89
  -7   0   0   -6.40   22.10
   7   0   0   21.00   20.60
   8   0   0  598.94   52.69
  -8   0   0  627.34   54.89
  -9   0   0   -9.20   24.20
   9   0   0  -24.50   19.80
 -10   0   0  113.79   32.80
  10   0   0  100.89   28.30
  11   0   0   -9.30   20.50
 -11   0   0  -19.10   25.50
 -12   0   0   -9.20   25.80
  12   0   0    7.60   22.50
  13   0   0    6.50   23.50
 -13   0   0  -20.50   24.50
  14   0   0   14.00   26.30
 -14   0   0   -4.10   24.50
 -15   0   0   10.80   27.80
 -16   0   0   14.80   30.20
  16   0   0   -2.00   28.00
 -17   0   0  -18.70   30.20
  17   0   0  -49.60   25.80
 -18   0   0   29.50   33.00
  18   0   0  -14.30   28.20
 -19   0   0  -13.30   35.00
  19   0   0  -15.90   29.40
  -2  -1   0 1574.34   77.99
   2  -1   0 1494.45   77.69
   2   1   0 1582.64   78.29
   3  -1   0   39.10   12.50
  -3  -1   0   11.30   12.20
  -3   1   0    9.20   13.30
   3   1   0    0.30   11.60
  -4  -1   0  435.36   31.90
   4  -1   0  300.77   29.70
  -4   1   0  281.57   29.10
   4   1   0  437.76   32.50
   5  -1   0   -0.40   17.00
   5   1   0  -12.70   16.80
  -6  -1   0  796.52   55.69
   6  -1   0  855.41   55.89
  -6   1   0  838.52   58.39
   6   1   0  809.42   56.49
  -7  -1   0  132.99   26.80
   7  -1   0   87.89   25.60
   7   1   0  195.48   30.30
  -7   1   0   75.19   27.50
  -8  -1   0  -27.60   20.70
   8  -1   0   29.80   21.50
  -8   1   0  -44.60   18.60
   8   1   0    3.80   24.30
   9  -1   0  784.92   62.99
  -9  -1   0  998.30   66.19
   9   1   0  914.61   65.69
  -9   1   0  886.01   65.19
 -10  -1   0   21.10   27.30
  10  -1   0   70.39   26.90
  10   1   0   39.80   28.10
 -10   1   0    0.60   26.10
 -11  -1   0   27.30   24.10
  11  -1   0   67.09   27.70
 -11   1   0   12.00   24.60
  11   1   0   12.20   23.90
  12  -1   0   16.70   23.70
 -12  -1   0   19.20   24.80
  12   1   0   -6.60   23.40
 -12   1   0   -4.50   23.20
  13  -1   0   24.10   24.30
 -13  -1   0    7.80   24.90
 -13   1   0  -17.40   25.00
  13   1   0  -32.50   25.40
  14  -1   0   78.09   32.40
 -14  -1   0  131.99   36.80
 -14   1   0  128.49   35.80
  14   1   0   98.19   32.60
 -15  -1   0  -26.00   29.50
  15   1   0  -18.20   28.80
 -15   1   0   -9.30   27.40
  16  -1   0   41.40   34.20
 -16  -1   0   27.10   34.80
 -16   1   0   17.80   32.50
  16   1   0   89.69   34.60
 -17  -1   0  -18.00   34.60
  17  -1   0   20.80   35.30
 -17   1   0   65.99   38.60
  17   1   0    1.20   29.40
 -18  -1   0    7.70   34.80
  18  -1   0  -50.59   25.80
 -18   1   0   -0.10   29.90
  18   1   0  -79.19   26.90
  19  -1   0   17.90   32.20
 -19  -1   0  -36.00   32.70
  19   1   0   -9.70   30.60
 -19   1   0  -36.70   32.40
   2  -2   0  852.91   44.00
  -2  -2   0  794.22   44.00
   2   2   0  774.92   44.20
  -2   2   0  789.92   43.70
  -3  -2   0  -20.60   10.60
   3  -2   0  -12.30   11.20
   3   2   0   -8.40   11.60
  -3   2   0    5.90   11.70
   4  -2   0    9.50   14.50
  -4  -2   0   15.60   14.90
  -4   2   0   24.40   15.40
   4   2   0   -0.20   15.90
  -5  -2   0   59.19   21.70
   5  -2   0   50.49   19.10
   5   2   0   46.10   19.60
  -5   2   0   59.39   19.80
  -6  -2   0   90.69   23.00
   6  -2   0  131.89   24.10
  -6   2   0   75.89   22.60
   6   2   0  102.09   24.90
   7  -2   0   -9.10   19.20
  -7  -2   0    5.50   21.80
  -7   2   0   -4.50   18.60
   7   2   0   13.00   21.00
   8  -2   0  622.34   53.19
  -8  -2   0  588.64   53.19
   8   2   0  644.54   55.59
  -8   2   0  630.14   51.49
  -9  -2   0   45.30   24.30
   9  -2   0   55.59   24.40
   9   2   0   67.19   26.70
  -9   2   0   71.19   25.10
  10  -2   0  671.03   59.89
 -10  -2   0  672.73   60.89
  10   2   0  632.44   61.79
 -10   2   0  711.23   61.89
  11  -2   0  251.27   39.60
 -11  -2   0  279.27   38.90
 -11   2   0  149.29   34.10
  11   2   0  275.17   40.10
 -12  -2   0  -29.60   19.70
  12  -2   0    8.10   22.40
  12   2   0   -3.50   22.10
 -12   2   0   -8.30   23.70
 -13  -2   0  -33.60   20.40
  13  -2   0   41.10   25.30
 -13   2   0    3.30   27.60
  13   2   0  -34.60   20.80
  14  -2   0   61.79   30.70
 -14  -2   0   67.99   32.70
 -14   2   0   60.69   31.90
  14   2   0   57.69   30.90
 -15  -2   0   49.60   30.30
  15   2   0   31.60   31.50
 -15   2   0   31.70   34.50
  16  -2   0   11.50   28.10
 -16  -2   0   29.40   29.40
  16   2   0   -2.60   29.60
 -16   2   0   40.70   31.70
  17  -2   0  -59.19   23.90
 -17  -2   0  -14.30   34.20
  17   2   0   30.60   31.40
 -17   2   0  -10.40   31.90
 -18  -2   0   83.39   40.00
  18  -2   0   77.79   37.60
 -18   2   0   21.40   35.10
  18   2   0   81.39   36.40
 -19  -2   0  142.59   45.60
 -19   2   0   52.69   37.80
  19   2   0  111.79   43.10
   0  -3   0    2.90    7.70
   0   3   0   15.50    8.50
   1  -3   0 2223.08  110.89
  -1  -3   0 2347.57  111.39
   1   3   0 2202.28  110.89
  -1   3   0 2196.18  110.99
  -2  -3   0  319.27   23.70
   2  -3   0  283.67   23.20
   2   3   0  282.47   23.60
  -2   3   0  285.27   23.00
  -3  -3   0   -6.30   12.90
   3  -3   0   -6.20   12.40
   3   3   0   15.80   14.00
  -3   3   0   19.40   13.90
   4  -3   0   72.19   18.00
  -4  -3   0   47.20   17.60
   4   3   0   53.49   18.40
  -4   3   0   71.29   17.90
   5  -3   0  330.67   32.00
  -5  -3   0  288.37   31.30
  -5   3   0  318.77   32.10
  -6  -3   0  519.35   43.60
   6  -3   0  531.15   43.60
   6   3   0  550.04   45.80
  -6   3   0  656.63   45.70
   7  -3   0   31.80   23.00
  -7  -3   0   90.59   25.40
  -7   3   0   -2.80   19.60
   7   3   0   40.80   22.40
  -8  -3   0   18.50   21.30
   8  -3   0   29.60   23.90
  -8   3   0   -7.20   20.70
   8   3   0   -5.20   22.50
   9  -3   0  744.93   58.19
  -9  -3   0  724.73   57.49
   9   3   0  735.83   60.09
  -9   3   0  827.42   60.29
 -10  -3   0  552.14   52.49
  10  -3   0  602.24   55.79
 -10   3   0  466.75   51.89
  10   3   0  546.25   55.19
 -11  -3   0   82.49   26.20
  11  -3   0  106.29   28.30
  11   3   0   89.59   29.50
 -11   3   0   18.30   28.10
 -12  -3   0   30.40   24.60
  12  -3   0   36.60   27.50
  12   3   0   28.30   24.50
 -12   3   0   34.30   29.30
 -13  -3   0   -7.80   21.50
  13  -3   0   49.10   28.90
 -13   3   0   27.60   26.10
  13   3   0   33.20   25.30
 -14  -3   0  106.29   32.50
  14  -3   0   91.99   32.70
 -14   3   0   86.29   34.10
  14   3   0   67.69   31.90
 -15  -3   0   14.40   30.50
  15  -3   0  -25.40   27.10
 -15   3   0   53.09   31.70
  15   3   0   21.20   34.40
  16  -3   0  129.39   36.80
 -16  -3   0   66.79   33.40
  16   3   0   50.89   34.70
 -16   3   0   78.69   38.50
  17  -3   0   -6.80   33.40
 -17  -3   0  -34.30   25.50
  17   3   0   30.80   34.60
 -17   3   0    9.70   31.40
 -18  -3   0  -39.00   31.20
  18  -3   0  -38.00   27.80
  18   3   0  -12.60   28.10
 -18   3   0  -48.10   32.10
   0  -4   0  487.35   30.50
   0   4   0  422.26   28.60
  -1  -4   0   11.50   12.00
   1  -4   0   12.30   11.10
   1   4   0   15.70   12.20
  -1   4   0   13.50    9.30
  -2  -4   0   28.40   11.60
   2  -4   0   26.80   13.40
  -2   4   0   41.70   14.30
   2   4   0   44.70   14.50
  -3  -4   0  -14.80   13.90
   3  -4   0    1.80   14.50
  -3   4   0   20.50   14.70
   3   4   0   25.40   16.00
   4  -4   0  124.29   20.90
  -4  -4   0  121.29   21.60
   4   4   0  105.59   21.70
   5  -4   0   48.90   21.10
  -5  -4   0   53.59   19.60
  -5   4   0   19.30   20.60
   5   4   0   68.19   21.50
   6  -4   0   41.90   19.70
  -6  -4   0   29.90   19.90
   6   4   0   43.30   22.10
  -6   4   0   24.60   19.60
   7  -4   0   96.69   24.10
  -7  -4   0  140.89   26.30
   7   4   0  101.39   27.10
  -7   4   0  111.39   25.80
   8  -4   0 1781.32  101.59
  -8  -4   0 1726.43  101.09
   8   4   0 1764.72  103.89
  -8   4   0 1722.03  103.19
  -9  -4   0  124.89   28.10
   9  -4   0   54.89   25.00
  -9   4   0   93.99   29.30
   9   4   0  120.29   30.60
 -10  -4   0 2593.34  141.79
  10  -4   0 2500.45  141.49
  10   4   0 2430.66  142.39
 -10   4   0 2491.05  142.49
 -11  -4   0   91.49   28.30
  11  -4   0   84.39   28.00
 -11   4   0   80.29   29.20
  11   4   0  108.29   33.20
 -12  -4   0    8.20   22.60
  12  -4   0  -20.00   21.20
  12   4   0  -27.90   20.90
 -12   4   0   21.60   25.80
 -13  -4   0  491.05   54.69
  13  -4   0  301.07   44.90
  13   4   0  351.86   51.49
 -13   4   0  321.37   48.10
  14  -4   0  188.28   39.00
 -14  -4   0  152.58   37.70
  14   4   0  161.48   39.30
 -14   4   0  160.38   37.20
 -15  -4   0  556.54   62.69
  15  -4   0  556.44   62.29
  15   4   0  543.65   65.89
 -15   4   0  698.03   69.99
  16  -4   0   30.50   32.10
 -16  -4   0   -5.50   31.10
  16   4   0   -4.40   27.30
 -16   4   0    1.20   30.00
 -17  -4   0  -39.30   25.90
  17  -4   0    5.50   28.90
  17   4   0   24.40   32.90
 -17   4   0  -43.60   32.10
 -18  -4   0   85.39   35.60
  18  -4   0   43.40   36.70
  18   4   0   44.20   33.70
 -18   4   0   71.89   41.30
   0  -5   0   34.50   14.20
   0   5   0   21.00   14.60
   1  -5   0  554.04   36.30
  -1  -5   0  561.34   38.00
  -1   5   0  556.24   35.30
   1   5   0  506.05   34.90
  -2  -5   0   23.50   16.00
   2  -5   0   23.00   14.80
   2   5   0    6.60   15.50
  -2   5   0   14.50   15.70
   3  -5   0  198.88   24.80
   3   5   0  182.18   24.80
  -3   5   0  221.28   29.60
  -4  -5   0  575.44   42.70
  -4   5   0  587.04   42.60
  -5  -5   0    7.40   17.40
   5  -5   0   19.70   18.30
  -5   5   0    7.80   17.70
   5   5   0    6.00   19.00
   6  -5   0  146.09   25.30
  -6  -5   0  154.68   26.10
  -6   5   0  153.58   26.30
   6   5   0  138.79   24.30
   7  -5   0 1245.08   77.19
  -7  -5   0 1288.57   77.89
  -7   5   0 1283.37   78.19
   7   5   0 1241.58   79.89
   8  -5   0   27.40   21.30
  -8  -5   0   42.60   24.50
   8   5   0   30.30   23.40
  -8   5   0   14.60   21.70
  -9  -5   0  156.28   31.60
   9  -5   0  108.09   30.60
  -9   5   0  195.68   32.60
   9   5   0  170.88   35.20
 -10  -5   0  695.63   56.39
  10  -5   0  663.23   61.69
 -10   5   0  662.83   60.29
  10   5   0  701.43   64.39
 -11  -5   0   -6.60   21.20
  11  -5   0    3.50   21.40
 -11   5   0    1.50   26.60
  11   5   0  -36.80   25.60
  12  -5   0   41.20   25.00
 -12  -5   0   45.80   25.40
  12   5   0    6.90   25.40
 -12   5   0   27.70   25.70
  13  -5   0    1.70   22.60
 -13  -5   0   26.00   25.50
 -13   5   0    1.20   23.60
  13   5   0   31.80   25.90
  14  -5   0  148.09   36.10
  14   5   0  133.29   38.60
 -14   5   0  275.07   47.00
 -15  -5   0   80.79   35.90
  15  -5   0  178.38   38.20
  15   5   0  225.08   45.60
 -15   5   0  212.68   46.30
 -16  -5   0   63.69   34.50
  16  -5   0  151.58   37.70
 -16   5   0  194.78   47.10
  16   5   0  152.68   48.60
  17  -5   0   -9.60   31.10
 -17  -5   0   30.50   29.10
  17   5   0   32.30   34.00
 -17   5   0  -30.70   34.60
 -18  -5   0   55.99   32.40
  18  -5   0   -1.40   29.20
 -18   5   0   -2.50   31.50
  18   5   0   31.60   34.70
   0  -6   0  184.68   23.90
   0   6   0  232.78   25.80
  -1  -6   0  188.28   24.60
   1  -6   0  180.08   21.20
   1   6   0  200.68   25.00
  -1   6   0  203.08   22.20
  -1   6   0  174.68   24.10
   2  -6   0  232.38   26.60
   2   6   0  264.37   26.70
   3  -6   0   16.90   20.30
  -3  -6   0   35.50   18.80
   3   6   0   41.20   19.00
  -3   6   0   45.30   18.70
   4  -6   0   83.79   21.00
  -4  -6   0   92.59   18.90
  -4   6   0   78.49   22.30
   4   6   0   46.70   21.20
   5  -6   0   28.50   19.30
  -5  -6   0   22.30   19.50
   5   6   0   70.99   23.50
  -5   6   0   35.40   19.90
   6  -6   0   11.10   19.50
  -6  -6   0   48.20   17.40
  -6   6   0   52.69   23.30
   6   6   0   56.59   23.00
   7  -6   0  849.12   58.39
  -7  -6   0  904.21   59.39
  -7   6   0  803.42   58.69
   7   6   0  765.42   60.39
   8  -6   0   70.39   24.90
  -8  -6   0  100.69   26.50
  -8   6   0  105.09   27.30
   8   6   0   82.69   27.80
   9  -6   0   99.59   29.50
  -9  -6   0   81.09   25.20
   9   6   0   48.80   25.20
  -9   6   0   60.49   25.90
  10  -6   0  378.16   44.40
 -10  -6   0  363.96   43.50
  10   6   0  297.47   44.20
 -10   6   0  423.36   46.30
  11  -6   0   73.49   26.70
 -11  -6   0   73.89   26.90
 -11   6   0   54.69   25.90
  11   6   0   86.89   29.30
  12  -6   0   26.30   23.70
 -12  -6   0   37.40   25.00
 -12   6   0   -9.20   22.30
  12   6   0   39.10   27.60
  13  -6   0  481.55   55.59
 -13  -6   0  464.65   54.79
  13   6   0  610.94   64.59
 -13   6   0  557.64   61.29
 -14  -6   0  266.77   43.50
  14  -6   0  185.68   39.80
  15  -6   0  431.56   54.59
 -15  -6   0  286.87   47.00
 -15   6   0  449.95   57.79
  15   6   0  293.07   51.69
 -16  -6   0    6.50   27.90
  16  -6   0   -1.00   28.00
 -16   6   0   51.49   34.40
  16   6   0  -22.50   28.40
 -17  -6   0  -39.50   29.40
  17  -6   0   37.60   30.00
 -17   6   0  -43.50   26.90
  17   6   0  -11.80   30.30
  18  -6   0   20.90   30.80
 -18  -6   0   10.10   32.50
  18   6   0   13.00   35.30
 -18   6   0   28.20   35.80
   0  -7   0   73.19   20.00
   0   7   0   39.10   17.70
   0   7   0   21.70   18.60
  -1  -7   0   37.70   16.20
  -1   7   0   39.40   19.70
   1   7   0   61.29   21.50
  -1   7   0   70.59   16.90
   2  -7   0  538.15   43.10
  -2  -7   0  573.44   43.50
  -2   7   0  527.75   42.40
   3  -7   0   42.10   18.70
  -3  -7   0   29.10   16.10
   3   7   0   34.80   16.90
  -3   7   0   31.50   19.30
  -4  -7   0  948.11   57.39
   4  -7   0  831.02   57.49
   4   7   0  835.62   59.29
  -4   7   0  958.80   59.29
  -5  -7   0  -13.70   18.40
   5  -7   0   21.10   19.70
   5   7   0   28.70   20.60
  -5   7   0    7.10   18.70
  -6  -7   0   95.69   23.90
   6  -7   0   93.19   23.90
   6   7   0   83.29   22.40
  -6   7   0   54.29   22.80
  -7  -7   0  545.85   47.60
   7  -7   0  512.95   47.50
   7   7   0  486.05   48.90
  -7   7   0  454.05   46.00
   8  -7   0  479.55   47.70
  -8  -7   0  472.75   47.70
  -8   7   0  513.05   49.40
   8   7   0  614.84   55.19
   9  -7   0  109.99   28.30
  -9  -7   0  122.59   28.30
   9   7   0   71.59   28.70
  -9   7   0   90.09   27.00
 -10  -7   0  416.26   47.50
  10  -7   0  374.56   45.00
  10   7   0  472.45   52.09
 -10   7   0  493.85   50.99
 -11  -7   0   53.19   25.00
  11  -7   0    0.30   20.90
 -11   7   0   18.60   24.80
  11   7   0   97.79   31.20
  12  -7   0  151.58   33.40
 -12  -7   0  155.18   35.70
  12   7   0  154.28   37.40
 -12   7   0  193.58   36.90
  13  -7   0   66.09   28.70
 -13  -7   0   88.89   30.20
  13   7   0   68.59   32.50
 -13   7   0   71.99   29.50
 -14  -7   0  211.48   39.30
  14   7   0  235.68   45.70
 -14   7   0  224.88   43.40
  15  -7   0  489.15   59.19
 -15  -7   0  331.87   51.19
  15   7   0  531.25   64.99
 -15   7   0  454.25   60.89
  16  -7   0   86.39   36.40
 -16  -7   0  165.18   40.70
  16   7   0  150.68   42.60
 -16   7   0  138.69   42.20
  17  -7   0   51.79   34.90
 -17  -7   0   50.29   34.70
 -17   7   0   71.39   37.00
  17   7   0  121.29   40.50
  18  -7   0  147.79   42.20
 -18  -7   0   77.69   38.00
 -18   7   0  140.29   43.50
  18   7   0   22.40   37.40
   0  -8   0  459.95   39.50
   0   8   0  336.77   37.90
   0   8   0  425.46   37.20
  -1  -8   0  667.53   50.89
   1   8   0  712.63   51.69
  -1   8   0  724.43   47.80
  -1   8   0  738.13   50.79
  -2  -8   0   16.20   20.30
   2  -8   0  -18.40   16.80
   2   8   0    0.70   19.10
  -2   8   0   30.50   20.20
   3  -8   0  200.48   26.20
  -3  -8   0  230.68   30.80
   3   8   0  193.98   30.40
  -3   8   0  176.68   28.10
  -4  -8   0  515.15   44.80
   4  -8   0  511.95   44.00
  -4   8   0  517.05   45.20
   4   8   0  445.66   44.70
   5  -8   0  178.78   25.80
  -5  -8   0  187.88   30.10
   5   8   0  158.48   29.80
  -5   8   0  209.98   31.00
  -6  -8   0   16.60   16.50
   6  -8   0   -9.10   19.50
   6   8   0    6.30   20.70
  -6   8   0    9.40   20.60
  -7  -8   0 1144.09   75.49
   7  -8   0 1155.38   75.79
   7   8   0 1179.78   78.69
  -7   8   0 1232.48   76.69
   8  -8   0  501.15   48.80
  -8  -8   0  415.06   45.40
  -8   8   0  402.56   45.60
   8   8   0  532.25   51.69
   9  -8   0   57.29   23.60
  -9  -8   0   23.90   22.40
  -9   8   0   56.89   25.10
   9   8   0   47.80   26.30
 -10  -8   0   42.20   23.80
  10  -8   0   15.50   23.00
 -10   8   0   67.39   25.50
  10   8   0  100.09   31.00
 -11  -8   0    4.10   21.30
  11  -8   0   15.00   22.30
 -11   8   0    2.60   25.80
  11   8   0   10.10   24.40
  12  -8   0   24.50   25.50
 -12  -8   0   55.59   26.50
  12   8   0   72.89   31.70
 -12   8   0   43.40   30.80
  13  -8   0    0.80   23.90
  13   8   0   56.09   31.80
 -13   8   0   32.40   26.70
 -14  -8   0   16.80   25.70
  14  -8   0   29.00   31.10
 -14   8   0   46.90   29.10
  14   8   0   14.00   29.80
  15  -8   0   80.39   33.50
 -15  -8   0   96.39   34.50
 -15   8   0   28.00   32.10
  15   8   0  109.89   39.50
  16  -8   0  257.17   47.00
 -16  -8   0  216.58   43.20
 -16   8   0  273.37   54.49
  16   8   0  232.88   47.80
  17  -8   0   60.19   33.30
 -17  -8   0  -45.20   24.60
  17   8   0  -10.30   32.40
 -17   8   0   97.39   40.60
 -18  -8   0  375.06   59.09
  18  -8   0  303.87   52.39
 -18   8   0  343.97   58.99
  18   8   0  335.47   60.99
   0  -9   0    2.30   15.40
   0   9   0  -14.00   14.70
   0   9   0  -12.60   13.40
  -1  -9   0   13.30   21.10
  -1   9   0   -2.70   20.00
   1   9   0   11.30   20.60
  -1   9   0  -15.40   19.30
   2  -9   0   30.20   15.10
  -2  -9   0   -5.60   14.80
  -2   9   0  -14.90   19.30
   2   9   0   42.90   22.10
   3  -9   0   58.79   21.50
  -3  -9   0  102.29   25.20
   3   9   0   64.69   24.10
  -3   9   0   51.49   23.30
  -4  -9   0  147.99   25.40
   4  -9   0  141.19   27.60
  -4   9   0  167.48   29.20
   4   9   0  104.99   23.90
   5  -9   0   -1.50   14.90
  -5  -9   0   34.70   17.90
   5   9   0    6.10   21.60
  -5   9   0    2.90   16.10
   6  -9   0  893.31   64.59
  -6  -9   0  898.11   65.29
   6   9   0  970.50   64.69
  -6   9   0  995.90   65.99
   7  -9   0   27.60   22.70
  -7  -9   0   23.90   21.80
  -7   9   0   56.09   24.50
   7   9   0   44.20   25.60
   8  -9   0 1129.19   74.09
  -8  -9   0 1101.79   73.49
  -8   9   0  947.51   72.19
   8   9   0 1106.79   76.69
  -9  -9   0   25.60   22.70
   9  -9   0  -13.40   18.60
   9   9   0    8.60   22.00
  -9   9   0   15.00   22.80
  10  -9   0  108.29   29.50
 -10  -9   0  112.49   28.90
  10   9   0  128.89   33.40
 -10   9   0  109.09   32.60
  11  -9   0  139.29   32.20
 -11  -9   0  189.48   35.20
  11   9   0  161.78   38.30
 -11   9   0  213.98   37.00
 -12  -9   0   -3.60   23.10
  12  -9   0   63.09   27.70
  12   9   0   35.70   29.10
 -12   9   0   60.09   27.20
  13  -9   0   95.59   31.80
 -13  -9   0  101.79   31.50
 -14  -9   0  166.08   35.90
  14  -9   0  109.59   32.30
 -14   9   0   46.50   34.50
  14   9   0   99.39   39.70
  15  -9   0  948.21   77.79
 -15  -9   0  955.70   78.19
 -15   9   0  926.31   86.09
  15   9   0  882.91   88.99
 -16  -9   0  -12.70   27.20
  16  -9   0   59.09   35.00
 -16   9   0   51.99   38.40
  16   9   0   -7.80   29.90
  17  -9   0  282.27   49.50
 -17  -9   0  314.27   52.09
 -17   9   0  368.16   59.89
  17   9   0  297.57   57.09
   0  10   0   18.70   21.00
   0  10   0   -3.70   20.00
  -1 -10   0  954.70   66.49
  -1  10   0  999.60   66.69
   1  10   0 1010.10   67.09
  -1  10   0 1060.19   67.29
   2 -10   0   33.20   19.80
  -2 -10   0   12.40   21.60
  -2  10   0   32.40   17.90
  -2  10   0   54.39   23.00
   2  10   0   72.09   20.90
   3 -10   0  111.69   24.60
  -3 -10   0   92.49   22.60
  -3  10   0   83.89   25.80
   3  10   0  109.19   23.20
  -4 -10   0  203.68   32.70
   4 -10   0  219.38   31.60
  -4  10   0  210.48   33.70
   4  10   0  204.98   30.90
   5 -10   0  295.87   37.90
  -5 -10   0  274.57   35.30
  -5  10   0  325.57   39.60
   5  10   0  380.06   42.80
  -6 -10   0 1052.29   73.19
   6 -10   0 1074.39   72.79
   6  10   0 1034.60   74.69
  -6  10   0 1198.38   74.49
  -7 -10   0   32.80   23.70
   7 -10   0   50.19   24.50
   7  10   0   89.09   26.90
  -7  10   0    2.10   22.60
  -8 -10   0  239.78   35.10
   8 -10   0  269.27   37.50
   8  10   0  178.78   34.70
  -8  10   0  168.58   33.80
   9 -10   0  -33.30   19.60
  -9 -10   0   48.90   25.20
   9  10   0   52.59   27.40
  -9  10   0    5.10   22.50
  10 -10   0   78.59   27.90
 -10 -10   0   45.80   24.70
  10  10   0   46.50   23.20
 -10  10   0  128.39   31.40
 -11 -10   0   53.39   26.60
  11 -10   0   43.70   28.90
  11  10   0   80.19   31.00
 -11  10   0   69.79   31.40
  12 -10   0   35.60   26.20
  12  10   0   18.30   28.00
 -12  10   0   43.80   30.70
  13 -10   0  -25.40   23.70
 -13 -10   0   -2.70   23.80
 -13  10   0  -28.40   28.70
  13  10   0   49.90   31.90
 -14 -10   0   91.39   33.30
  14 -10   0   74.69   30.60
  14  10   0   24.20   32.20
 -14  10   0   81.89   35.20
  15 -10   0   27.70   30.20
 -15 -10   0   -5.80   26.50
 -15  10   0    6.80   28.00
  15  10   0   30.60   31.60
 -16 -10   0  -20.20   28.30
  16 -10   0   76.39   31.50
  16  10   0   30.20   35.20
 -16  10   0   22.50   34.60
  17 -10   0   80.19   39.30
 -17 -10   0   14.80   31.10
  17  10   0   90.09   40.50
 -17  10   0  -33.00   29.10
   0  11   0   -7.00   15.60
   0  11   0    8.60   20.50
  -1 -11   0    8.70   21.80
  -1  11   0  -13.80   14.70
   1  11   0    8.80   21.70
  -1  11   0  -32.80   19.50
  -2 -11   0  523.75   49.00
   2  11   0  453.35   47.10
  -2  11   0  495.45   49.10
  -2  11   0  515.85   48.10
  -3 -11   0  224.58   35.70
   3 -11   0  234.98   30.90
  -3  11   0  219.08   34.70
  -3  11   0  303.17   36.90
   3  11   0  267.67   36.50
  -4 -11   0  822.52   63.19
   4 -11   0  887.31   61.49
   4  11   0  850.51   63.29
  -4  11   0  834.12   62.89
   5 -11   0  338.47   39.10
  -5 -11   0  381.16   41.10
   5  11   0  392.46   46.00
  -5  11   0  395.86   44.50
  -6 -11   0  333.77   42.10
   6 -11   0  374.16   42.40
  -6  11   0  365.56   43.20
   6  11   0  320.87   44.10
  -7 -11   0   16.10   23.20
   7 -11   0    0.30   21.30
   7  11   0   23.90   25.50
  -7  11   0    4.60   22.70
  -8 -11   0  656.73   58.69
   8 -11   0  701.43   61.79
   8  11   0  622.44   61.19
  -8  11   0  623.14   59.19
   9 -11   0   -8.70   21.40
  -9 -11   0  -22.80   19.70
   9  11   0  -16.50   22.60
  -9  11   0   15.30   22.80
  10 -11   0  104.59   29.80
 -10 -11   0  106.49   30.00
 -10  11   0   76.09   29.90
  10  11   0   54.99   29.20
 -11 -11   0  122.69   31.60
  11 -11   0  117.09   31.50
  11  11   0  125.99   35.60
 -11  11   0  118.29   32.20
  12 -11   0   52.79   27.80
 -12 -11   0   73.99   28.60
 -12  11   0   17.30   54.99
 -13 -11   0    1.60   24.90
  13 -11   0  -19.10   24.30
  13  11   0  -18.00   24.10
 -13  11   0  -55.79   27.60
  14 -11   0  299.87   47.70
 -14 -11   0  329.37   49.60
 -14  11   0  300.47   48.80
  14  11   0  274.07   50.39
 -15 -11   0  237.88   44.20
  15 -11   0  171.38   43.30
  15  11   0  112.19   41.10
 -15  11   0  231.78   46.80
  16 -11   0   82.79   36.60
 -16 -11   0   91.59   35.90
  16  11   0   96.59   42.20
 -16  11   0   64.79   39.90
  17 -11   0  333.07   53.69
 -17 -11   0  319.67   52.29
  17  11   0  179.38   50.29
 -17  11   0  274.87   52.39
   0  12   0  918.51   66.29
   0  12   0  903.51   65.19
  -1 -12   0 1557.44   95.69
  -1  12   0 1710.23   97.19
  -1  12   0 1699.93   96.89
   1  12   0 1568.84   95.89
  -2 -12   0  343.47   41.40
   2  12   0  350.66   42.40
  -2  12   0  306.37   40.30
  -2  12   0  344.47   41.50
  -3 -12   0   98.89   28.90
   3 -12   0   73.99   24.60
  -3  12   0   52.29   25.20
   3  12   0   59.09   22.10
  -3  12   0   72.29   26.20
  -4 -12   0  234.78   34.80
   4 -12   0  204.78   32.50
   4  12   0  258.17   37.70
  -4  12   0  208.58   36.10
  -5 -12   0  311.77   41.50
   5 -12   0  382.96   40.80
   5  12   0  280.67   38.40
  -5  12   0  233.08   38.20
   6 -12   0 1030.00   71.09
  -6 -12   0  959.50   72.09
  -6  12   0  962.10   71.69
   6  12   0 1122.99   75.49
   7 -12   0   33.10   25.00
  -7 -12   0   96.19   28.70
   7  12   0  123.59   32.60
  -7  12   0  144.09   31.70
  -8 -12   0   75.79   23.40
   8 -12   0   68.19   25.20
  -8  12   0   73.79   26.80
   8  12   0   51.49   27.70
  -9 -12   0   45.80   25.60
   9 -12   0   56.89   25.80
  -9  12   0    4.90   23.20
   9  12   0   15.70   25.20
  10 -12   0   18.60   24.80
 -10 -12   0   33.30   26.10
 -10  12   0   -8.50   22.60
  10  12   0   -4.00   17.80
 -11 -12   0  258.47   42.50
  11 -12   0  219.88   41.20
  11  12   0  176.28   40.40
 -11  12   0  172.48   39.70
  12 -12   0   19.00   25.30
 -12 -12   0   10.80   24.60
 -12  12   0   -5.60   27.70
  12  12   0   73.69   33.10
 -13 -12   0  236.28   43.50
  13 -12   0  120.19   36.70
 -13  12   0  164.18   42.80
  13  12   0  213.68   45.50
 -14 -12   0   27.30   26.40
  14 -12   0   22.40   28.40
 -14  12   0   14.50   31.10
  14  12   0   -7.50   30.80
  15 -12   0   43.70   30.10
 -15 -12   0   35.50   31.10
 -15  12   0   72.19   36.80
  15  12   0  119.19   40.20
 -16 -12   0  -26.50   31.00
  16 -12   0   69.39   34.20
 -16  12   0  -13.00   33.30
  16  12   0   21.20   37.00
   0  13   0   39.10   23.50
   0  13   0    2.10   17.20
  -1 -13   0   41.00   21.10
   1  13   0   22.30   26.00
  -1  13   0   49.70   21.70
  -1  13   0   59.19   26.50
  -2 -13   0 3333.27  188.88
  -2  13   0 3584.94  190.38
   2  13   0 3835.42  192.38
  -2  13   0 3579.44  191.18
   3 -13   0  199.08   29.70
  -3 -13   0  190.98   32.40
  -3  13   0  171.98   29.90
   3  13   0  183.88   31.30
  -3  13   0  159.08   34.10
  -4 -13   0  471.95   50.39
   4 -13   0  326.27   40.90
  -4  13   0  408.96   46.80
  -4  13   0  494.15   48.90
   4  13   0  395.56   45.30
  -5 -13   0 1161.18   78.39
   5 -13   0 1008.10   73.69
  -5  13   0 1073.89   76.79
   5  13   0 1161.68   78.79
   6 -13   0   26.40   21.20
  -6 -13   0  -19.80   21.20
   6  13   0    6.60   23.30
  -6  13   0    3.20   22.10
   7 -13   0   -9.50   21.10
  -7 -13   0   56.09   26.50
   7  13   0   -3.60   23.10
  -7  13   0   -9.00   21.30
  -8 -13   0   14.60   22.40
   8 -13   0   38.30   24.50
  -8  13   0   -6.70   20.10
   8  13   0   10.80   25.30
   9 -13   0    1.00   23.80
  -9 -13   0   29.10   25.10
   9  13   0   -2.70   24.20
  -9  13   0   28.60   25.10
  10 -13   0  228.88   39.90
 -10  13   0  156.48   36.10
  10  13   0  156.38   38.10
 -11 -13   0  138.19   34.70
  11  13   0   78.09   34.90
 -11  13   0  122.19   34.90
 -12 -13   0    6.80   26.00
  12 -13   0   52.59   31.90
 -12  13   0   49.80   31.90
  12  13   0  -28.10   26.50
 -13 -13   0   17.50   28.30
  13 -13   0  -11.20   26.50
  13  13   0   31.00   33.00
 -13  13   0   39.00   32.50
  14 -13   0  152.68   42.10
 -14 -13   0  179.78   41.00
  14  13   0  121.09   42.70
 -14  13   0  231.48   46.20
 -15 -13   0  -30.40   26.30
  15 -13   0    3.80   28.70
 -15  13   0  -24.70   32.80
  15  13   0  -11.30   31.00
  16 -13   0  -21.50   28.80
 -16 -13   0  -20.60   28.60
 -16  13   0   35.30   35.90
  16  13   0   -1.20   35.70
   0  14   0 1141.39   74.59
   0  14   0 1034.30   77.09
  -1 -14   0  233.78   38.20
  -1  14   0  214.58   37.50
  -1  14   0  303.57   41.70
   1  14   0  222.48   37.00
   1  14   0  198.58   35.60
  -2 -14   0  -13.10   15.80
  -2  14   0   19.10   25.80
  -2  14   0    6.30   24.70
   2  14   0  -14.00   22.90
  -3 -14   0   69.99   28.20
  -3  14   0  -22.40   22.70
  -3  14   0   -1.00   22.80
   3  14   0   44.60   25.40
   4 -14   0   19.50   21.40
  -4 -14   0    5.50   23.40
  -4  14   0  -16.90   20.50
  -4  14   0   28.30   20.50
   4  14   0   20.10   24.40
   5 -14   0   53.49   23.90
  -5 -14   0   70.99   28.40
  -5  14   0   61.79   26.30
   5  14   0   81.19   29.40
   6 -14   0    6.70   16.30
  -6 -14   0  -17.20   22.10
   6  14   0   -7.60   22.30
  -6  14   0   -2.00   22.40
  -7 -14   0   32.20   19.60
   7 -14   0   40.20   24.60
   7  14   0  -29.70   20.80
  -7  14   0    2.40   22.00
  -8 -14   0   72.29   28.40
   8 -14   0   83.09   27.60
  -8  14   0   51.59   28.60
   8  14   0   50.39   29.20
   9 -14   0   51.49   27.60
  -9 -14   0   41.70   22.20
   9  14   0   14.70   26.10
  -9  14   0   -1.00   23.20
  10 -14   0  315.07   47.30
 -10 -14   0  298.07   45.60
 -10  14   0  330.07   47.70
 -11 -14   0  653.23   68.39
  11 -14   0  891.31   69.29
  11  14   0  690.43   73.79
 -11  14   0  742.73   72.49
 -12 -14   0  126.09   36.40
  12 -14   0  236.28   42.80
 -12  14   0  108.99   36.80
  12  14   0  134.19   42.50
  13 -14   0  127.79   39.70
 -13 -14   0  122.29   36.70
 -13  14   0   88.09   37.80
  13  14   0  127.49   40.50
  14 -14   0  193.08   41.10
 -14 -14   0  204.28   43.70
  14  14   0  207.88   46.10
 -14  14   0  138.09   41.00
 -15 -14   0  152.98   41.80
  15 -14   0  203.18   44.30
 -15  14   0  171.68   43.70
  15  14   0  190.18   50.29
 -16 -14   0   25.30   31.80
  16 -14   0    5.00   28.60
 -16  14   0   13.20   36.70
  16  14   0    2.40   35.00
   0  15   0   19.90   24.90
   0  15   0   -2.90   21.80
  -1  15   0   35.20   24.60
   1  15   0    3.90   22.60
   1  15   0   -2.60   17.30
  -1  15   0   28.70   26.10
  -2 -15   0 2145.69  124.39
   2  15   0 1980.80  122.79
  -2  15   0 2106.89  123.79
  -2  15   0 2069.09  124.09
  -3 -15   0  128.59   32.40
   3  15   0   64.09   29.10
  -3  15   0   96.69   27.60
  -3  15   0  106.89   30.20
  -4 -15   0   46.90   21.80
   4 -15   0   34.10   22.20
   4  15   0   -2.20   23.40
  -4  15   0   48.50   21.50
  -4  15   0    7.80   25.50
  -5 -15   0   60.29   23.70
   5 -15   0   37.40   23.60
  -5  15   0   20.50   24.70
  -5  15   0  105.99   29.80
   5  15   0   39.10   27.10
   6 -15   0   53.29   25.70
  -6 -15   0   65.59   24.60
  -6  15   0   30.10   27.50
   6  15   0   53.69   27.70
  -7 -15   0  155.78   34.90
   7 -15   0  149.79   32.70
  -7  15   0  137.69   33.30
   7  15   0  175.48   34.20
   8 -15   0   24.20   25.20
  -8 -15   0   27.60   25.80
  -8  15   0    6.10   24.70
   8  15   0   16.10   28.10
   9 -15   0   43.40   28.20
  -9 -15   0  127.29   33.90
  -9  15   0   54.59   29.10
   9  15   0   74.69   37.80
  10 -15   0   44.10   28.40
 -10 -15   0   83.49   30.60
 -10  15   0   59.39   30.30
  10  15   0   79.19   33.80
  11 -15   0    7.90   27.70
 -11 -15   0  -12.30   24.90
 -11  15   0   31.40   31.00
  11  15   0   -4.10   29.10
  12 -15   0  -49.00   23.50
 -12 -15   0   37.90   28.90
  12  15   0    0.90   29.80
 -12  15   0  -27.50   26.00
 -13 -15   0   38.70   29.60
  13 -15   0   95.79   38.70
 -13  15   0   90.09   37.00
  13  15   0   92.79   33.90
  14 -15   0   -0.80   28.00
 -14 -15   0  -12.40   28.60
  14  15   0    2.00   33.70
 -14  15   0  -29.80   29.70
  15 -15   0  216.08   45.00
 -15 -15   0  148.69   43.20
 -15  15   0  159.28   44.50
  15  15   0  129.09   44.70
   0  16   0   83.89   24.80
   0  16   0   81.09   29.70
  -1  16   0   38.40   25.00
   1  16   0   -4.80   16.40
  -1  16   0  -15.20   23.30
   1  16   0   27.70   25.50
  -2 -16   0  -36.70   20.60
   2  16   0   -5.60   17.30
  -2  16   0    1.90   24.20
  -2  16   0  -32.60   22.90
  -3 -16   0   46.00   26.60
  -3  16   0   28.70   26.90
  -3  16   0    6.20   23.60
   3  16   0   68.89   28.90
  -4 -16   0  153.68   35.50
   4  16   0  132.79   34.20
  -4  16   0   92.79   31.80
  -4  16   0  189.78   36.50
  -5 -16   0   50.29   29.70
   5 -16   0   91.29   27.80
   5  16   0   98.59   31.70
  -5  16   0  116.79   27.90
  -5  16   0  107.59   33.50
   6 -16   0    0.80   19.90
  -6 -16   0  -32.90   23.70
  -6  16   0  -16.80   23.70
   6  16   0   -2.60   24.70
  -6  16   0   44.20   26.60
   7 -16   0  -10.30   18.70
  -7 -16   0  -42.90   21.60
   7  16   0   17.50   26.80
  -7  16   0   20.30   25.60
  -8 -16   0    9.80   25.60
   8 -16   0    3.00   22.80
   8  16   0    1.30   20.00
  -8  16   0  -32.90   23.50
  -9 -16   0   16.10   20.90
   9 -16   0   62.59   29.50
   9  16   0   48.40   32.60
  -9  16   0  -13.70   26.10
 -10 -16   0   65.69   26.60
  10 -16   0   38.50   30.30
  10  16   0    2.40   22.30
 -10  16   0   94.89   33.50
 -11 -16   0  924.31   74.79
  11 -16   0  832.32   81.79
  11  16   0  921.91   88.69
 -11  16   0 1114.39   82.99
 -12 -16   0  177.88   41.60
  12 -16   0  174.78   42.10
 -12  16   0  277.77   46.90
  12  16   0  271.07   50.39
 -13 -16   0   54.39   34.30
  13 -16   0  103.19   36.10
  13  16   0   89.49   39.90
 -13  16   0  105.39   42.20
 -14 -16   0   73.89   36.10
  14 -16   0   86.19   38.60
 -14  16   0   62.89   37.60
  14  16   0   93.09   40.80
  15 -16   0  151.98   42.60
 -15 -16   0  166.18   44.30
  15  16   0  142.49   46.70
 -15  16   0  164.58   47.20
   0  17   0  -16.70   22.90
   0  17   0   -1.30   24.90
   1  17   0  -24.10   22.10
  -1  17   0   19.40   19.50
   1  17   0   37.00   28.20
  -1  17   0    5.20   24.90
  -2 -17   0    0.80   25.90
  -2  17   0   66.49   28.90
  -2  17   0   23.90   28.20
   2  17   0   -0.60   18.00
   2  17   0   84.99   30.10
  -3 -17   0   48.70   28.90
  -3  17   0    7.70   28.20
  -3  17   0   47.50   28.70
   3  17   0  116.29   33.10
  -4 -17   0   37.10   27.10
  -4  17   0   15.70   25.20
  -4  17   0   18.00   20.60
   4  17   0  -27.10   22.60
   5 -17   0   88.99   24.40
  -5 -17   0   90.69   32.40
  -5  17   0   87.49   31.40
  -5  17   0  125.89   33.50
   5  17   0   57.09   24.70
   6 -17   0  197.88   35.40
  -6 -17   0  153.18   37.60
  -6  17   0  137.59   34.50
   6  17   0  187.58   39.10
  -7 -17   0  212.68   41.00
   7 -17   0  193.68   43.60
  -7  17   0  167.08   38.10
   7  17   0  154.28   34.20
  -8 -17   0   34.90   29.50
   8 -17   0  -21.10   23.80
  -8  17   0   46.10   28.70
   8  17   0  -14.60   28.50
  -9 -17   0  185.68   40.10
   9 -17   0  146.29   32.50
   9  17   0  144.59   35.50
  -9  17   0  129.39   37.70
  10 -17   0 1039.00   78.29
 -10 -17   0  817.22   79.89
  10  17   0  762.62   82.59
 -10  17   0  806.82   78.49
 -11 -17   0   56.79   32.40
  11 -17   0   41.10   33.20
  11  17   0   14.90   30.80
 -11  17   0   75.69   34.50
 -12 -17   0  131.69   39.30
  12 -17   0   89.19   36.60
  12  17   0  104.19   34.80
 -12  17   0  148.69   44.00
  13 -17   0  444.06   62.39
 -13 -17   0  569.94   66.89
  13  17   0  585.34   72.79
 -13  17   0  481.85   64.99
  14 -17   0   13.70   31.10
 -14 -17   0  -13.40   29.20
  14  17   0   -8.80   35.70
 -14  17   0   13.20   34.90
   0  18   0 1344.77   95.19
   0  18   0 1426.96   93.79
  -1  18   0   -2.30   18.70
   1  18   0   18.80   26.80
   1  18   0  -26.90   24.30
  -1  18   0   12.80   26.60
  -2  18   0  184.58   38.90
  -2  18   0  186.48   35.40
   2  18   0  177.68   37.20
   2  18   0  193.18   39.30
  -3 -18   0   53.59   29.90
  -3  18   0   33.50   22.00
  -3  18   0  -11.50   25.10
   3  18   0    0.30   18.70
  -4 -18   0  341.57   47.90
  -4  18   0  231.58   41.90
  -4  18   0  324.47   46.10
   4  18   0  257.97   43.80
  -5  18   0   58.49   26.40
   5  18   0   84.79   33.20
  -5  18   0   23.90   28.00
  -6 -18   0   23.70   29.00
   6 -18   0   17.50   27.50
   6  18   0  -14.80   31.00
  -6  18   0  -11.00   24.20
  -6  18   0   18.40   28.00
  -7 -18   0  -27.60   27.30
   7 -18   0  -13.10   22.90
   7  18   0  -19.40   28.00
  -7  18   0   -7.30   27.50
  -7  18   0   30.10   26.20
  -8 -18   0  125.69   32.50
   8 -18   0   63.19   30.60
  -8  18   0   51.49   34.10
   8  18   0   78.69   30.70
  -9 -18   0  146.29   40.10
   9 -18   0  154.18   38.40
   9  18   0  139.09   43.20
  -9  18   0  209.88   43.10
 -10 -18   0  -38.90   24.80
  10 -18   0    3.10   26.40
  10  18   0  -17.50   27.30
 -10  18   0   25.30   30.50
 -11 -18   0   76.69   35.80
  11 -18   0   91.49   33.60
  11  18   0   97.89   33.80
 -11  18   0  111.09   36.90
  12 -18   0   -5.70   27.90
 -12 -18   0   -6.40   21.30
 -12  18   0   41.40   32.20
  12  18   0  -36.50   30.60
 -13 -18   0  102.19   40.60
  13 -18   0   26.60   32.00
 -13  18   0   -3.50   29.00
  13  18   0   17.40   37.50
   0  19   0  -20.80   24.70
   0  19   0  -15.80   24.80
  -1  19   0  461.05   55.79
   1  19   0  416.96   54.99
   1  19   0  413.06   51.59
  -1  19   0  395.66   53.59
  -2  19   0   54.99   29.90
   2  19   0   75.49   28.50
   2  19   0  -13.90   27.40
  -3 -19   0  -37.00   15.90
  -3  19   0  -18.30   19.20
  -3  19   0  -38.20   21.90
   3  19   0  -23.40   24.20
  -4 -19   0   -9.30   25.50
   4  19   0   57.69   30.40
  -4  19   0   -1.10   22.70
  -4  19   0  -10.70   23.90
  -5 -19   0  582.64   67.79
  -5  19   0  727.23   71.29
  -5  19   0  684.83   69.69
  -6 -19   0   27.20   22.50
  -6  19   0   26.00   27.80
   6  19   0   68.29   33.50
  -6  19   0   71.89   33.80
  -7 -19   0   50.29   34.60
   7 -19   0   44.20   28.30
   7  19   0   30.70   33.20
  -7  19   0   41.10   31.30
  -7  19   0   44.30   32.50
   8 -19   0   65.39   32.60
  -8 -19   0   56.29   35.70
   8  19   0    9.20   32.10
  -8  19   0   15.70   29.50
  -8  19   0   55.29   34.00
  -9 -19   0   41.70   25.80
   9 -19   0   92.99   31.90
   9  19   0    7.90   22.60
  -9  19   0  -18.10   28.80
 -10 -19   0  498.05   61.19
  10 -19   0  592.44   65.09
 -10  19   0  439.56   60.69
  10  19   0  466.85   64.59
 -11 -19   0   66.59   35.40
  11 -19   0   72.69   36.40
  11  19   0   24.50   37.00
 -11  19   0  112.69   38.60
 -12 -19   0    9.10   32.00
  12 -19   0    3.50   30.90
 -12  19   0   62.69   36.80
  12  19   0    9.20   33.10
 -13 -19   0   62.79   38.10
  13 -19   0   30.40   33.80
 -13  19   0   63.09   40.70
  13  19   0   38.90   39.50
   0  20   0  272.17   47.00
   0  20   0  293.97   44.80
   1  20   0   -0.60   28.40
  -1  20   0   57.49   32.10
  -1  20   0   28.20   23.90
   1  20   0    6.40   21.50
  -2  20   0   82.19   34.60
   2  20   0   98.49   34.80
  -2  20   0  125.09   32.20
  -3 -20   0  124.79   32.00
  -3  20   0  175.28   41.20
   3  20   0   66.29   33.50
  -3  20   0   83.29   29.10
  -4 -20   0  212.18   42.40
   4  20   0  229.68   45.20
  -4  20   0  176.98   37.80
  -4  20   0  180.08   41.90
  -5 -20   0   33.80   30.70
   5  20   0   18.40   30.20
  -5  20   0   -9.30   26.90
  -5  20   0   41.70   31.60
  -6 -20   0   14.40   24.50
  -6  20   0  -23.20   19.90
  -6  20   0  -22.70   26.90
   6  20   0   62.49   29.70
  -7 -20   0   29.30   33.40
   7 -20   0  -32.10   24.60
  -7  20   0  -21.20   26.60
   7  20   0   26.00   32.70
  -7  20   0   16.60   32.50
   8 -20   0   53.89   29.00
  -8 -20   0   52.19   33.10
  -8  20   0   42.80   30.60
   8  20   0   52.49   37.00
  -8  20   0   48.90   32.90
   9 -20   0  232.18   44.20
  -9 -20   0  275.07   51.39
  -9  20   0  265.77   50.49
   9  20   0  197.78   47.40
  -9  20   0  299.87   48.80
  10 -20   0    6.50   26.60
 -10 -20   0  -22.50   29.30
  10  20   0   -2.40   31.30
 -10  20   0    5.40   31.50
 -11 -20   0    8.10   32.90
  11 -20   0   44.20   31.70
 -11  20   0   -6.00   30.30
  11  20   0  -34.60   21.50
  12 -20   0  -13.00   30.50
 -12 -20   0   18.80   34.10
 -12  20   0  -36.40   30.30
  12  20   0   33.20   37.60
   0  21   0  121.09   37.20
   0  21   0   70.29   35.00
   1  21   0  373.46   56.29
  -1  21   0  507.15   61.49
  -1  21   0  432.66   58.49
   1  21   0  461.95   59.49
  -2  21   0  156.38   41.10
  -2  21   0  184.48   42.40
   2  21   0  139.99   40.70
   3  21   0  239.88   42.90
  -3  21   0  163.78   43.10
   3  21   0  139.39   40.90
  -3  21   0  174.48   38.30
  -4 -21   0    5.10   29.90
   4  21   0  -13.00   29.60
  -4  21   0   32.10   26.60
  -4  21   0   84.09   34.40
  -5 -21   0  579.34   67.59
  -5  21   0  518.25   65.39
  -5  21   0  553.44   66.79
   5  21   0  577.54   65.89
  -6 -21   0  -39.30   20.10
  -6  21   0  -50.39   23.60
  -6  21   0  -38.60   26.60
   6  21   0  -14.20   21.20
  -7 -21   0   71.49   37.10
  -7  21   0   40.30   33.60
   7  21   0  -23.80   30.30
  -7  21   0   32.10   33.10
   8 -21   0   65.39   33.30
  -8 -21   0  125.29   40.10
  -8  21   0   50.89   35.10
   8  21   0   91.69   38.40
  -8  21   0   56.29   35.10
  -9 -21   0    2.80   32.10
   9 -21   0  -12.10   26.00
  -9  21   0  -11.30   30.80
   9  21   0  -25.50   32.70
  -9  21   0  -28.80   26.10
 -10 -21   0   73.49   37.60
  10 -21   0   27.60   29.20
 -10  21   0  107.79   40.80
  10  21   0   72.09   40.80
 -10  21   0   82.59   38.40
  11 -21   0   21.40   30.20
 -11 -21   0   61.79   37.20
 -11  21   0   -3.70   30.20
  11  21   0   31.50   39.60
 -11  21   0  -11.60   31.30
   0  22   0  -18.50   24.20
   0  22   0   20.90   34.10
  -1  22   0   59.19   40.30
   1  22   0  109.39   33.80
  -1  22   0   34.20   35.00
   1  22   0   58.19   30.70
  -2  22   0   14.00   32.30
   2  22   0  -32.00   19.40
  -2  22   0   -5.60   30.40
   2  22   0  -15.70   21.50
  -3  22   0   54.49   34.10
   3  22   0   52.59   28.40
   3  22   0   54.39   29.80
  -3  22   0   -2.30   32.80
  -4 -22   0   52.39   27.70
  -4  22   0   -4.70   28.00
  -4  22   0   24.00   31.00
   4  22   0   27.40   25.80
   4  22   0    7.00   23.50
  -5 -22   0  -46.40   27.70
  -5  22   0   84.29   37.40
  -5  22   0   43.00   36.40
   5  22   0   28.00   27.40
  -6 -22   0   60.09   31.20
  -6  22   0   69.59   35.70
   6  22   0  123.69   36.00
  -6  22   0  102.19   38.90
  -7 -22   0  118.59   41.00
  -7  22   0   36.00   34.80
   7  22   0   -0.60   32.00
  -7  22   0   49.70   31.10
  -8 -22   0  -12.20   31.60
  -8  22   0  -24.30   29.70
  -8  22   0  -59.99   29.40
   8  22   0  -71.59   26.10
   9 -22   0  -13.20   29.00
  -9 -22   0   29.60   34.60
  -9  22   0   41.10   39.00
   9  22   0   90.69   40.50
  -9  22   0    4.50   33.00
  10 -22   0   40.10   32.70
 -10 -22   0   24.30   36.20
 -10  22   0   71.29   37.50
 -10  22   0   34.80   34.50
  10  22   0   -3.80   35.60
   0  23   0  -13.30   20.80
   0  23   0   21.70   34.80
   1  23   0  212.18   47.80
  -1  23   0  235.68   44.00
  -1  23   0  190.98   48.50
   1  23   0  206.68   46.70
  -2  23   0  210.38   46.00
   2  23   0   83.89   39.20
  -2  23   0  179.58   46.70
   2  23   0  116.79   41.90
   3  23   0  345.07   56.49
   3  23   0  103.79   39.70
  -3  23   0  125.69   51.19
  -3  23   0  298.47   51.49
   4  23   0  342.37   53.89
  -4  23   0  111.49   42.70
   4  23   0  194.08   47.70
  -5 -23   0  321.37   57.09
   5  23   0  336.67   55.49
  -5  23   0  359.56   66.89
  -5  23   0  390.16   60.39
  -6 -23   0   15.10   24.60
  -6  23   0  -37.80   30.30
  -6  23   0   69.09   40.30
   6  23   0  -32.80   30.50
  -7 -23   0  -13.50   33.20
   7  23   0    8.50   27.50
  -7  23   0    3.60   33.50
  -7  23   0   98.69   40.20
  -8 -23   0   88.69   40.50
  -8  23   0   35.00   35.90
  -8  23   0  103.09   42.20
   8  23   0  143.29   44.80
  -9 -23   0   49.60   38.50
  -9  23   0   53.19   39.60
   9  23   0   50.89   37.00
  -9  23   0   14.40   36.80
   0  24   0   85.59   38.50
   0  24   0   30.40   37.30
  -1  24   0  118.99   43.90
   1  24   0   36.60   37.80
   1  24   0   89.49   35.30
  -1  24   0   81.09   40.30
  -2  24   0   46.10   37.50
   2  24   0   25.20   34.60
   2  24   0   10.90   35.10
  -2  24   0   20.00   27.70
   3  24   0   86.79   41.70
   3  24   0   50.19   36.40
  -3  24   0   19.80   35.20
  -3  24   0   47.70   35.30
   4  24   0  -14.70   30.00
  -4  24   0   10.20   32.80
   4  24   0  -25.90   32.20
  -4  24   0  -23.50   32.80
   5  24   0   53.19   38.10
  -5  24   0  131.29   43.60
   5  24   0  105.39   34.90
  -5  24   0   44.80   37.80
  -6 -24   0  168.38   40.60
   6  24   0   84.19   41.10
  -6  24   0  120.99   44.80
  -7 -24   0   11.60   31.40
   7  24   0  -13.70   32.90
  -7  24   0    8.90   35.20
  -7  24   0  -36.80   32.00
   0  25   0  -43.10   27.00
   0  25   0  -38.70   24.40
  -1  25   0  -60.09   31.70
  -1  25   0  -85.19   26.40
   1  25   0   20.30   35.70
   1  25   0  -70.69   19.20
  -2  25   0  149.59   44.00
  -2  25   0   67.59   43.10
   2  25   0   89.39   41.60
   2  25   0   34.70   36.10
  -3  25   0  448.66   65.89
  -3  25   0  531.35   68.69
   3  25   0  345.67   61.59
   3  25   0  316.97   54.39
   4  25   0  343.67   58.69
  -4  25   0  477.55   67.99
  -4  25   0  351.96   59.79
   4  25   0  446.06   65.09
  -5  25   0  143.59   46.20
   5  25   0  101.89   35.70
  -5  25   0   96.79   35.90
   5  25   0  172.78   49.00
  -6 -25   0    6.70   26.20
  -6  25   0  -13.30   35.00
   6  25   0  -58.19   32.20
  -6  25   0   42.40   37.40
   0  26   0  -27.90   37.90
   0  26   0    9.90   31.50
   1  26   0  -12.70   27.50
   1  26   0   11.90   38.90
  -1  26   0  -76.69   32.90
  -1  26   0  -29.20   31.80
  -2  26   0   23.80   36.10
  -2  26   0   17.20   37.80
   2  26   0    3.80   33.60
   2  26   0   20.10   36.40
  -3  26   0  -16.30   32.60
   3  26   0  112.09   45.20
   3  26   0   33.00   32.40
  -3  26   0   14.00   38.40
  19   0  -1   77.39   37.80
 -19   0   1  109.59   41.30
  18   0  -1  -22.80   27.90
 -18   0   1   26.00   33.90
  17   0  -1  -14.40   28.60
 -17   0   1   16.30   35.00
  16   0  -1   25.90   31.10
 -16   0   1   17.90   36.70
  15   0  -1   97.99   41.60
 -15   0   1   62.19   35.00
  14   0  -1    1.10   24.50
 -14   0   1   -4.00   26.90
 -13   0   1    2.10   25.80
  13   0  -1   14.60   24.20
 -12   0   1   12.30   25.60
  12   0  -1   38.20   26.10
  11   0  -1   71.89   28.60
 -11   0   1   30.30   26.50
  10   0  -1   41.00   25.90
 -10   0   1   -4.10   24.70
   9   0  -1  104.49   29.70
  -9   0   1  111.79   30.20
   8   0  -1   -5.00   22.90
  -8   0   1  -15.20   21.60
  -7   0   1   28.90   23.40
   7   0  -1   45.70   24.40
   6   0  -1  -38.40   17.30
  -6   0   1    4.20   21.90
   5   0  -1  126.19   24.40
   4   0  -1   -7.90   16.30
  -4   0   1   -0.20   16.50
  -3   0   1   29.90   14.40
   3   0  -1   89.89   16.60
  -2   0  -1  -10.10    6.30
   2   0   1    0.10    7.00
  -3   0  -1  182.78   18.00
   3   0   1  141.69   16.60
  -4   0  -1    0.40   13.20
   4   0   1    9.00   14.20
  -5   0  -1  353.26   34.80
   5   0   1  411.06   35.30
  -6   0  -1   -1.30   17.30
   6   0   1   26.70   19.10
  -7   0  -1  634.04   48.20
   7   0   1  640.44   48.50
   8   0   1  -25.60   18.30
  -8   0  -1  -33.30   19.90
   9   0   1   95.89   29.30
  -9   0  -1   49.80   27.20
  10   0   1  -20.40   23.50
 -10   0  -1  -29.00   22.30
 -11   0  -1   24.40   25.80
  11   0   1   14.40   24.60
 -12   0  -1   20.30   24.60
  12   0   1    9.60   22.70
 -13   0  -1  -11.10   25.20
  13   0   1  -15.00   21.30
 -14   0  -1   25.10   28.30
  14   0   1    7.90   22.80
 -15   0  -1  459.95   68.79
  16   0   1   21.60   28.10
 -16   0  -1  -18.00   30.00
  17   0   1  -31.10   25.70
 -17   0  -1   13.00   32.60
 -18   0  -1   -0.90   31.10
  18   0   1    6.80   30.60
 -19  -1   1  -15.70   31.90
  19  -1  -1   82.99   39.00
  19   1  -1   40.90   38.80
 -19   1   1   25.90   33.80
  18  -1  -1   -0.90   31.20
 -18  -1   1  -16.20   30.70
  18   1  -1  -18.20   30.00
 -18   1   1    3.50   35.70
  17  -1  -1   86.49   35.70
 -17  -1   1   17.90   32.00
  17   1  -1   51.59   34.70
 -17   1   1   61.89   38.30
 -16  -1   1  -41.50   26.50
  16  -1  -1  -41.50   25.20
  16   1  -1    5.90   28.80
 -16   1   1   -9.90   28.80
 -15  -1   1   45.60   30.80
  15  -1  -1   36.40   40.10
 -15   1   1   60.49   33.60
  15   1  -1   35.30   35.40
 -14  -1   1  -27.00   25.30
  14  -1  -1  -67.39   19.80
 -14   1   1    4.40   31.90
  14   1  -1   69.69   29.90
  13  -1  -1   17.80   25.60
 -13  -1   1   17.00   25.90
 -13   1   1   -6.70   24.90
  13   1  -1   -0.10   22.30
 -12  -1   1   39.00   27.70
  12  -1  -1   64.39   27.20
 -12   1   1  -24.30   24.10
  12   1  -1   52.99   27.40
 -11  -1   1   25.10   29.20
  11  -1  -1   27.60   29.00
 -11   1   1   38.40   27.00
  11   1  -1   28.30   25.70
 -10  -1   1  250.37   40.30
  10  -1  -1  356.06   43.70
 -10   1   1  255.27   40.80
  10   1  -1  260.87   40.60
  -9  -1   1   27.00   25.00
   9  -1  -1   49.50   28.10
   9   1  -1   51.79   25.60
  -9   1   1   68.69   27.50
   8  -1  -1    5.00   22.70
  -8  -1   1    6.10   22.80
   8   1  -1   14.20   23.30
  -8   1   1  -20.00   21.50
   7  -1  -1   56.69   24.70
  -7  -1   1   70.39   26.00
   7   1  -1   67.99   25.50
  -7   1   1   51.89   24.80
   6  -1  -1    1.00   20.50
  -6  -1   1   47.40   22.60
  -6   1   1   -9.80   21.40
   6   1  -1    0.30   21.10
   5  -1  -1   33.30   19.20
  -5  -1   1   34.00   24.00
   5   1  -1   46.40   20.60
  -5   1   1   10.50   23.20
   4  -1  -1  275.37   29.30
  -4  -1   1  322.07   30.40
   4   1  -1  279.87   29.90
  -4   1   1  291.07   29.10
   3  -1  -1   21.60   13.60
  -3  -1   1   10.40   13.60
  -3   1   1   22.60   13.70
   3   1  -1   24.60   14.30
   2  -1  -1    0.90    8.60
  -2  -1   1   -3.40    8.80
   2   1  -1   17.40    9.70
  -2   1   1   21.90    9.50
  -2  -1  -1   46.50    8.80
   2  -1   1   40.40    8.20
   2   1   1   45.20    9.00
  -2   1  -1   31.20    8.30
   3  -1   1   70.39   14.00
  -3  -1  -1  103.19   14.70
   3   1   1   90.99   15.00
  -3   1  -1   85.59   14.60
  -4  -1  -1  418.16   33.20
   4  -1   1  454.05   32.50
   4   1   1  432.86   32.90
  -4   1  -1  484.65   34.60
   5  -1   1   43.10   17.50
   5   1   1   73.09   18.70
  -5   1  -1   41.10   19.80
   6  -1   1   -3.80   19.70
  -6  -1  -1   12.90   17.30
  -6   1  -1   13.40   20.20
   6   1   1   17.70   20.80
   7  -1   1  293.17   34.10
  -7  -1  -1  221.18   29.80
   7   1   1  236.68   31.80
  -7   1  -1  220.68   32.20
   8  -1   1   87.69   24.40
  -8  -1  -1   67.29   22.80
   8   1   1   89.89   25.10
  -8   1  -1  100.49   25.70
  -9  -1  -1  616.74   51.69
   9  -1   1  613.44   56.49
  -9   1  -1  717.63   59.29
   9   1   1  689.03   58.29
 -10  -1  -1   40.00   26.20
  10  -1   1   -3.40   20.80
  10   1   1   -0.90   22.00
 -10   1  -1  -19.70   20.00
  11  -1   1   -0.60   23.30
 -11  -1  -1   26.10   23.80
  11   1   1   -2.00   24.60
 -11   1  -1  -34.20   23.40
  12  -1   1   39.20   27.80
 -12  -1  -1  -46.70   17.20
  12   1   1   -3.10   22.30
 -12   1  -1  -17.70   19.80
  13  -1   1   36.40   25.40
 -13  -1  -1  -10.90   24.60
  13   1   1  -12.20   24.50
 -13   1  -1   -6.30   22.60
  14  -1   1   23.20   25.30
 -14  -1  -1   -5.10   25.70
 -14   1  -1   51.19   30.60
  14   1   1  -12.60   20.20
 -15  -1  -1   82.59   34.00
 -15   1  -1   59.49   40.40
  16  -1   1   57.69   31.90
 -16  -1  -1    1.80   28.30
 -16   1  -1   49.99   30.00
  16   1   1   45.60   29.60
  17  -1   1    0.30   32.90
 -17  -1  -1   -8.70   27.80
  17   1   1    4.40   32.40
 -17   1  -1   -0.80   26.60
  18  -1   1    3.70   34.80
 -18  -1  -1   -2.40   26.80
  18   1   1    1.10   28.70
 -18   1  -1   26.60   36.80
  19  -2  -1  -12.30   30.30
 -19  -2   1   28.40   36.80
 -19   2   1   35.10   34.40
  19   2  -1   14.40   33.80
  18  -2  -1  -30.90   27.20
 -18  -2   1   -9.20   32.00
  18   2  -1   16.30   34.60
 -18   2   1   11.50   36.90
 -17  -2   1  -28.20   26.50
  17  -2  -1  -14.70   32.50
  17   2  -1  -11.00   27.60
 -17   2   1   41.10   33.70
  16  -2  -1   74.79   35.10
 -16  -2   1   80.79   37.90
  16   2  -1  145.09   41.70
 -16   2   1   47.60   38.50
 -15  -2   1   64.09   36.60
  15  -2  -1   91.79   41.00
  15   2  -1   60.79   32.70
 -15   2   1   94.19   37.10
  14  -2  -1   49.00   27.60
 -14  -2   1  -14.30   25.50
  14   2  -1  -21.30   26.50
 -14   2   1   -8.00   26.30
 -13  -2   1   60.09   30.10
  13  -2  -1   40.30   27.00
 -13   2   1   40.50   29.60
  13   2  -1   57.09   31.90
 -12  -2   1   -9.30   27.70
  12  -2  -1   26.20   24.70
  12   2  -1   20.10   25.70
 -12   2   1   30.70   30.90
  11  -2  -1  260.77   40.70
 -11  -2   1  316.77   43.70
 -11   2   1  322.97   44.30
  11   2  -1  277.27   42.30
  10  -2  -1  215.98   36.80
 -10  -2   1  234.98   39.10
  10   2  -1  169.78   35.80
 -10   2   1  142.19   33.80
   9  -2  -1   23.20   25.20
  -9  -2   1   27.20   25.10
   9   2  -1   68.99   26.90
  -9   2   1   28.60   25.20
   8  -2  -1  263.07   35.70
  -8  -2   1  243.78   35.80
  -8   2   1  234.28   35.40
   8   2  -1  308.87   39.10
  -7  -2   1   -8.70   21.20
   7  -2  -1   11.10   21.00
  -7   2   1   18.00   22.00
   7   2  -1   20.20   22.60
   6  -2  -1  191.58   28.70
  -6  -2   1  181.58   29.10
  -6   2   1  166.58   29.30
   6   2  -1  228.48   32.80
   5  -2  -1   58.79   20.70
  -5  -2   1   53.89   20.90
   5   2  -1   17.80   19.50
  -5   2   1   42.10   21.00
   4  -2  -1    9.30   16.00
  -4  -2   1   24.10   17.70
  -4   2   1    6.30   16.20
   4   2  -1   11.00   17.20
   3  -2  -1   36.70   14.60
  -3  -2   1   34.50   14.90
   3   2  -1   40.20   15.50
  -3   2   1   57.99   14.80
   2  -2  -1  174.98   18.10
  -2  -2   1  226.18   17.30
   2   2  -1  176.98   18.80
  -2   2   1  205.38   18.40
   2  -2   1  702.83   38.70
  -2  -2  -1  757.42   39.00
  -2   2  -1  712.23   38.70
   2   2   1  651.33   38.70
  -3  -2  -1  134.09   16.30
   3  -2   1  151.38   16.60
   3   2   1  126.19   17.80
  -3   2  -1  175.78   18.00
  -4  -2  -1  288.47   25.20
   4  -2   1  197.58   21.70
  -4   2  -1  226.58   23.70
   4   2   1  184.68   22.60
   5  -2   1 1241.08   71.49
  -5  -2  -1 1312.07   72.59
   5   2   1 1262.47   72.79
  -6  -2  -1  182.78   27.00
   6  -2   1  184.58   26.40
  -6   2  -1  196.98   26.70
   6   2   1  192.88   27.60
  -7  -2  -1   36.40   22.10
   7  -2   1   33.70   19.70
   7   2   1   50.79   22.30
  -7   2  -1   61.29   21.40
   8  -2   1   83.89   26.20
  -8  -2  -1   97.69   23.80
   8   2   1   64.19   24.00
  -8   2  -1   49.80   25.00
   9  -2   1   21.20   25.80
  -9  -2  -1   50.29   24.80
  -9   2  -1   43.30   23.90
   9   2   1   88.59   26.70
  10  -2   1  945.11   69.79
 -10  -2  -1 1034.90   70.39
 -10   2  -1  866.91   67.39
  10   2   1  986.00   69.79
 -11  -2  -1   81.29   26.40
  11  -2   1   80.99   26.40
  11   2   1   54.69   26.60
 -11   2  -1   78.59   29.90
  12  -2   1   -8.40   22.20
 -12  -2  -1  -19.10   21.10
 -12   2  -1   -3.60   24.60
  12   2   1   26.50   27.70
  13  -2   1   -6.10   24.40
 -13  -2  -1   84.69   30.30
  13   2   1   94.69   30.00
 -13   2  -1   65.89   28.40
 -14  -2  -1  -10.90   21.60
  14  -2   1   14.20   23.80
 -14   2  -1    6.40   28.30
  14   2   1    2.10   24.60
 -15  -2  -1  523.45   60.49
 -15   2  -1  607.34   65.69
  15   2   1  513.55   72.99
  16  -2   1   -3.60   30.70
 -16  -2  -1   91.49   36.30
  16   2   1   23.50   32.40
 -16   2  -1   69.99   36.40
  17  -2   1   71.29   36.70
 -17  -2  -1   90.39   36.80
  17   2   1  138.49   40.10
 -17   2  -1   51.59   35.70
  18  -2   1  176.48   42.10
 -18  -2  -1   74.49   34.20
  18   2   1  175.68   45.80
 -18   2  -1  105.19   38.20
 -19  -3   1  -23.60   30.70
  19  -3  -1  105.29   43.30
  19   3  -1   21.80   33.90
 -19   3   1   55.69   37.40
 -18  -3   1   17.20   32.00
  18  -3  -1  -33.50   26.20
 -18   3   1  -36.60   33.20
  18   3  -1   31.70   31.50
 -17  -3   1   53.99   38.00
  17  -3  -1   71.39   35.70
 -17   3   1  119.39   40.50
  17   3  -1  192.68   48.00
 -16  -3   1    3.00   29.00
  16  -3  -1   36.40   35.70
  16   3  -1    9.00   29.90
 -16   3   1  -21.20   29.70
 -15  -3   1  -11.20   27.70
  15  -3  -1   25.70   30.70
 -15   3   1   23.00   36.10
  15   3  -1   43.40   30.50
  14  -3  -1   41.20   31.00
 -14  -3   1   36.40   30.20
 -14   3   1   27.80   29.80
  14   3  -1  -18.70   25.60
 -13  -3   1  -35.30   23.10
  13  -3  -1  -11.10   22.00
  13   3  -1   22.50   28.40
 -13   3   1   -8.80   24.20
 -12  -3   1   56.39   27.00
  12  -3  -1   14.10   25.30
 -12   3   1   38.40   27.40
  12   3  -1   71.79   29.60
 -11  -3   1   95.79   30.50
  11  -3  -1  126.89   32.70
 -11   3   1  154.68   34.00
  11   3  -1  137.69   33.60
 -10  -3   1  919.91   66.89
  10  -3  -1  790.52   64.99
 -10   3   1  856.71   66.99
  10   3  -1  884.21   75.19
   9  -3  -1 1979.20  113.79
  -9  -3   1 1934.21  113.59
   9   3  -1 1978.20  117.39
  -9   3   1 1875.01  113.79
  -8  -3   1   34.80   23.10
   8  -3  -1    2.90   21.30
   8   3  -1    0.80   23.40
  -8   3   1   49.70   23.90
  -7  -3   1   57.09   23.10
   7  -3  -1   22.60   22.10
  -7   3   1   14.20   22.50
   7   3  -1   15.20   23.00
  -6  -3   1  198.48   29.40
   6  -3  -1  178.68   28.30
   6   3  -1  205.58   31.80
  -6   3   1  192.28   29.50
  -5  -3   1    1.90   18.10
  -5   3   1    3.70   18.00
  -4  -3   1  476.45   37.40
   4  -3  -1  437.66   36.20
   4   3  -1  462.85   34.90
  -4   3   1  461.95   37.10
  -3  -3   1   79.69   15.10
   3  -3  -1   87.99   17.70
  -3   3   1   69.39   16.80
   3   3  -1   52.89   17.40
   2  -3  -1   52.79   14.00
  -2  -3   1   83.09   15.50
  -2   3   1   69.09   14.30
   2   3  -1   63.39   15.00
  -1  -3   1  544.15   32.70
   1  -3  -1  595.84   33.40
  -1   3   1  524.75   32.80
   1   3  -1  509.75   32.80
   0  -3  -1  177.48   15.60
   0  -3   1  155.58   15.40
   0   3  -1  151.38   14.90
   0   3   1  165.38   15.00
   1  -3   1 1904.01   95.89
  -1  -3  -1 2004.30   96.99
  -1   3  -1 1953.80   96.09
  -1   3  -1 1950.10   96.19
   1   3   1 1863.11   96.59
   2  -3   1   70.09   12.20
  -2  -3  -1   74.29   12.90
  -2   3  -1   52.59   13.10
   2   3   1   71.29   13.30
  -3  -3  -1    0.80   11.60
   3  -3   1  -21.00   12.00
   3   3   1   -4.00   13.60
  -3   3  -1  -12.20   10.90
   4  -3   1  353.26   30.30
  -4  -3  -1  336.17   29.30
  -4   3  -1  377.26   30.00
   4   3   1  351.86   31.00
  -5  -3  -1  -13.70   17.20
   5  -3   1    1.90   15.00
  -5   3  -1  -15.20   17.00
   6  -3   1  288.87   30.10
  -6  -3  -1  244.78   28.90
  -6   3  -1  253.07   31.10
   6   3   1  276.07   31.50
  -7  -3  -1   25.60   21.10
   7  -3   1   43.40   20.10
  -7   3  -1   13.10   18.90
   7   3   1   36.90   21.10
  -8  -3  -1  -19.80   17.20
   8  -3   1  -14.90   18.30
  -8   3  -1  -13.30   21.70
   8   3   1   24.60   22.40
  -9  -3  -1 1160.38   74.99
   9  -3   1 1176.88   74.49
   9   3   1 1163.68   76.39
  -9   3  -1 1049.00   73.99
  10  -3   1   28.20   22.70
 -10  -3  -1   -3.60   19.80
 -10   3  -1   35.70   26.50
  10   3   1   28.50   25.60
  11  -3   1  583.94   54.39
 -11  -3  -1  493.15   50.69
 -11   3  -1  487.85   53.89
  11   3   1  536.95   55.39
 -12  -3  -1   27.40   25.70
  12  -3   1  100.49   29.20
  12   3   1   89.39   31.20
 -12   3  -1   72.09   30.70
 -13  -3  -1   -4.90   24.30
  13  -3   1   13.50   23.80
 -13   3  -1   38.50   28.80
  13   3   1    0.10   24.20
  14  -3   1  274.07   44.70
 -14  -3  -1  179.88   36.40
 -14   3  -1  216.68   44.80
  14   3   1  206.28   40.10
  15  -3   1  347.57   58.49
 -15  -3  -1  358.36   51.59
  15   3   1  361.36   55.19
 -16  -3  -1  435.06   56.59
  16  -3   1  559.24   64.49
  16   3   1  554.64   64.89
 -16   3  -1  500.45   63.39
  17  -3   1  160.78   40.40
 -17  -3  -1   95.69   39.10
  17   3   1  134.59   43.50
 -17   3  -1  157.18   43.90
  18  -3   1  -23.80   30.80
 -18  -3  -1   44.00   33.80
 -18   3  -1   -7.70   33.20
  18   3   1   32.80   32.10
  18  -4  -1   14.90   30.90
 -18  -4   1   86.59   41.10
  18   4  -1   12.90   31.60
 -18   4   1   14.50   33.30
 -17  -4   1    1.20   28.70
  17  -4  -1  -27.50   31.30
 -17   4   1   22.90   38.00
  17   4  -1   12.30   31.00
  16  -4  -1  191.38   42.70
 -16  -4   1  149.88   40.50
 -16   4   1  108.99   39.90
  16   4  -1   79.29   37.00
  15  -4  -1  238.88   46.10
 -15  -4   1  264.27   48.20
  15   4  -1  222.28   45.20
 -15   4   1  254.37   47.50
 -14  -4   1   63.79   35.90
  14  -4  -1   17.20   30.50
  14   4  -1   49.80   30.80
 -14   4   1  -43.70   23.90
 -13  -4   1    7.60   25.60
  13  -4  -1    3.80   27.10
  13   4  -1   16.70   26.80
 -13   4   1  -14.40   23.90
 -12  -4   1   -1.20   21.10
  12  -4  -1   12.10   26.00
 -12   4   1  -15.90   22.20
  12   4  -1  -18.50   24.30
 -11  -4   1  720.93   66.09
  11  -4  -1  672.13   63.29
 -11   4   1  700.63   65.39
  11   4  -1  721.53   66.89
 -10  -4   1   57.89   26.10
  10  -4  -1   31.50   24.90
  10   4  -1   58.69   29.40
 -10   4   1   19.30   28.00
   9  -4  -1  527.65   51.79
  -9  -4   1  509.85   50.19
   9   4  -1  526.75   53.69
  -9   4   1  486.65   51.09
   8  -4  -1   63.49   24.80
  -8  -4   1   54.69   24.00
   8   4  -1   42.20   25.00
  -8   4   1   73.69   25.80
   7  -4  -1   32.80   21.90
  -7  -4   1   23.80   21.00
  -7   4   1   18.60   21.20
   7   4  -1   28.50   23.70
  -6  -4   1  -23.10   18.50
   6  -4  -1   34.60   20.30
   6   4  -1    4.30   20.50
  -6   4   1    6.70   19.50
  -5  -4   1  323.67   35.10
   5  -4  -1  344.57   34.30
   5   4  -1  331.67   35.60
  -5   4   1  324.27   34.60
   4  -4  -1  117.89   21.40
  -4  -4   1  127.29   26.50
  -4   4   1  101.49   25.40
   4   4  -1  130.09   24.80
  -3  -4   1  419.06   34.20
   3  -4  -1  384.86   33.10
   3   4  -1  424.56   36.10
  -3   4   1  446.06   33.80
  -2  -4   1    0.00   13.40
   2  -4  -1   -4.70   12.60
   2   4  -1   -0.30   14.00
  -2   4   1    6.00   13.50
   1  -4  -1  328.97   23.60
  -1  -4   1  281.47   25.50
   1   4  -1  309.47   25.80
  -1   4   1  336.77   26.50
   0  -4   1 1923.01  104.29
   0   4   1 2306.27  105.59
   0   4   1 2144.89  105.39
   0   4  -1 1969.80  104.89
   1  -4   1   31.90   11.00
  -1  -4  -1   46.70   13.80
  -1   4  -1   36.30   11.70
   1   4   1   32.90   12.90
  -1   4  -1   20.70   11.60
  -2  -4  -1  514.25   32.70
   2  -4   1  398.16   30.50
  -2   4  -1  473.95   33.00
   2   4   1  446.66   32.20
  -3  -4  -1  146.99   20.10
   3  -4   1  144.79   19.10
   3   4   1  155.78   20.60
  -3   4  -1  143.19   20.90
   4  -4   1   68.99   16.70
  -4  -4  -1   38.60   16.40
   4   4   1   43.50   17.60
  -5  -4  -1  285.77   29.20
   5  -4   1  254.67   27.70
   5   4   1  247.68   29.70
  -5   4  -1  272.07   30.80
   6  -4   1   59.89   21.50
  -6  -4  -1   47.30   19.50
  -6   4  -1   65.39   20.50
   6   4   1    6.90   21.40
   7  -4   1   63.29   20.70
  -7  -4  -1   56.19   20.60
   7   4   1   37.00   24.10
  -7   4  -1   76.89   23.90
  -8  -4  -1  667.63   54.59
   8  -4   1  749.33   54.39
  -8   4  -1  741.33   57.09
   8   4   1  811.72   57.79
   9  -4   1   -6.30   19.20
  -9  -4  -1  -25.00   21.10
   9   4   1   21.90   22.80
  -9   4  -1  -21.00   22.50
 -10  -4  -1  162.78   29.70
  10  -4   1  196.28   33.00
  10   4   1  173.38   35.90
 -10   4  -1  176.58   35.20
 -11  -4  -1   57.29   26.50
  11  -4   1   49.40   24.00
 -11   4  -1   92.89   28.50
  11   4   1   74.89   28.30
 -12  -4  -1   -0.70   22.10
  12  -4   1   28.90   25.90
  12   4   1  -21.40   20.70
 -12   4  -1   -5.60   25.20
  13  -4   1   87.39   31.00
 -13  -4  -1   40.50   27.40
 -13   4  -1   40.30   29.00
  13   4   1   68.49   29.40
  14  -4   1   41.20   30.40
 -14  -4  -1   52.29   30.20
 -14   4  -1    5.90   30.70
  14   4   1    9.40   27.00
  15  -4   1   49.60   27.60
 -15  -4  -1   13.70   26.00
 -15   4  -1  138.29   39.20
  15   4   1   67.99   33.30
 -16  -4  -1  157.98   42.00
  16  -4   1  237.48   43.00
  16   4   1  144.39   44.50
 -16   4  -1  219.38   45.30
  17  -4   1  184.38   43.40
 -17  -4  -1  167.98   41.30
 -17   4  -1  225.08   46.50
  17   4   1  193.98   44.00
  18  -4   1   20.50   30.70
 -18  -4  -1   -7.60   30.60
  18   4   1   -4.10   31.40
 -18   4  -1   13.50   37.00
  18  -5  -1   87.99   42.80
 -18  -5   1  123.79   42.70
  18   5  -1   97.09   41.00
 -18   5   1   67.99   40.70
 -17  -5   1  -13.70   29.40
  17  -5  -1  -13.50   29.40
  17   5  -1   17.10   33.80
 -17   5   1   92.59   36.50
  16  -5  -1  101.39   35.40
 -16  -5   1   14.10   28.80
 -16   5   1   10.70   33.50
  16   5  -1   14.20   31.90
 -15  -5   1  164.08   39.70
  15  -5  -1  102.69   37.70
 -15   5   1  121.89   41.60
  15   5  -1   71.79   35.30
 -14  -5   1  133.69   43.10
  14  -5  -1  281.97   47.00
 -14   5   1  261.97   58.59
  14   5  -1  225.78   44.60
 -13  -5   1  210.08   40.20
  13  -5  -1  143.59   36.00
  13   5  -1  165.88   39.20
 -13   5   1   89.29   33.50
  12  -5  -1   99.39   29.70
 -12  -5   1  117.49   31.20
  12   5  -1  142.49   36.10
 -12   5   1   83.79   31.40
 -11  -5   1   45.00   28.00
  11  -5  -1  114.59   29.50
  11   5  -1   40.40   28.30
 -11   5   1  106.69   31.00
  10  -5  -1  207.18   35.00
 -10  -5   1  176.48   34.10
  10   5  -1  223.18   40.10
 -10   5   1  215.48   37.60
  -9  -5   1  918.21   68.99
   9  -5  -1 1039.60   70.69
  -9   5   1  955.80   70.29
   9   5  -1 1073.29   73.59
   8  -5  -1   35.30   22.50
  -8  -5   1   37.20   23.40
   8   5  -1  -28.30   22.40
  -8   5   1    6.50   22.90
  -7  -5   1  185.08   30.50
   7  -5  -1  180.08   29.70
  -7   5   1  143.49   29.90
   7   5  -1  103.79   28.30
   6  -5  -1   12.50   18.70
  -6  -5   1   83.59   23.40
   6   5  -1  -16.00   15.30
  -6   5   1    5.30   20.00
   5  -5  -1   44.20   20.70
  -5  -5   1   17.90   19.80
  -5   5   1   31.20   19.70
   5   5  -1   75.49   23.20
  -4  -5   1  371.46   35.40
  -4   5   1  393.56   36.60
  -3  -5   1   47.30   16.00
   3  -5  -1   26.80   13.90
   3   5  -1   75.99   20.30
  -3   5   1   36.80   22.60
  -2  -5   1  158.88   22.80
   2  -5  -1  177.38   20.60
   2   5  -1  189.78   21.80
  -2   5   1  172.28   23.10
  -1  -5   1    5.10   11.60
   1  -5  -1   11.50   14.40
  -1   5   1    7.60   11.80
   1   5  -1   -5.30   14.10
   0  -5   1  103.59   16.00
   0   5   1  105.99   17.40
   0   5   1  128.39   16.60
   0   5  -1   82.99   17.80
  -1  -5  -1   42.30   16.00
  -1   5  -1   34.80   14.50
  -1   5  -1   25.30   13.60
   1   5   1   19.90   14.80
   2  -5   1  360.56   29.20
  -2  -5  -1  328.87   29.80
  -2   5  -1  295.87   28.10
   2   5   1  327.47   29.00
   3  -5   1  480.55   35.40
   3   5   1  458.15   36.70
  -3   5  -1  537.65   44.10
  -4  -5  -1  114.19   21.50
  -4   5  -1   97.89   20.50
   4   5   1  112.69   22.50
   5  -5   1   76.89   19.90
  -5  -5  -1   54.09   19.50
   5   5   1   83.89   22.60
  -5   5  -1   86.69   21.00
   6  -5   1  154.08   24.90
  -6  -5  -1  162.48   25.60
  -6   5  -1  177.88   26.50
   6   5   1  172.18   30.10
   7  -5   1   16.90   18.40
  -7  -5  -1    9.20   19.10
  -7   5  -1  -19.00   19.30
   7   5   1   -8.10   20.50
   8  -5   1   14.90   19.60
  -8  -5  -1   57.39   21.50
   8   5   1   -0.90   22.00
  -8   5  -1   21.30   21.10
  -9  -5  -1 1399.76   82.99
   9  -5   1 1315.47   84.09
  -9   5  -1 1230.28   84.09
   9   5   1 1340.07   85.79
 -10  -5  -1   40.70   22.80
  10  -5   1   13.80   20.50
  10   5   1   18.30   23.10
 -10   5  -1   -5.30   24.50
 -11  -5  -1  299.27   41.50
  11  -5   1  313.47   42.10
 -11   5  -1  275.97   41.50
  11   5   1  343.47   44.70
  12  -5   1  281.57   40.70
 -12  -5  -1  332.27   42.50
 -12   5  -1  396.86   47.10
  12   5   1  296.77   44.90
  13  -5   1   -1.80   21.00
 -13  -5  -1   51.69   25.20
  13   5   1  -35.80   25.10
 -13   5  -1    5.80   27.10
  14  -5   1 1730.43  113.19
  14   5   1 1836.92  118.99
 -14   5  -1 1697.93  115.29
  15  -5   1  317.07   46.90
 -15  -5  -1  194.68   41.00
  15   5   1  205.18   46.80
 -15   5  -1  396.16   53.59
  16  -5   1  453.25   56.69
 -16  -5  -1  498.35   61.29
  16   5   1  541.15   66.29
 -16   5  -1  493.25   63.49
  17  -5   1   60.19   30.90
 -17  -5  -1    6.40   27.10
 -17   5  -1   30.80   35.20
  17   5   1   23.90   31.90
  18  -5   1   39.80   35.10
 -18  -5  -1   46.00   35.90
  18   5   1   41.00   34.00
 -18   5  -1   -5.40   35.00
 -18  -6   1   -1.50   31.00
  18  -6  -1    9.60   31.50
  18   6  -1  -13.10   33.90
 -18   6   1  -36.20   30.00
  17  -6  -1   34.40   34.80
 -17  -6   1   37.10   34.40
  17   6  -1   95.99   40.20
 -17   6   1  -11.80   28.40
 -16  -6   1   20.70   35.80
  16  -6  -1   21.10   33.00
 -16   6   1   47.00   35.30
  16   6  -1  102.59   42.00
  15  -6  -1  302.27   48.40
 -15  -6   1  278.57   46.90
 -15   6   1  271.37   49.20
  15   6  -1  312.67   51.99
  14  -6  -1  129.89   35.80
 -14  -6   1   81.19   32.10
 -14   6   1   63.99   36.90
  13  -6  -1   62.99   31.10
 -13  -6   1   63.49   29.20
  13   6  -1   15.80   28.20
 -13   6   1   19.00   30.20
 -12  -6   1   12.40   24.20
  12  -6  -1   62.79   28.50
  12   6  -1   87.09   33.30
 -12   6   1   44.10   28.20
 -11  -6   1  199.08   36.10
  11  -6  -1  155.98   32.90
 -11   6   1  154.78   37.30
  11   6  -1  112.99   32.90
 -10  -6   1   84.59   27.00
  10  -6  -1   75.59   29.70
 -10   6   1   87.29   28.60
  10   6  -1  126.49   32.30
   9  -6  -1  892.61   65.69
  -9  -6   1  852.41   64.59
   9   6  -1  797.72   66.99
  -9   6   1 1006.30   67.69
  -8  -6   1  651.73   55.09
   8  -6  -1  776.02   56.79
  -8   6   1  689.13   59.59
   8   6  -1  720.33   62.29
   7  -6  -1  269.67   34.10
  -7  -6   1  190.98   31.90
  -7   6   1  288.37   36.50
   7   6  -1  185.68   33.80
   6  -6  -1   37.10   21.80
  -6  -6   1   12.60   19.90
  -6   6   1   -6.50   19.90
   6   6  -1   57.39   24.00
   5  -6  -1  455.55   39.50
  -5  -6   1  470.75   42.30
  -5   6   1  448.56   41.20
   5   6  -1  377.86   40.70
  -4  -6   1  427.66   40.80
   4  -6  -1  548.55   41.50
  -4   6   1  518.95   42.90
   4   6  -1  464.45   42.40
  -3  -6   1  581.94   44.70
   3  -6  -1  625.24   51.99
  -3   6   1  607.84   44.80
   3   6  -1  602.34   45.10
  -2  -6   1  274.77   29.80
   2  -6  -1  292.47   30.90
  -2   6   1  287.67   47.10
   2   6  -1  303.87   31.20
  -1  -6   1  750.02   49.99
   1  -6  -1  767.22   46.70
   1   6  -1  722.43   49.40
  -1   6   1  827.72   50.49
   0  -6   1   94.39   20.30
   0   6   1   99.69   19.70
   0   6   1   99.49   20.60
   0   6  -1  103.59   20.40
  -1  -6  -1   61.09   18.80
   1   6   1   62.39   18.90
  -1   6  -1   49.80   17.00
  -1   6  -1   51.19   17.90
   2  -6   1  538.75   38.40
  -2  -6  -1  514.05   40.80
  -2   6  -1  571.14   47.50
   2   6   1  548.15   40.40
  -3  -6  -1 1349.66   75.99
  -3   6  -1 1371.46   75.69
   3   6   1 1264.07   81.09
   4  -6   1  101.59   20.80
  -4  -6  -1   68.89   21.00
   4   6   1   83.19   21.90
  -4   6  -1  131.79   22.60
   5  -6   1  503.45   40.50
  -5  -6  -1  496.55   40.90
  -5   6  -1  504.15   43.50
   5   6   1  554.54   43.20
   6  -6   1    0.90   17.70
  -6  -6  -1   25.10   20.40
   6   6   1   15.20   19.60
  -6   6  -1    6.30   18.00
   7  -6   1  -14.10   16.90
  -7  -6  -1  -28.50   16.50
   7   6   1   -5.00   20.20
  -7   6  -1   -0.50   18.90
  -8  -6  -1 2333.07  127.09
   8  -6   1 2292.37  127.49
   8   6   1 2348.17  130.49
  -8   6  -1 2249.47  128.09
   9  -6   1    5.70   22.40
  -9  -6  -1   13.60   20.30
   9   6   1   22.70   24.40
  -9   6  -1  -13.60   23.30
  10  -6   1   27.20   22.10
 -10  -6  -1   39.70   21.50
 -10   6  -1   13.90   22.50
  10   6   1    7.00   22.10
 -11  -6  -1  344.27   41.60
  11  -6   1  291.67   39.70
 -11   6  -1  271.97   39.70
  11   6   1  306.17   43.60
  12  -6   1   17.80   25.30
 -12  -6  -1   38.50   22.60
 -12   6  -1   20.90   23.30
  12   6   1    5.10   28.00
  13  -6   1  158.88   33.80
 -13  -6  -1  192.18   37.20
  13   6   1  216.58   40.90
 -13   6  -1  241.28   41.70
 -14  -6  -1   49.80   29.70
  14  -6   1   -1.20   25.40
 -14   6  -1   27.10   31.00
  15  -6   1  179.08   40.70
 -15  -6  -1  154.18   39.00
  15   6   1  134.29   40.50
 -15   6  -1  113.19   35.70
  16  -6   1  357.16   53.39
 -16  -6  -1  425.06   53.09
  16   6   1  384.16   58.79
 -16   6  -1  502.75   61.29
 -17  -6  -1   89.79   34.20
  17  -6   1  102.69   34.40
  17   6   1  114.29   39.40
 -17   6  -1   12.70   30.90
  18  -6   1   47.30   29.90
 -18  -6  -1  -88.79   26.90
  18   6   1   13.80   36.20
 -18   6  -1   -6.20   32.50
  18  -7  -1   16.00   33.10
 -18  -7   1   70.09   38.10
  18   7  -1   70.99   41.60
 -18   7   1   -9.00   33.40
 -17  -7   1  382.36   55.29
  17  -7  -1  224.88   47.20
 -17   7   1  423.06   61.89
  17   7  -1  331.17   57.89
 -16  -7   1  -21.70   31.30
  16  -7  -1  143.99   37.40
 -16   7   1   79.99   35.20
  16   7  -1   62.59   38.20
  15  -7  -1   67.79   33.30
 -15   7   1   75.89   35.90
 -14  -7   1   71.99   29.90
 -14   7   1   92.09   38.40
  14   7  -1   66.69   33.90
  13  -7  -1  136.39   38.50
 -13  -7   1  231.88   40.90
 -13   7   1  238.08   42.90
  13   7  -1  193.68   42.40
  12  -7  -1  109.69   31.70
 -12  -7   1  104.49   31.20
 -12   7   1  140.59   36.40
  12   7  -1  143.09   37.40
  11  -7  -1   11.90   21.40
 -11  -7   1   26.70   24.40
  11   7  -1    1.00   25.80
 -11   7   1   15.30   23.60
 -10  -7   1  174.78   33.20
  10  -7  -1  153.88   33.80
 -10   7   1  176.58   34.10
  10   7  -1  190.68   36.70
  -9  -7   1   59.29   24.30
   9  -7  -1   17.90   23.70
   9   7  -1   74.49   30.20
  -9   7   1  -11.30   22.00
   8  -7  -1   -7.60   20.70
  -8  -7   1  -15.70   20.40
  -8   7   1   41.10   23.90
   8   7  -1   -5.20   22.60
  -7  -7   1  637.54   53.09
   7  -7  -1  568.24   52.09
  -7   7   1  639.74   54.19
   7   7  -1  471.45   50.59
  -6  -7   1  626.94   50.99
   6  -7  -1  630.84   50.99
  -6   7   1  742.93   53.09
   6   7  -1  654.63   49.99
   5  -7  -1   -3.10   14.70
  -5  -7   1    7.80   15.40
   5   7  -1   -8.30   15.40
  -5   7   1  -28.60   18.20
  -4  -7   1   10.60   15.40
   4  -7  -1    7.70   19.40
   4   7  -1   23.80   20.70
  -4   7   1    7.90   19.70
   3  -7  -1  571.84   41.10
  -3  -7   1  577.24   47.00
   3   7  -1  541.55   41.40
  -3   7   1  561.84   46.90
  -2  -7   1  171.18   26.00
   2   7  -1  148.99   22.90
  -2   7   1  157.48   26.40
  -1  -7   1  985.10   68.09
   1  -7  -1  989.10   59.69
   1   7  -1  944.01   60.49
  -1   7   1  991.80   61.39
   0  -7   1  113.29   23.20
   0   7  -1  144.59   23.80
   0   7   1   95.19   22.20
  -1  -7  -1   27.00   19.20
   1   7   1    2.50   18.40
  -1   7  -1   -4.30   12.50
  -1   7  -1    7.50   17.40
  -2  -7  -1  242.38   29.10
   2  -7   1  197.28   24.90
  -2   7  -1  189.18   26.50
   2   7   1  155.58   25.50
  -2   7  -1  212.58   25.80
  -3  -7  -1   16.50   19.40
   3  -7   1   30.90   18.20
  -3   7  -1   16.70   17.90
   3   7   1    7.40   18.20
   4  -7   1  114.09   22.30
  -4  -7  -1   87.09   22.30
  -4   7  -1  115.79   25.40
   4   7   1  118.29   24.80
  -5  -7  -1  -37.40   16.20
   5  -7   1  -13.40   17.00
   5   7   1   29.70   20.50
  -5   7  -1   -1.40   17.20
  -6  -7  -1  472.55   43.10
   6  -7   1  474.15   43.20
  -6   7  -1  517.85   46.20
   6   7   1  485.25   45.60
  -7  -7  -1  515.05   44.60
   7  -7   1  421.46   42.50
   7   7   1  445.16   45.80
  -7   7  -1  409.36   43.90
   8  -7   1  188.78   31.10
  -8  -7  -1  228.08   32.30
  -8   7  -1  193.08   31.70
   8   7   1  219.48   34.80
   9  -7   1  -21.50   18.10
  -9  -7  -1    9.20   20.20
  -9   7  -1   40.90   23.50
   9   7   1    1.90   22.00
  10  -7   1  320.17   40.30
 -10  -7  -1  268.67   37.70
  10   7   1  385.76   46.90
 -10   7  -1  290.87   41.10
 -11  -7  -1   12.00   21.80
  11  -7   1  -19.70   22.80
 -11   7  -1  -13.60   20.50
  11   7   1   -3.50   25.20
  12  -7   1   17.70   21.50
 -12  -7  -1    5.20   23.00
 -12   7  -1   -4.50   21.70
  12   7   1   42.10   28.10
 -13  -7  -1   12.80   23.30
  13  -7   1   50.89   26.00
  13   7   1  -31.00   27.60
 -13   7  -1  -17.90   26.90
 -14  -7  -1  834.12   75.59
  14   7   1  935.31   84.89
 -14   7  -1  807.22   88.69
 -15  -7  -1  143.79   35.80
  15  -7   1  134.89   36.90
  15   7   1  121.69   39.20
 -15   7  -1  195.98   44.70
 -16  -7  -1  197.68   41.60
  16  -7   1  282.97   46.40
  16   7   1  282.97   51.79
 -16   7  -1  305.17   51.39
  17  -7   1  295.57   49.99
 -17  -7  -1  273.77   47.30
  17   7   1  274.97   53.09
 -17   7  -1  299.37   51.69
 -18  -7  -1   52.99   35.20
  18  -7   1   70.29   37.20
  18   7   1   11.30   33.10
 -18   7  -1   23.50   33.80
 -18  -8   1    1.60   32.40
  18  -8  -1   13.40   31.70
 -18   8   1  -30.70   33.10
  18   8  -1  -24.40   34.40
 -17  -8   1  330.57   54.69
  17  -8  -1  198.68   46.50
 -17   8   1  418.96   61.39
  17   8  -1  509.65   68.39
  16  -8  -1  104.69   36.60
 -16  -8   1  156.78   41.30
 -16   8   1   38.70   34.10
  16   8  -1  185.38   45.30
  15  -8  -1  185.18   42.10
 -15  -8   1  179.28   43.00
 -15   8   1  158.38   44.90
  15   8  -1  148.39   42.10
  14  -8  -1  566.64   62.79
 -14  -8   1  577.54   62.39
  14   8  -1  514.35   64.79
 -14   8   1  567.74   63.99
  13  -8  -1   20.80   25.90
 -13  -8   1    7.40   29.50
  13   8  -1   20.90   28.80
 -13   8   1   16.60   30.40
  12  -8  -1   44.20   26.10
 -12  -8   1    7.50   24.30
  12   8  -1   38.80   28.10
 -12   8   1   91.99   30.30
  11  -8  -1  122.69   31.60
 -11  -8   1  151.08   32.10
  11   8  -1  150.38   36.20
 -11   8   1  133.29   32.70
 -10  -8   1  615.84   59.09
  10  -8  -1  646.44   59.79
  10   8  -1  573.94   60.89
 -10   8   1  569.44   58.29
  -9  -8   1  397.86   45.50
   9  -8  -1  430.46   46.80
   9   8  -1  371.26   48.00
  -9   8   1  339.67   45.50
   8  -8  -1  -33.60   13.60
  -8  -8   1  -15.50   15.60
  -8   8   1   11.90   22.90
   8   8  -1   49.99   27.10
   7  -8  -1 1055.69   73.79
  -7  -8   1 1146.39   75.09
   7   8  -1 1180.48   74.99
  -7   8   1 1119.29   74.69
   6  -8  -1  -30.80   17.90
  -6  -8   1   28.00   21.50
  -6   8   1   -7.50   18.80
   6   8  -1   23.20   24.40
   5  -8  -1   99.79   26.40
  -5  -8   1  135.29   24.50
  -5   8   1  104.89   26.10
   5   8  -1  153.28   25.90
  -4  -8   1   -7.90   14.50
   4  -8  -1   44.00   21.60
   4   8  -1  -29.10   19.70
  -4   8   1  -11.00   18.90
   3  -8  -1   76.99   19.00
  -3  -8   1   79.59   24.40
  -3   8   1   90.49   24.70
   3   8  -1  126.79   26.50
  -2  -8   1   10.80   21.20
   2  -8  -1    6.10   17.80
   2   8  -1    2.00   20.00
  -2   8   1   29.80   20.60
   1  -8  -1   23.20   14.40
  -1  -8   1  -13.70   19.10
  -1   8   1  -19.20   15.40
  -1   8   1   23.30   16.30
   0  -8   1   41.80   20.80
   0   8   1   24.40   20.50
   0   8   1   32.00   19.60
   0   8  -1   10.30   19.80
  -1  -8  -1   42.60   21.10
  -1   8  -1   13.90   19.20
  -1   8  -1   19.70   14.50
   1   8   1   17.30   20.40
   2  -8   1   23.90   18.20
  -2  -8  -1   13.70   19.20
   2   8   1  -15.00   13.70
  -2   8  -1   -6.30   18.30
  -2   8  -1   21.80   18.50
  -3  -8  -1    2.10   19.10
   3  -8   1  -11.50   15.40
  -3   8  -1    5.50   18.80
   3   8   1   -1.50   18.60
   4  -8   1   49.00   20.70
  -4  -8  -1   28.30   20.10
  -4   8  -1   33.40   20.90
   4   8   1   62.79   18.80
  -5  -8  -1   25.50   20.10
   5  -8   1   58.19   20.70
   5   8   1   80.29   24.80
  -5   8  -1   60.09   22.60
  -6  -8  -1   96.59   24.90
   6  -8   1   53.99   21.40
  -6   8  -1   21.70   20.20
   6   8   1   49.00   19.60
   7  -8   1  333.27   40.10
  -7  -8  -1  360.96   39.90
  -7   8  -1  372.46   40.30
   7   8   1  370.26   42.10
   8  -8   1  220.08   33.80
  -8  -8  -1  239.28   33.90
  -8   8  -1  221.28   34.40
   8   8   1  224.28   36.20
  -9  -8  -1  507.75   48.10
   9  -8   1  321.77   40.90
  -9   8  -1  365.86   43.50
   9   8   1  330.07   44.60
 -10  -8  -1    9.30   21.40
  10  -8   1   19.70   22.20
  10   8   1   -8.60   21.50
 -10   8  -1  -37.60   21.80
 -11  -8  -1  110.69   29.90
  11  -8   1   81.79   27.00
  11   8   1   71.29   28.80
 -11   8  -1   67.39   27.70
 -12  -8  -1   87.39   28.30
  12  -8   1   28.80   23.90
 -12   8  -1   55.79   26.20
  12   8   1    8.60   26.10
  13  -8   1  331.57   45.60
 -13   8  -1  262.77   42.30
  13   8   1  377.06   52.39
  14  -8   1   75.59   32.20
 -14  -8  -1   82.49   30.30
  14   8   1   20.40   30.20
 -14   8  -1   73.89   35.10
  15  -8   1   45.80   29.70
 -15  -8  -1   57.49   29.60
 -15   8  -1   78.09   35.40
  15   8   1  104.59   36.30
  16  -8   1  839.22   78.99
 -16  -8  -1  773.72   76.89
 -16   8  -1  904.01   85.49
  16   8   1  768.52   83.09
  17  -8   1   -1.20   27.60
 -17  -8  -1   51.89   32.70
  17   8   1  -48.10   25.50
 -17   8  -1   39.30   36.90
 -18  -8  -1   47.80   32.60
  18  -9  -1   32.80   38.50
 -18  -9   1    4.10   30.60
 -18   9   1   85.99   42.50
  18   9  -1   12.60   39.40
  17  -9  -1  518.05   68.69
 -17  -9   1  629.44   70.89
  17   9  -1  596.94   75.59
 -17   9   1  562.54   71.39
  16  -9  -1  168.28   40.70
 -16  -9   1   94.19   35.90
 -16   9   1   81.99   37.90
  16   9  -1   65.59   39.20
 -15  -9   1   92.59   33.60
  15  -9  -1   84.79   34.60
  15   9  -1  113.59   40.40
 -15   9   1   80.59   35.70
  14  -9  -1  -59.89   19.90
 -14  -9   1   27.80   28.90
  14   9  -1  -26.10   28.20
 -14   9   1   41.90   30.50
  13  -9  -1   28.70   28.10
 -13  -9   1   60.49   29.40
 -13   9   1   14.80   32.50
  12  -9  -1  -19.90   21.80
 -12  -9   1   20.40   23.20
 -12   9   1  -18.80   25.40
  12   9  -1  -37.90   22.30
  11  -9  -1   15.50   22.80
 -11  -9   1   24.90   25.70
  11   9  -1   43.80   28.10
 -11   9   1  -30.60   25.90
  10  -9  -1   -8.40   21.90
 -10  -9   1   30.00   22.70
  10   9  -1   15.90   25.20
 -10   9   1   27.70   24.30
  -9  -9   1  318.97   41.10
   9  -9  -1  298.77   40.80
  -9   9   1  198.88   37.30
   9   9  -1  311.07   44.00
   8  -9  -1   73.29   25.90
  -8  -9   1   79.69   26.20
   8   9  -1   42.10   27.90
  -8   9   1   66.29   27.10
  -7  -9   1  560.34   51.49
   7  -9  -1  462.75   49.40
   7   9  -1  495.05   50.59
  -7   9   1  615.34   53.89
   6  -9  -1  368.76   42.20
  -6  -9   1  412.96   43.80
   6   9  -1  445.56   46.10
  -6   9   1  334.57   41.90
  -5  -9   1  419.96   43.50
   5  -9  -1  366.66   41.00
  -5   9   1  467.75   45.10
   5   9  -1  400.66   41.50
   4  -9  -1   52.49   22.20
  -4  -9   1   21.80   22.20
   4   9  -1   80.39   25.60
  -4   9   1   59.09   22.90
  -3  -9   1  261.67   34.60
   3  -9  -1  292.67   35.00
   3   9  -1  256.17   32.50
  -3   9   1  348.97   37.40
  -2  -9   1  388.66   40.40
   2  -9  -1  336.57   36.90
  -2   9   1  412.06   40.50
   2   9  -1  366.36   38.90
  -1  -9   1  118.39   27.10
  -1   9   1  136.39   28.10
  -1   9   1  148.69   27.70
   1   9  -1  156.68   27.80
   0  -9   1   -3.50   19.20
   0   9   1   13.00   15.20
   0   9   1   17.60   16.40
   0   9  -1   -8.10   19.60
  -1  -9  -1  -16.90   14.20
  -1   9  -1  -17.20   13.20
  -1   9  -1  -25.40   21.20
   1   9   1   -0.20   15.30
  -2  -9  -1  173.98   25.80
  -2   9  -1  193.98   28.60
  -2   9  -1  201.18   27.20
   2   9   1  177.38   29.20
   3  -9   1  220.18   28.50
  -3  -9  -1  214.78   28.30
  -3   9  -1  243.28   31.30
   3   9   1  153.48   29.00
   4  -9   1  159.48   26.70
  -4  -9  -1  140.49   28.10
   4   9   1  196.28   30.60
  -4   9  -1  158.78   28.70
   5  -9   1   -2.20   19.40
  -5  -9  -1   27.50   21.70
   5   9   1   -3.70   19.30
  -5   9  -1   -6.90   19.50
  -6  -9  -1  998.60   69.59
   6  -9   1 1099.99   69.99
  -6   9  -1 1059.19   70.09
   6   9   1 1101.19   72.49
  -7  -9  -1  134.49   29.80
   7  -9   1  242.08   33.20
  -7   9  -1  159.08   30.40
   7   9   1  180.28   30.30
  -8  -9  -1  178.08   31.00
   8  -9   1  136.69   29.50
   8   9   1  203.58   34.60
  -8   9  -1  195.68   32.60
  -9  -9  -1  245.18   35.40
   9  -9   1  259.17   36.20
  -9   9  -1  218.58   35.50
   9   9   1  217.08   36.90
  10  -9   1  155.28   31.30
 -10  -9  -1  144.99   30.20
 -10   9  -1  121.49   29.90
  10   9   1  202.08   36.50
  11  -9   1   46.40   24.90
 -11  -9  -1   77.49   27.40
 -11   9  -1   35.80   24.70
  11   9   1  120.89   34.30
 -12  -9  -1   34.60   24.60
  12  -9   1   21.60   26.80
 -12   9  -1   42.00   29.90
  12   9   1   15.00   26.00
  13  -9   1  160.68   35.70
 -13  -9  -1  179.68   38.40
  13   9   1  109.29   57.89
 -14  -9  -1  216.88   40.40
  14  -9   1  196.78   39.50
  14   9   1  123.39   40.60
 -14   9  -1  195.18   39.70
  15  -9   1   83.19   35.70
 -15  -9  -1   36.30   28.00
 -15   9  -1  117.99   38.00
  15   9   1   57.09   38.00
 -16  -9  -1   10.50   28.10
  16  -9   1   28.90   28.80
  16   9   1  -14.00   28.90
 -16   9  -1   27.50   32.50
 -17  -9  -1  199.78   41.90
  17  -9   1   80.29   34.40
 -17   9  -1  190.78   47.00
  17   9   1  137.59   46.60
 -17 -10   1  232.18   49.50
  17 -10  -1  248.98   50.99
 -17  10   1  269.37   53.19
  17  10  -1  240.78   54.49
 -16 -10   1  247.18   50.29
  16 -10  -1  264.77   49.40
  16  10  -1  248.58   53.39
 -16  10   1  257.87   48.80
  15 -10  -1  126.59   38.50
 -15 -10   1  102.39   37.40
  15  10  -1  129.09   43.10
 -15  10   1  191.18   43.10
  14 -10  -1  618.74   65.99
 -14 -10   1  576.84   64.19
  14  10  -1  594.14   70.09
 -14  10   1  549.25   65.29
 -13 -10   1   45.40   28.50
  13 -10  -1    3.50   28.80
 -13  10   1   12.60   27.40
  13  10  -1   57.79   32.30
  12 -10  -1  -30.00   20.30
  12  10  -1  -24.40   18.00
 -12  10   1  -31.40   21.80
 -11 -10   1   28.10   25.70
  11 -10  -1   31.50   23.90
 -11  10   1   28.50   25.60
  11  10  -1   -4.40   26.00
  10 -10  -1  142.19   32.00
 -10 -10   1  178.38   33.80
  10  10  -1  117.79   28.90
 -10  10   1   81.39   29.70
  -9 -10   1   82.29   27.80
   9 -10  -1   16.70   23.30
   9  10  -1   51.39   28.50
  -9  10   1   55.29   26.50
  -8 -10   1  604.64   49.30
   8 -10  -1  615.24   54.99
  -8  10   1  567.04   55.69
   8  10  -1  509.85   56.79
  -7 -10   1 1812.12  107.19
   7 -10  -1 1815.72  106.59
   7  10  -1 1655.73  108.19
  -7  10   1 1831.52  107.49
  -6 -10   1  -10.00   22.10
   6 -10  -1    8.20   17.30
   6  10  -1   15.50   24.50
  -6  10   1   17.30   24.20
  -5 -10   1   -0.60   21.20
   5 -10  -1  -11.00   21.40
   5  10  -1   23.90   24.50
  -5  10   1   55.69   20.30
   4 -10  -1  129.79   28.20
  -4 -10   1   52.19   25.50
  -4  10   1   88.79   27.10
   4  10  -1  173.68   28.00
   3 -10  -1  203.18   30.00
  -3 -10   1  188.08   31.60
  -3  10   1  145.39   30.50
   3  10  -1  192.48   31.10
  -2 -10   1  102.09   23.30
   2 -10  -1   86.39   20.40
  -2  10   1   92.89   22.20
   2  10  -1  112.79   26.90
  -2  10   1  129.39   28.50
  -1 -10   1   29.70   17.80
  -1  10   1   47.10   24.00
  -1  10   1   49.40   22.70
   1  10  -1   38.20   17.80
   0 -10   1  135.99   24.40
   0  10   1  164.08   26.50
   0  10   1  203.18   29.60
   0  10  -1  172.18   26.60
   0  10  -1  160.08   25.30
  -1 -10  -1  138.99   26.90
  -1  10  -1   71.59   20.60
   1  10   1  111.39   26.60
  -1  10  -1  105.89   23.90
  -2 -10  -1  -25.70   13.40
   2  10   1   36.90   21.90
  -2  10  -1   35.90   21.10
  -2  10  -1  -10.80   14.40
   3 -10   1   69.89   22.40
  -3 -10  -1  113.39   27.50
  -3  10  -1  123.89   25.50
   3  10   1   73.59   24.80
  -3  10  -1   80.19   21.20
   4 -10   1   83.59   20.80
  -4 -10  -1   99.19   26.50
   4  10   1  162.68   26.70
  -4  10  -1  103.99   26.60
   5 -10   1   -1.60   19.40
  -5 -10  -1    7.60   21.40
   5  10   1   -1.90   16.20
  -5  10  -1    2.90   20.70
  -6 -10  -1   25.40   17.50
   6 -10   1   14.90   20.60
   6  10   1   56.89   24.50
  -6  10  -1  -13.70   19.60
   7 -10   1  833.32   63.09
  -7 -10  -1  820.22   61.09
   7  10   1  792.82   62.99
  -7  10  -1  809.52   61.19
   8 -10   1   -3.90   19.50
  -8 -10  -1  -34.80   17.50
   8  10   1  -33.00   19.90
  -8  10  -1   15.70   21.40
   9 -10   1  408.96   45.50
  -9 -10  -1  274.17   40.40
   9  10   1  439.46   47.90
  -9  10  -1  436.46   46.80
 -10 -10  -1   -7.90   19.40
  10 -10   1   14.80   21.90
 -10  10  -1    2.00   20.80
  10  10   1  -27.80   21.20
  11 -10   1   23.90   26.20
 -11 -10  -1   25.40   22.90
 -11  10  -1   29.30   24.40
  11  10   1   17.80   25.60
  12 -10   1  148.99   34.30
 -12  10  -1  222.08   38.40
  12  10   1  153.18   39.80
  13 -10   1  245.78   50.19
 -13 -10  -1  320.47   46.80
 -13  10  -1  260.67   44.00
  13  10   1  165.78   43.20
 -14 -10  -1   32.30   26.30
  14 -10   1   16.30   30.70
 -14  10  -1   29.10   27.60
  14  10   1    3.70   29.50
 -15 -10  -1    1.70   26.20
  15 -10   1   56.69   30.10
  15  10   1  -30.40   27.80
 -15  10  -1   -1.00   31.40
 -16 -10  -1  569.84   65.19
  16 -10   1  567.74   65.19
  16  10   1  461.95   66.39
 -16  10  -1  451.15   62.99
  17 -10   1   65.39   39.10
 -17 -10  -1   86.29   38.40
  17  10   1   43.70   45.60
 -17  10  -1   92.49   43.00
 -17 -11   1  294.77   52.79
  17 -11  -1  295.57   52.99
  17  11  -1  245.18   56.79
 -17  11   1  236.28   49.60
  16 -11  -1   69.99   37.10
 -16 -11   1   12.80   31.90
 -16  11   1   58.89   35.10
  16  11  -1  151.28   45.40
  15 -11  -1    5.60   29.50
 -15 -11   1   92.29   34.60
  15  11  -1   -8.70   31.10
 -15  11   1   54.99   36.50
 -14 -11   1  162.78   38.70
  14 -11  -1  159.88   40.10
  14  11  -1  219.68   46.10
 -14  11   1  123.99   39.00
 -13 -11   1   87.79   32.10
  13 -11  -1   75.99   31.60
  13  11  -1  112.79   37.80
 -13  11   1  102.79   36.30
  12 -11  -1   66.99   30.30
 -12 -11   1   30.30   26.20
 -12  11   1    9.20   27.50
 -11 -11   1  -27.80   20.90
  11 -11  -1   21.20   24.90
 -11  11   1  -29.40   21.00
  11  11  -1    3.20   20.10
  10 -11  -1  139.39   33.10
 -10 -11   1  139.69   33.80
  10  11  -1  171.88   37.90
 -10  11   1  164.78   35.50
  -9 -11   1   34.10   25.20
   9 -11  -1   13.80   23.40
  -9  11   1   30.70   23.90
   9  11  -1  104.19   29.70
  -8 -11   1   10.90   22.90
   8 -11  -1   12.00   24.00
  -8  11   1   -9.70   22.50
   8  11  -1   16.50   20.60
  -7 -11   1  -14.10   22.60
   7 -11  -1  -19.30   19.70
  -7  11   1    2.60   22.50
   7  11  -1   16.80   20.30
  -6 -11   1   -9.60   22.50
   6 -11  -1   31.20   24.40
  -6  11   1  -16.40   22.50
   6  11  -1   48.90   27.30
  -5 -11   1  990.70   66.89
   5 -11  -1 1034.80   68.99
  -5  11   1  873.31   68.99
   5  11  -1 1011.70   71.59
  -4 -11   1  239.78   35.80
   4 -11  -1  215.18   32.80
   4  11  -1  219.18   32.60
  -4  11   1  266.27   36.40
  -3 -11   1   15.50   22.90
   3 -11  -1   15.70   20.20
  -3  11   1   19.00   23.60
   3  11  -1   26.90   23.40
   2 -11  -1 1277.27   75.29
  -2 -11   1 1160.18   76.99
  -2  11   1 1151.08   75.59
   2  11  -1 1175.48   76.49
  -2  11   1 1090.09   73.39
  -1 -11   1  135.29   25.40
  -1  11   1  130.09   25.60
  -1  11   1  119.49   28.20
   1  11  -1  105.59   23.80
   0 -11   1  171.88   30.50
   0  11   1  140.59   29.70
   0  11  -1  156.88   30.00
   0  11  -1  136.59   27.90
   0  11   1  170.98   29.30
  -1 -11  -1  698.63   55.69
   1  11   1  694.63   55.89
  -1  11  -1  744.43   55.79
  -1  11  -1  776.22   56.99
  -2 -11  -1 1811.02  108.99
  -2  11  -1 1960.40  111.19
   2  11   1 1956.60  111.59
  -2  11  -1 2046.60  109.79
  -3 -11  -1  994.10   67.79
   3 -11   1 1021.30   64.89
  -3  11  -1  977.30   66.09
  -3  11  -1  888.11   65.99
   3  11   1  924.61   67.09
   4 -11   1   68.89   19.50
  -4 -11  -1  124.59   28.10
   4  11   1   56.99   25.40
  -4  11  -1   62.99   24.90
   5 -11   1  284.87   37.60
  -5 -11  -1  309.27   39.60
   5  11   1  367.36   41.30
  -5  11  -1  371.26   42.70
  -6 -11  -1  246.38   36.30
   6 -11   1  226.98   35.80
  -6  11  -1  300.17   38.40
   6  11   1  266.97   38.30
  -7 -11  -1  589.24   54.59
   7 -11   1  597.64   53.89
   7  11   1  607.64   57.59
  -7  11  -1  523.75   52.99
   8 -11   1  127.69   29.10
  -8 -11  -1  127.89   28.80
  -8  11  -1  100.09   30.70
   8  11   1   90.19   28.80
  -9 -11  -1   82.09   26.10
   9 -11   1    7.40   23.80
   9  11   1   60.99   28.10
  -9  11  -1   36.00   27.30
  10 -11   1   17.70   21.60
 -10 -11  -1    6.40   21.90
  10  11   1  -28.40   22.70
 -10  11  -1    4.70   22.80
  11 -11   1   22.40   24.30
 -11 -11  -1   50.39   25.80
 -11  11  -1   72.39   29.80
  11  11   1   -5.80   24.50
  12 -11   1   -1.40   24.00
 -12 -11  -1    4.40   23.10
  12  11   1   42.00   50.59
 -13 -11  -1  -76.39   17.80
  13 -11   1   -8.90   21.80
  13  11   1   21.70   32.00
 -13  11  -1  -19.90   23.90
  14 -11   1   14.70   27.50
 -14 -11  -1   14.50   25.90
  14  11   1  -12.00   28.50
 -14  11  -1    6.10   27.00
 -15 -11  -1  311.87   50.99
  15 -11   1  250.97   49.00
 -15  11  -1  346.77   55.29
  15  11   1  477.15   62.89
  16 -11   1   72.09   32.60
 -16 -11  -1   55.99   36.10
 -16  11  -1  159.08   40.00
  16  11   1   14.80   34.50
  17 -11   1  -37.40   28.90
 -17 -11  -1    4.00   28.70
  17  11   1   -0.50   36.70
 -17  11  -1   11.60   33.70
  17 -12  -1  149.49   43.70
 -17 -12   1   87.79   38.40
  17  12  -1   68.69   42.60
 -17  12   1   29.90   39.50
 -16 -12   1  -32.60   28.50
  16 -12  -1  -26.70   28.10
 -16  12   1  -38.60   27.30
  16  12  -1   44.30   37.10
  15 -12  -1   85.09   33.90
 -15 -12   1   17.70   29.30
  15  12  -1   22.70   35.50
 -15  12   1   72.19   35.10
  14 -12  -1   65.69   35.50
 -14 -12   1  147.09   39.70
 -14  12   1   17.10   31.10
  14  12  -1  126.49   40.30
  13 -12  -1   88.09   33.20
 -13 -12   1  114.09   35.60
 -13  12   1  117.59   38.40
  13  12  -1   46.10   33.50
  12 -12  -1   -4.20   25.70
 -12 -12   1   -7.80   19.00
  12  12  -1   12.00   27.90
 -12  12   1   -2.80   26.90
 -11 -12   1  -17.00   27.00
  11 -12  -1   35.80   26.80
 -11  12   1   13.00   31.50
  11  12  -1    5.40   27.90
  10 -12  -1   63.69   30.70
 -10 -12   1  108.59   31.40
  10  12  -1  111.49   29.00
 -10  12   1   68.19   29.60
   9 -12  -1   26.80   23.60
  -9 -12   1  -10.90   19.80
   9  12  -1  -13.90   24.00
  -9  12   1  -18.10   21.10
   8 -12  -1  245.08   37.40
  -8 -12   1  240.88   38.70
  -8  12   1  244.58   38.20
   8  12  -1  174.78   37.10
  -7 -12   1  383.96   47.50
   7 -12  -1  493.85   49.90
  -7  12   1  397.96   47.70
   7  12  -1  440.86   50.79
   6 -12  -1  488.55   51.49
  -6 -12   1  437.16   50.09
  -6  12   1  414.86   48.20
   6  12  -1  477.85   52.39
  -5 -12   1   53.79   27.20
   5 -12  -1   72.09   27.00
  -5  12   1   53.69   27.30
   5  12  -1   33.00   26.90
  -4 -12   1  475.25   49.00
   4 -12  -1  527.75   50.29
   4  12  -1  565.84   53.79
  -4  12   1  566.54   54.79
  -3 -12   1  340.77   42.20
   3 -12  -1  295.67   36.90
   3  12  -1  296.97   38.20
  -3  12   1  272.07   36.60
  -2 -12   1  419.86   46.20
  -2  12   1  352.96   43.60
   2  12  -1  439.76   46.70
  -2  12   1  413.46   47.00
  -1 -12   1  913.31   64.79
  -1  12   1 1006.80   69.59
  -1  12   1  986.90   65.49
   1  12  -1  939.11   64.69
   0 -12   1  -24.60   21.50
   0  12   1  -10.00   22.50
   0  12   1   -6.50   22.20
   0  12  -1  -33.90   21.70
   0  12  -1  -17.90   20.60
  -1  12  -1  440.76   46.00
   1  12   1  532.95   49.30
   1  12   1  477.65   46.80
  -1  12  -1  481.85   48.70
  -2 -12  -1   62.69   21.60
  -2  12  -1  105.79   26.60
  -2  12  -1  100.89   24.50
   2  12   1   96.39   26.90
  -3 -12  -1 1365.36   84.29
   3  12   1 1358.46   86.69
  -3  12  -1 1259.47   84.09
  -3  12  -1 1419.56   87.09
   4 -12   1  208.38   32.30
  -4 -12  -1  295.17   39.70
   4  12   1  258.27   37.30
  -4  12  -1  225.98   34.60
  -4  12  -1  227.58   35.30
   5 -12   1  308.67   39.60
  -5 -12  -1  395.86   46.60
   5  12   1  430.96   47.40
  -5  12  -1  404.96   45.80
   6 -12   1  136.09   30.10
  -6 -12  -1  176.88   34.00
  -6  12  -1  155.08   31.90
   6  12   1  200.18   35.30
   7 -12   1  162.48   31.80
  -7 -12  -1  209.08   36.20
   7  12   1  184.98   31.20
  -7  12  -1  210.88   34.60
   8 -12   1  131.89   31.20
  -8 -12  -1  109.89   30.00
  -8  12  -1  100.39   28.30
   8  12   1  133.69   33.00
   9 -12   1   15.00   22.90
  -9 -12  -1    1.90   21.90
  -9  12  -1    6.80   23.10
   9  12   1   51.79   26.80
  10 -12   1  -10.30   20.90
 -10 -12  -1   25.60   23.60
  10  12   1   12.40   23.20
 -10  12  -1   35.00   24.70
 -11 -12  -1  283.77   44.00
  11 -12   1  285.87   43.10
  11  12   1  349.87   50.39
 -11  12  -1  314.47   45.60
 -12 -12  -1   84.99   30.70
  12 -12   1   54.89   27.70
  12  12   1   68.29   32.10
 -12  12  -1  100.89   33.40
  13 -12   1  279.97   44.60
 -13 -12  -1  219.08   43.20
  13  12   1  322.47   52.19
 -13  12  -1  301.07   48.50
  14 -12   1   19.70   25.50
 -14 -12  -1   41.50   27.40
  14  12   1   60.79   34.10
 -14  12  -1   -7.80   27.70
  15 -12   1   18.20   33.00
 -15 -12  -1  -27.40   25.00
  15  12   1   10.80   32.70
 -15  12  -1  -21.50   32.10
 -16 -12  -1    3.30   28.80
  16 -12   1   47.30   31.10
 -16  12  -1   48.80   37.80
  16  12   1   55.89   37.40
 -16 -13   1   39.00   34.10
  16 -13  -1   93.59   37.40
  16  13  -1  -27.60   32.20
 -16  13   1   36.00   41.00
  15 -13  -1   24.70   31.20
 -15 -13   1   19.90   32.10
  15  13  -1   30.10   35.60
 -15  13   1   16.40   32.30
 -14 -13   1  303.67   49.99
  14 -13  -1  381.86   54.09
 -14  13   1  410.46   57.89
  14  13  -1  414.36   61.09
 -13 -13   1   83.89   32.00
  13 -13  -1   73.89   36.10
  13  13  -1  120.39   38.70
 -13  13   1  104.29   36.20
 -12 -13   1  101.39   33.60
  12 -13  -1   98.69   33.20
  12  13  -1   66.29   34.90
 -12  13   1   43.70   31.40
 -11 -13   1   21.70   26.30
  11  13  -1   43.50   35.80
 -11  13   1   14.00   25.80
 -10 -13   1  346.87   55.19
  10 -13  -1  329.77   45.40
 -10  13   1  330.67   47.70
  10  13  -1  351.26   51.79
  -9 -13   1  136.19   33.40
   9 -13  -1  232.78   39.00
   9  13  -1  132.69   35.60
  -9  13   1  210.68   38.30
  -8 -13   1   19.00   19.70
   8 -13  -1    3.60   21.80
  -8  13   1   10.40   22.60
   8  13  -1   30.90   26.60
  -7 -13   1   40.10   26.40
   7 -13  -1  -47.20   18.80
  -7  13   1  -12.30   21.40
   7  13  -1   18.30   25.60
   6 -13  -1   33.30   23.60
  -6 -13   1   40.80   25.70
   6  13  -1   56.29   26.50
  -6  13   1    6.70   22.50
   5 -13  -1  138.39   30.10
  -5 -13   1   82.19   29.10
   5  13  -1   68.59   24.00
  -5  13   1   58.39   28.60
  -4 -13   1  586.84   55.89
   4 -13  -1  503.25   50.79
   4  13  -1  500.85   53.79
  -4  13   1  489.75   52.69
  -3 -13   1   48.20   26.80
   3 -13  -1  -13.30   19.60
  -3  13   1   11.40   18.30
   3  13  -1  -14.50   22.50
  -3  13   1    7.20   24.60
  -2 -13   1 1479.15   87.59
  -2  13   1 1215.28   83.89
  -2  13   1 1396.36   89.39
   2  13  -1 1408.76   89.09
  -1 -13   1   74.49   24.00
  -1  13   1   42.70   21.20
   1  13  -1   14.60   24.60
  -1  13   1   61.29   26.70
   0  13   1  236.08   38.20
   0  13   1  245.48   37.20
   0  13  -1  277.77   34.30
   0  13  -1  246.28   35.20
  -1  13  -1 1836.82  105.19
   1  13   1 1803.92  104.59
   1  13   1 1705.83  107.09
  -1  13  -1 1773.12  104.69
  -2 -13  -1 1369.06   82.89
  -2  13  -1 1046.80   78.59
   2  13   1 1215.78   81.09
  -2  13  -1 1247.88   78.39
  -3 -13  -1  247.18   35.30
   3  13   1  259.87   38.20
  -3  13  -1  217.48   36.30
  -3  13  -1  226.98   34.10
  -4 -13  -1  378.16   46.10
   4 -13   1  358.66   42.60
   4  13   1  390.16   45.90
  -4  13  -1  415.26   46.50
  -4  13  -1  399.26   45.20
  -5 -13  -1   44.80   25.00
   5 -13   1   13.00   21.40
  -5  13  -1   26.10   23.60
   5  13   1   20.70   23.30
   6 -13   1   -6.30   20.90
  -6 -13  -1   38.90   20.30
  -6  13  -1   13.80   22.90
   6  13   1   10.00   18.40
   7 -13   1   33.00   23.10
  -7 -13  -1   53.09   25.40
   7  13   1   59.79   26.00
  -7  13  -1   79.69   26.90
  -8 -13  -1   34.30   24.00
   8 -13   1   22.70   22.70
   8  13   1   46.60   26.80
  -8  13  -1   65.59   26.40
   9 -13   1  355.06   45.50
  -9 -13  -1  326.37   44.60
   9  13   1  391.56   50.19
  -9  13  -1  313.27   43.90
  10 -13   1   75.89   27.20
  10  13   1   29.10   27.50
 -10  13  -1   74.59   30.10
 -11 -13  -1  196.88   38.30
 -11  13  -1  176.78   37.40
  11  13   1  210.98   42.20
  12 -13   1  233.18   44.10
 -12 -13  -1  171.78   37.20
  12  13   1  228.78   45.90
 -12  13  -1  229.18   42.70
  13 -13   1  176.08   40.40
 -13 -13  -1   75.89   33.60
  13  13   1   89.19   38.10
 -13  13  -1   96.39   35.70
 -14 -13  -1   49.80   31.30
  14 -13   1   70.49   33.50
  14  13   1   95.19   37.80
 -14  13  -1  140.59   38.80
  15 -13   1   -5.80   26.60
 -15 -13  -1   27.20   32.40
  15  13   1   40.40   36.40
 -15  13  -1   19.40   30.90
  16 -13   1   80.59   35.30
 -16 -13  -1  -26.40   26.70
 -16  13  -1  -15.40   32.60
  16  13   1  -27.00   30.00
  16 -14  -1    7.80   33.20
 -16 -14   1  104.09   36.80
  16  14  -1  -27.20   32.20
 -16  14   1    8.50   34.30
  15 -14  -1   46.30   33.10
 -15 -14   1  -39.20   26.20
  15  14  -1  -38.20   31.60
 -15  14   1   17.80   37.10
  14 -14  -1   97.99   34.60
 -14 -14   1   21.80   30.20
 -14  14   1   67.09   36.30
  14  14  -1  131.69   43.20
  13 -14  -1  -33.30   24.90
 -13 -14   1   49.50   31.80
  13  14  -1    6.10   31.70
 -13  14   1   18.30   29.80
 -12 -14   1   35.20   30.30
  12 -14  -1   10.20   27.60
  12  14  -1   23.70   32.70
 -12  14   1    7.60   30.60
  11 -14  -1   90.19   32.20
 -11 -14   1   61.39   30.30
 -11  14   1   64.19   31.10
  11  14  -1   98.49   36.50
 -10 -14   1    0.60   25.00
  10 -14  -1    2.40   24.40
  10  14  -1   23.30   32.60
 -10  14   1   38.20   30.10
  -9 -14   1  -15.70   23.20
   9 -14  -1   34.00   26.30
  -9  14   1   16.30   25.70
   9  14  -1   -2.40   25.80
  -8 -14   1  -15.90   23.50
   8 -14  -1  -12.80   21.40
  -8  14   1   13.20   24.00
   8  14  -1   -8.00   24.30
  -7 -14   1   32.80   25.00
   7 -14  -1   38.50   26.10
   7  14  -1   18.40   21.00
  -7  14   1   24.00   24.50
  -6 -14   1  158.28   31.00
   6 -14  -1  150.38   31.70
   6  14  -1  112.29   28.50
  -6  14   1  130.19   32.00
   5 -14  -1  -13.90   19.60
  -5 -14   1  -26.80   15.10
   5  14  -1   -0.90   24.60
  -5  14   1  -42.60   20.90
  -4 -14   1  318.87   41.90
   4 -14  -1  334.77   43.50
  -4  14   1  408.16   47.30
   4  14  -1  411.96   47.40
   3 -14  -1  498.15   48.20
  -3 -14   1  514.65   53.79
  -3  14   1  462.95   50.99
   3  14  -1  437.16   51.89
  -3  14   1  548.65   53.99
  -2 -14   1  315.17   40.10
   2  14  -1  322.57   43.80
  -2  14   1  402.46   48.00
  -2  14   1  382.86   43.90
  -1 -14   1 2954.60  160.08
  -1  14   1 3006.80  162.68
  -1  14   1 2763.72  158.88
   1  14  -1 2943.01  161.58
   0  14  -1  -24.80   24.20
   0  14  -1   -9.70   23.10
   0  14   1   13.50   19.30
   0  14   1   25.10   20.50
   1  14   1  550.24   53.99
   1  14   1  653.43   56.99
  -1  14  -1  528.05   54.79
  -1  14  -1  430.86   49.99
  -2 -14  -1  194.58   35.30
  -2  14  -1  136.99   33.70
  -2  14  -1  194.08   35.10
   2  14   1  197.98   32.40
  -3 -14  -1 1398.26   95.59
  -3  14  -1 1692.13   97.59
   3  14   1 1654.73  100.39
  -3  14  -1 1596.64   99.79
  -4 -14  -1   97.09   29.10
   4 -14   1  107.99   26.30
  -4  14  -1   72.49   27.80
   4  14   1   67.19   28.00
  -4  14  -1   45.70   25.50
  -5 -14  -1   20.30   24.30
   5 -14   1    0.90   18.30
  -5  14  -1  -30.30   18.30
   5  14   1  -17.90   22.30
  -5  14  -1   26.10   23.20
   6 -14   1   11.70   20.20
  -6 -14  -1    6.10   23.40
   6  14   1    9.60   24.00
  -6  14  -1   -8.60   20.10
  -7 -14  -1  -18.80   20.90
   7 -14   1   38.90   24.10
  -7  14  -1   98.29   28.50
   7  14   1   36.50   26.40
  -8 -14  -1   69.19   29.10
   8 -14   1  116.19   30.90
  -8  14  -1  151.88   33.50
   8  14   1  110.99   33.40
  -9 -14  -1  150.08   38.40
   9 -14   1   89.19   30.40
   9  14   1   31.40   27.60
  -9  14  -1  111.79   33.50
  10 -14   1  249.68   47.00
 -10 -14  -1  110.79   32.40
  10  14   1  134.09   61.29
 -10  14  -1   80.09   31.70
 -11 -14  -1  167.98   36.70
  11 -14   1  142.69   34.20
  11  14   1  104.49   35.10
 -11  14  -1   76.29   31.80
  12 -14   1  -11.50   24.20
 -12 -14  -1   12.90   27.00
 -12  14  -1    2.50   30.90
  12  14   1   14.20   30.60
  13 -14   1   33.20   30.10
 -13 -14  -1  -10.70   24.40
 -13  14  -1   -4.70   30.20
  13  14   1  -28.50   26.90
  14 -14   1   10.20   27.20
 -14 -14  -1   18.50   29.90
 -14  14  -1    7.60   33.30
  14  14   1  -21.90   27.90
  15 -14   1    1.70   26.10
 -15 -14  -1  -36.80   29.30
  15  14   1   12.10   32.90
 -15  14  -1   33.70   32.20
  15 -15  -1   88.79   38.60
 -15 -15   1   74.09   38.60
  15  15  -1   72.19   32.80
 -15  15   1    7.00   32.90
 -14 -15   1  156.18   41.50
  14 -15  -1  199.18   45.50
  14  15  -1  228.88   50.99
 -14  15   1  224.48   48.30
 -13 -15   1   32.20   31.20
  13 -15  -1   70.09   33.10
 -13  15   1   52.89   34.00
  13  15  -1   25.70   35.00
  12 -15  -1  113.69   37.50
 -12 -15   1  118.09   37.40
 -12  15   1  174.28   40.40
  12  15  -1  138.79   40.80
  11 -15  -1   14.90   28.60
 -11 -15   1   31.70   23.70
  11  15  -1   29.70   30.90
 -11  15   1   32.20   30.80
 -10 -15   1 1122.39   81.69
  10 -15  -1 1156.28   85.29
  10  15  -1 1018.30   86.89
 -10  15   1 1162.38   87.19
   9 -15  -1  181.38   36.10
  -9 -15   1  169.78   33.30
   9  15  -1   57.79   32.20
  -9  15   1  121.89   36.50
   8 -15  -1   28.00   25.10
  -8 -15   1   -8.70   25.40
   8  15  -1   19.20   27.30
  -8  15   1   30.70   26.90
   7 -15  -1   70.89   27.90
  -7 -15   1   21.60   26.40
   7  15  -1   23.00   28.30
  -7  15   1   53.49   28.20
  -6 -15   1   82.89   30.60
   6 -15  -1   78.39   27.50
   6  15  -1   60.29   29.40
  -6  15   1   65.79   28.70
   5 -15  -1   56.09   21.10
  -5 -15   1   27.70   27.00
   5  15  -1   70.29   29.20
  -5  15   1   14.20   24.20
   4 -15  -1   45.60   24.20
  -4 -15   1  -46.50   20.50
   4  15  -1   43.50   21.60
  -4  15   1  -23.20   21.70
  -4  15   1   21.10   25.20
  -3 -15   1   91.59   30.70
  -3  15   1   69.59   28.80
  -3  15   1   86.79   27.00
   3  15  -1  210.38   36.60
  -2 -15   1   42.40   21.90
  -2  15   1   24.80   25.60
   2  15  -1   32.90   27.20
  -2  15   1    4.20   18.50
  -1 -15   1    4.70   23.90
   1  15  -1   -5.90   16.30
  -1  15   1    5.90   17.70
   1  15  -1  -30.70   22.00
  -1  15   1   28.60   24.80
   0  15  -1   36.00   24.60
   0  15   1   17.00   25.80
   0  15   1   17.10   25.60
   0  15  -1   -1.80   18.10
  -1  15  -1  352.86   46.20
   1  15   1  401.26   49.10
   1  15   1  342.37   44.50
  -1  15  -1  330.17   45.90
  -2 -15  -1   28.60   26.50
  -2  15  -1   28.60   25.40
   2  15   1   20.10   25.90
  -2  15  -1   43.90   26.20
  -3 -15  -1   30.90   20.50
  -3  15  -1   20.90   20.30
  -3  15  -1    7.20   18.30
   3  15   1    7.30   23.70
  -4 -15  -1   15.30   23.70
  -4  15  -1   -5.30   22.20
   4  15   1   13.90   23.90
  -4  15  -1   21.10   23.00
  -5 -15  -1  106.39   30.90
   5 -15   1   82.39   26.60
   5  15   1  127.99   28.30
  -5  15  -1  108.79   31.60
  -5  15  -1   73.79   28.40
   6 -15   1  -24.80   17.00
  -6 -15  -1  -27.50   21.10
  -6  15  -1   11.10   21.60
   6  15   1    4.10   17.30
  -6  15  -1   -3.30   22.40
  -7 -15  -1   27.00   20.10
   7 -15   1  -17.50   19.10
   7  15   1   -2.80   22.70
  -7  15  -1    7.30   24.60
   8 -15   1  107.69   30.60
  -8 -15  -1   61.49   30.00
  -8  15  -1   85.29   30.60
   8  15   1   82.29   30.50
   9 -15   1   -1.10   23.90
  -9 -15  -1   57.69   28.70
  -9  15  -1   49.00   29.00
  10 -15   1   84.99   30.50
 -10 -15  -1  174.98   37.20
 -10  15  -1  117.19   33.90
  10  15   1  149.99   37.90
 -11 -15  -1  313.87   47.20
  11 -15   1  348.97   49.00
  11  15   1  240.48   47.70
 -11  15  -1  264.07   45.80
  12 -15   1  383.86   51.89
 -12 -15  -1  212.98   44.30
  12  15   1  361.56   54.19
 -12  15  -1  315.27   50.69
  13 -15   1  189.68   44.60
 -13 -15  -1  322.27   49.40
  13  15   1  228.68   49.50
 -13  15  -1  290.37   48.40
 -14 -15  -1   75.99   34.80
  14 -15   1   58.19   34.50
 -14  15  -1    6.90   30.70
  14  15   1    3.00   33.00
  15 -15   1   98.49   36.40
 -15 -15  -1   43.30   31.70
  15  15   1   64.79   41.00
 -15  15  -1  127.69   39.80
  15 -16  -1   77.19   36.30
 -15 -16   1  111.49   41.30
 -15  16   1    5.30   34.60
  15  16  -1  118.69   39.10
 -14 -16   1  621.44   70.29
  14 -16  -1  462.35   63.89
  14  16  -1  499.65   71.09
 -14  16   1  427.46   63.09
 -13 -16   1   46.80   32.00
  13 -16  -1  -12.10   29.50
 -13  16   1   55.89   40.80
  13  16  -1   42.70   34.60
 -12 -16   1   31.60   30.70
  12 -16  -1  -25.50   27.20
 -12  16   1  -30.20   28.10
  12  16  -1   68.19   36.60
 -11 -16   1  176.78   40.60
  11 -16  -1  132.39   37.90
  11  16  -1  149.49   43.90
 -11  16   1  141.09   39.70
 -10 -16   1   59.99   31.10
  10 -16  -1  -10.20   25.50
  10  16  -1  -35.00   18.60
 -10  16   1   38.10   31.10
   9 -16  -1  180.58   40.40
  -9 -16   1  349.57   49.20
  -9  16   1  253.67   44.20
   9  16  -1  202.48   45.60
   8 -16  -1   14.70   19.20
  -8 -16   1  -16.90   23.60
   8  16  -1   21.60   28.10
  -8  16   1    9.70   24.90
   7 -16  -1    8.80   18.30
  -7 -16   1   -0.60   25.50
   7  16  -1   14.40   28.10
  -7  16   1   21.40   20.50
  -6 -16   1   83.59   27.50
   6 -16  -1   84.99   27.50
  -6  16   1   53.19   27.80
   6  16  -1   41.50   23.00
   5 -16  -1   -4.40   20.40
  -5 -16   1  -10.60   23.40
  -5  16   1   33.50   25.30
  -5  16   1  -18.00   24.00
   5  16  -1    4.00   25.30
   4 -16  -1   16.70   18.50
  -4 -16   1  -33.30   20.70
   4  16  -1   17.90   25.70
  -4  16   1    2.40   18.60
  -4  16   1   11.80   24.20
  -3 -16   1  149.09   33.20
  -3  16   1   62.79   30.20
  -3  16   1   79.49   30.40
   3  16  -1   86.99   30.10
  -2 -16   1  113.29   27.90
  -2  16   1  138.69   34.00
  -2  16   1  113.29   29.30
   2  16  -1  153.18   33.70
  -1 -16   1  113.39   32.80
  -1  16   1  109.39   32.00
  -1  16   1  157.38   34.80
   1  16  -1   73.99   28.20
   1  16  -1  123.99   29.10
   0  16  -1  -24.50   21.80
   0  16  -1    9.00   17.40
   0  16   1    3.60   17.50
   0  16   1   12.40   23.70
  -1  16  -1   -9.30   23.90
   1  16   1   14.70   19.00
   1  16   1   -5.40   21.00
  -1  16  -1    2.80   22.90
  -2  16  -1   52.99   27.50
  -2  16  -1   41.00   27.80
   2  16   1   60.29   23.10
   2  16   1   14.60   24.40
  -3 -16  -1  270.17   39.00
   3  16   1  300.47   43.60
  -3  16  -1  316.37   41.50
  -3  16  -1  240.88   37.60
  -4 -16  -1   -5.60   22.30
  -4  16  -1  -29.10   20.30
   4  16   1    2.30   17.90
  -4  16  -1  -11.20   21.30
   5 -16   1   74.69   25.80
  -5 -16  -1  119.29   32.10
  -5  16  -1   75.69   28.20
   5  16   1   67.69   28.70
  -5  16  -1   47.70   22.70
  -6 -16  -1  -12.30   16.90
   6 -16   1   20.10   22.30
  -6  16  -1   15.60   25.90
  -6  16  -1   -5.60   21.80
   6  16   1   -2.00   25.70
   7 -16   1   -5.90   21.00
  -7 -16  -1   -0.50   28.60
   7  16   1  -19.20   23.00
  -7  16  -1    4.90   19.30
  -8 -16  -1  163.18   33.40
   8 -16   1  262.27   47.20
  -8  16  -1  102.59   33.80
   8  16   1   86.19   34.50
  -9 -16  -1  165.18   36.70
   9 -16   1  141.09   34.10
   9  16   1  130.99   37.30
  -9  16  -1  125.29   34.40
  10 -16   1  527.65   58.29
 -10 -16  -1  465.85   56.79
  10  16   1  380.36   55.99
 -10  16  -1  489.95   59.79
 -11 -16  -1  256.17   46.30
  11 -16   1  347.97   49.10
  11  16   1  198.38   45.40
 -11  16  -1  380.36   51.59
  12 -16   1   90.49   34.50
 -12 -16  -1   71.39   34.50
  12  16   1  123.29   40.00
 -12  16  -1  142.59   39.50
 -13 -16  -1   -2.50   28.10
  13 -16   1  -40.60   27.70
 -13  16  -1   20.70   29.30
  13  16   1   35.20   33.00
  14 -16   1  363.56   56.89
 -14 -16  -1  369.96   56.69
  14  16   1  402.26   62.39
 -14  16  -1  376.26   59.19
 -14 -17   1  162.38   44.50
  14 -17  -1  221.38   46.20
 -14  17   1  184.68   46.30
  14  17  -1  334.87   58.19
  13 -17  -1  -18.00   28.10
 -13 -17   1  -34.00   26.20
  13  17  -1   26.80   35.00
 -13  17   1   31.20   34.50
 -12 -17   1  169.08   41.00
  12 -17  -1   64.89   32.20
  12  17  -1   73.69   36.70
 -12  17   1  119.89   38.70
  11 -17  -1  108.29   36.90
 -11 -17   1  112.79   32.70
 -11  17   1   76.79   37.00
  11  17  -1   71.69   37.50
  10 -17  -1  391.66   55.69
 -10 -17   1  417.56   52.99
  10  17  -1  492.55   62.79
 -10  17   1  464.45   58.79
   9 -17  -1    8.30   19.50
  -9 -17   1   19.00   23.30
   9  17  -1  -18.40   19.10
  -9  17   1  -46.50   25.20
   8 -17  -1  128.39   34.30
  -8 -17   1  133.79   37.30
  -8  17   1   38.00   31.40
   8  17  -1  153.78   39.60
   7 -17  -1  -19.80   22.50
  -7 -17   1  -34.70   22.40
  -7  17   1   19.40   27.40
   7  17  -1  -16.00   26.80
   6 -17  -1   30.30   25.00
  -6 -17   1   70.49   31.90
   6  17  -1   78.49   32.50
  -6  17   1   52.09   23.60
  -6  17   1  122.59   39.50
  -5 -17   1   42.40   24.50
   5 -17  -1   57.69   25.90
   5  17  -1   67.99   30.10
  -5  17   1   63.69   30.30
  -5  17   1   75.29   26.40
  -4 -17   1    5.10   25.40
  -4  17   1  -17.20   22.30
  -4  17   1  -14.60   23.20
   4  17  -1   20.50   26.10
  -3 -17   1  159.18   33.80
  -3  17   1  154.48   35.50
  -3  17   1  162.88   37.10
   3  17  -1  211.08   38.70
  -2 -17   1  -21.80   15.90
  -2  17   1    0.30   18.30
  -2  17   1   16.60   26.00
   2  17  -1  -12.60   24.20
  -1  17   1  134.09   33.80
  -1  17   1  186.48   39.30
   1  17  -1  148.79   34.50
   1  17  -1  116.29   33.10
   0  17  -1    9.40   25.20
   0  17   1  -22.80   22.30
   0  17   1  -16.90   24.30
   0  17  -1   23.80   25.40
   1  17   1  201.98   39.20
  -1  17  -1  219.58   39.40
   1  17   1  329.57   44.60
  -1  17  -1  171.88   37.90
   2  17   1   36.90   20.90
   2  17   1   12.20   19.40
  -2  17  -1   -5.20   22.90
  -2  17  -1  -13.50   24.20
  -3 -17  -1    5.90   23.10
  -3  17  -1   39.10   21.70
   3  17   1  -14.10   23.40
  -3  17  -1   24.50   21.50
  -4 -17  -1    9.80   24.30
   4  17   1    1.00   19.20
  -4  17  -1   47.30   27.20
  -4  17  -1    2.00   22.70
  -5 -17  -1  441.16   51.19
  -5  17  -1  353.96   49.90
   5  17   1  384.06   50.99
  -5  17  -1  399.96   50.69
   6 -17   1  130.89   30.70
   6  17   1  213.58   39.80
  -6  17  -1  146.09   31.30
  -7 -17  -1   31.70   29.10
  -7  17  -1   33.40   28.50
  -7  17  -1   10.60   24.40
   8 -17   1  325.67   46.20
  -8 -17  -1  348.57   49.90
   8  17   1  273.97   49.20
  -8  17  -1  338.97   49.40
   9 -17   1  190.38   40.70
  -9 -17  -1  284.27   43.30
  -9  17  -1  266.67   46.90
   9  17   1  393.06   51.19
  10 -17   1  -26.30   26.80
 -10 -17  -1   12.20   27.90
  10  17   1    0.60   30.60
 -10  17  -1  -26.10   28.30
 -11 -17  -1   62.29   33.20
  11 -17   1   26.50   27.00
 -11  17  -1   85.49   32.70
  11  17   1   13.50   30.30
 -12 -17  -1  233.18   44.90
  12 -17   1  189.78   39.60
 -12  17  -1  131.69   43.00
  12  17   1  168.88   44.00
 -13 -17  -1   86.09   37.10
  13 -17   1   15.90   28.20
  13  17   1   34.00   35.80
 -13  17  -1   65.69   38.60
  14 -17   1  -29.00   25.60
 -14 -17  -1   17.80   31.40
  14  17   1    6.30   31.90
 -14  17  -1   49.80   34.80
 -14 -18   1   54.99   38.60
  14 -18  -1  117.49   40.20
  14  18  -1  107.29   44.10
 -14  18   1  168.88   47.20
  13 -18  -1   14.40   33.30
 -13 -18   1   66.99   29.10
 -13  18   1   27.30   34.90
  13  18  -1  -22.90   32.90
  12 -18  -1  -49.99   27.90
 -12 -18   1   27.10   32.10
 -12  18   1   -1.50   29.70
  12  18  -1   32.70   27.70
 -11 -18   1  225.98   46.80
  11 -18  -1  203.48   45.50
 -11  18   1  135.29   40.60
  11  18  -1  150.38   44.60
 -10 -18   1   72.19   34.50
  10 -18  -1   -0.20   26.40
 -10  18   1   25.50   33.00
  10  18  -1   19.60   34.40
   9 -18  -1  741.53   72.79
  -9 -18   1  792.62   76.79
  -9  18   1  612.64   69.89
   9  18  -1  744.33   79.79
  -8 -18   1   48.50   30.60
   8 -18  -1    9.10   27.00
  -8  18   1  -17.60   28.00
   8  18  -1   62.49   28.20
  -7 -18   1  126.89   32.20
   7 -18  -1  155.58   37.20
  -7  18   1  124.19   36.90
   7  18  -1  135.09   40.40
  -6 -18   1   16.80   28.90
   6  18  -1  -17.60   26.80
  -6  18   1   -0.20   27.40
  -6  18   1   34.50   28.50
  -5 -18   1   26.20   23.10
  -5  18   1  -10.00   28.80
  -5  18   1   -9.70   17.80
   5  18  -1  -14.30   19.10
  -4 -18   1   -8.70   19.60
  -4  18   1   16.90   26.00
  -4  18   1    5.80   26.40
   4  18  -1    2.80   27.50
  -3 -18   1   34.90   23.30
   3  18  -1   63.39   30.40
  -3  18   1   64.49   29.40
  -3  18   1    4.80   26.30
  -2 -18   1   80.99   26.60
  -2  18   1   71.29   27.00
   2  18  -1   61.59   26.60
  -2  18   1   53.39   30.70
   1  18  -1  366.26   49.20
  -1  18   1  323.87   45.50
  -1  18   1  230.48   43.30
   1  18  -1  249.88   43.10
   0  18   1  225.08   39.10
   0  18  -1  202.48   38.70
   0  18   1  292.27   45.10
   0  18  -1  201.08   39.30
  -1  18  -1   12.90   20.30
  -1  18  -1   30.10   22.50
   1  18   1   21.80   27.80
   1  18   1   -1.80   26.00
  -2  18  -1   20.30   25.80
  -2  18  -1   -7.40   18.70
   2  18   1   22.90   26.00
   2  18   1  -23.20   23.30
  -3 -18  -1  -17.40   24.20
  -3  18  -1  -26.30   23.00
   3  18   1    5.30   24.80
  -3  18  -1    2.30   25.80
  -4 -18  -1   10.00   24.60
   4  18   1    9.80   26.40
  -4  18  -1   54.09   27.70
  -5 -18  -1   39.30   24.80
  -5  18  -1  104.09   29.30
  -5  18  -1  141.79   35.60
   5  18   1  120.89   34.70
  -6 -18  -1    8.80   27.60
  -6  18  -1   22.00   27.80
  -6  18  -1   96.89   31.90
   7 -18   1  113.79   32.00
  -7 -18  -1  106.29   34.90
  -7  18  -1  156.08   37.60
   7  18   1   83.79   35.10
  -7  18  -1  110.49   33.50
   8 -18   1  265.17   42.80
  -8 -18  -1  286.37   47.60
  -8  18  -1  232.98   43.90
   8  18   1  291.67   48.80
  -8  18  -1  258.77   46.50
  -9 -18  -1    0.70   28.00
   9 -18   1   47.40   30.70
   9  18   1   24.10   32.50
  -9  18  -1   66.49   31.60
 -10 -18  -1  268.37   47.30
  10 -18   1  243.38   45.60
 -10  18  -1  359.96   52.99
  10  18   1  269.47   47.00
 -11 -18  -1  529.65   63.29
  11 -18   1  424.16   57.49
 -11  18  -1  455.15   60.09
  11  18   1  438.96   62.19
  12 -18   1  399.16   57.09
 -12 -18  -1  416.06   57.49
  12  18   1  286.07   56.89
 -12  18  -1  442.36   63.09
 -13 -18  -1   58.69   37.00
  13 -18   1  -66.79   25.00
 -13  18  -1  -24.30   33.60
  13  18   1   20.80   35.00
 -13 -19   1   84.99   40.10
  13 -19  -1  141.79   44.50
  13  19  -1    5.00   35.30
 -13  19   1  124.99   42.60
 -12 -19   1   34.70   28.30
  12 -19  -1   -4.90   29.50
 -12  19   1   86.79   38.70
  12  19  -1    1.00   32.70
  11 -19  -1   96.29   35.90
 -11 -19   1   10.10   31.90
 -11  19   1   46.80   36.40
  11  19  -1  119.49   43.30
  10 -19  -1    1.90   26.80
 -10 -19   1    2.20   31.50
  10  19  -1   19.00   32.80
 -10  19   1  -31.70   28.80
  -9 -19   1   72.99   36.50
   9 -19  -1    1.10   26.20
  -9  19   1  -13.80   19.50
   9  19  -1   17.00   26.20
   8 -19  -1  278.97   45.70
  -8 -19   1  320.77   48.50
   8  19  -1  386.76   56.99
  -8  19   1  244.48   48.60
  -7 -19   1    0.30   29.50
   7 -19  -1   30.20   28.90
  -7  19   1   40.30   30.80
  -7  19   1   17.10   23.60
   7  19  -1    8.60   32.70
  -6 -19   1   95.39   36.00
   6 -19  -1  121.19   33.50
   6  19  -1  143.99   40.60
  -6  19   1  152.58   39.10
  -6  19   1  119.19   36.20
  -5 -19   1   57.09   31.10
  -5  19   1   17.60   29.20
   5  19  -1    6.50   23.10
  -5  19   1   56.09   31.20
  -4 -19   1   -8.40   34.10
  -4  19   1   33.00   24.20
  -4  19   1   31.60   30.00
   4  19  -1  112.09   34.50
  -3 -19   1  246.08   44.90
  -3  19   1  216.18   51.59
   3  19  -1  249.97   44.40
  -3  19   1  242.78   44.60
  -2 -19   1    5.10   24.40
   2  19  -1   29.10   27.30
  -2  19   1   23.20   29.50
  -2  19   1   11.60   26.60
   2  19  -1   -8.30   26.20
   1  19  -1  209.98   36.80
   1  19  -1  156.98   37.90
  -1  19   1  114.19   30.50
  -1  19   1  195.08   41.10
   0  19  -1   99.19   33.90
   0  19   1   65.69   27.60
   0  19   1  173.18   39.70
   0  19  -1  161.88   37.10
   1  19   1  484.35   55.59
   1  19   1  443.46   56.19
  -1  19  -1  434.86   54.79
  -1  19  -1  465.35   68.39
   2  19   1   96.59   33.30
  -2  19  -1    7.80   31.80
  -2  19  -1   53.29   30.00
   2  19   1  132.69   35.80
  -3  19  -1  158.38   38.50
   3  19   1  186.38   39.10
   3  19   1  160.38   34.90
  -3  19  -1  127.99   38.10
  -4 -19  -1  109.29   35.70
   4  19   1  126.09   37.80
  -4  19  -1  139.39   38.40
  -4  19  -1  118.69   37.00
  -5 -19  -1  303.57   45.80
  -5  19  -1  291.97   48.30
  -5  19  -1  316.17   46.30
   5  19   1  346.97   51.79
  -6 -19  -1  131.99   37.80
  -6  19  -1  191.28   40.30
  -6  19  -1  114.09   35.80
   6  19   1  187.38   38.30
  -7 -19  -1   13.90   23.10
   7 -19   1  -25.60   21.90
  -7  19  -1  -21.40   27.50
  -7  19  -1  -10.40   24.20
   7  19   1  -49.80   22.30
   8 -19   1   53.39   30.50
  -8 -19  -1   46.10   32.90
  -8  19  -1   54.99   30.20
   8  19   1   41.20   33.20
  -8  19  -1  -31.00   27.10
  -9 -19  -1  276.07   49.10
   9 -19   1  236.28   44.30
  -9  19  -1  287.67   50.79
  -9  19  -1  404.36   53.99
   9  19   1  394.56   57.99
  10 -19   1   97.79   32.70
 -10 -19  -1  130.99   40.30
 -10  19  -1  109.59   38.10
  10  19   1  152.18   42.80
  11 -19   1    3.50   27.10
 -11 -19  -1  -43.40   26.40
  11  19   1   -9.30   32.30
 -11  19  -1   25.90   30.90
  12 -19   1   48.10   32.40
 -12 -19  -1   23.40   34.50
 -12  19  -1  -41.00   25.30
  12  19   1  -19.60   21.90
  13 -19   1   48.40   33.20
 -13 -19  -1   -3.60   28.80
 -13  19  -1   87.19   42.50
  13  19   1   36.80   39.10
  12 -20  -1   75.19   35.50
 -12 -20   1   35.40   36.90
 -12  20   1   65.69   38.00
  12  20  -1   74.99   39.90
 -11 -20   1   34.10   33.30
  11 -20  -1   56.59   31.00
 -11  20   1   88.69   38.50
  11  20  -1   44.00   39.30
 -10 -20   1   71.29   30.80
  10 -20  -1  132.29   37.60
 -10  20   1  127.49   41.40
  10  20  -1  119.59   44.00
  -9 -20   1  185.18   39.60
   9 -20  -1  222.18   44.10
   9  20  -1  154.78   45.60
  -9  20   1  161.68   43.10
  -8 -20   1   23.70   33.20
   8 -20  -1   29.90   28.40
  -8  20   1   20.20   30.30
  -8  20   1   52.59   32.70
   8  20  -1    2.40   33.80
  -7 -20   1  135.49   41.80
   7 -20  -1  171.88   39.90
   7  20  -1  240.08   49.00
  -7  20   1  260.27   47.50
  -7  20   1  154.78   40.50
  -6 -20   1  153.38   42.70
  -6  20   1  129.49   40.30
   6  20  -1  218.38   42.40
  -6  20   1  171.38   42.40
  -5 -20   1  -11.20   29.30
  -5  20   1   -3.50   28.60
   5  20  -1   34.50   27.30
  -5  20   1   55.99   33.20
  -4 -20   1  290.77   45.30
  -4  20   1  338.07   52.09
  -4  20   1  306.07   46.40
  -3 -20   1  -35.30   25.90
   3  20  -1   44.60   32.40
  -3  20   1   24.00   29.90
  -3  20   1   20.00   25.40
   2  20  -1    1.00   27.50
  -2  20   1   38.10   31.40
   2  20  -1    5.30   27.10
  -2  20   1  -31.10   25.00
   1  20  -1  119.29   31.50
  -1  20   1  150.98   41.50
   1  20  -1  100.49   36.40
  -1  20   1  131.69   37.60
   0  20  -1  582.04   64.79
   0  20   1  488.05   60.79
   0  20  -1  634.34   66.09
   0  20   1  533.45   62.39
  -1  20  -1   72.99   31.70
   1  20   1  160.88   38.10
  -1  20  -1   70.59   28.00
  -2  20  -1  269.67   45.70
   2  20   1  211.58   39.60
   2  20   1  238.48   54.89
  -2  20  -1  252.97   45.80
  -3  20  -1   13.30   28.40
  -3  20  -1    8.60   28.10
   3  20   1  -15.10   20.90
  -4 -20  -1   19.80   29.30
  -4  20  -1   68.79   32.30
   4  20   1  101.39   36.20
  -4  20  -1   62.89   32.90
  -5 -20  -1  156.28   36.00
   5  20   1  159.98   42.00
  -5  20  -1  175.18   37.90
  -5  20  -1  150.98   38.90
  -6 -20  -1  125.39   39.40
   6  20   1  120.49   34.60
  -6  20  -1  167.08   41.50
  -6  20  -1  185.28   42.20
  -7 -20  -1  -14.50   18.80
  -7  20  -1   22.90   29.10
   7  20   1  -13.50   28.30
  -7  20  -1  -15.60   21.10
   8 -20   1  196.48   41.00
  -8 -20  -1  285.67   49.30
  -8  20  -1  162.68   41.00
  -8  20  -1  237.08   44.50
   8  20   1  257.57   49.70
   9 -20   1  -46.20   23.20
  -9 -20  -1   -1.00   30.50
   9  20   1  -17.70   28.50
  -9  20  -1    8.10   27.50
  -9  20  -1   26.30   31.10
 -10 -20  -1  -15.10   30.00
  10 -20   1   -2.50   29.20
  10  20   1   53.49   36.00
 -10  20  -1  -24.10   29.00
 -10  20  -1   -6.10   28.40
  11 -20   1   33.40   31.40
 -11 -20  -1  128.09   39.80
  11  20   1  101.49   43.60
 -11  20  -1   83.29   37.70
 -11  20  -1  176.08   45.20
  12 -20   1  126.19   40.40
 -12 -20  -1   91.59   39.10
 -12  20  -1  153.08   46.30
  12  20   1   98.39   41.90
  11 -21  -1   30.80   33.00
 -11 -21   1   92.79   40.30
 -11  21   1  150.58   42.10
  11  21  -1   89.89   45.20
 -10 -21   1   -4.40   30.40
  10 -21  -1   28.40   31.30
  10  21  -1   82.69   40.80
 -10  21   1   21.90   34.30
  -9 -21   1   42.40   35.30
   9 -21  -1   12.40   22.60
  -9  21   1  -22.20   27.90
  -9  21   1   14.20   31.70
   9  21  -1   16.00   35.00
  -8 -21   1  245.98   49.30
   8 -21  -1  216.48   44.30
  -8  21   1  242.18   49.90
  -8  21   1  286.67   50.69
   8  21  -1  210.78   49.99
  -7 -21   1   13.90   31.40
   7  21  -1   81.59   37.30
  -7  21   1   21.50   33.20
  -7  21   1   75.59   36.00
  -6 -21   1   36.00   28.20
  -6  21   1   35.50   26.80
   6  21  -1   66.69   29.70
  -6  21   1   47.50   32.60
  -5 -21   1   50.69   35.80
  -5  21   1    3.30   30.20
  -5  21   1   10.50   32.10
   5  21  -1   15.00   25.40
  -4 -21   1  129.99   34.80
   4  21  -1  155.98   40.40
  -4  21   1  111.19   40.00
  -4  21   1   96.69   32.50
  -3 -21   1   60.79   32.30
   3  21  -1   12.80   29.90
   3  21  -1   -9.40   28.90
  -3  21   1   29.70   25.90
  -3  21   1   29.50   31.40
   2  21  -1   -1.40   28.30
   2  21  -1   -8.20   30.00
  -2  21   1  -19.60   29.30
  -2  21   1   -9.10   29.10
  -1  21   1   10.90   23.20
   1  21  -1   -4.00   28.80
   1  21  -1   -9.20   28.50
  -1  21   1    8.40   29.70
   0  21   1   65.79   33.20
   0  21  -1   18.10   22.30
   0  21  -1   43.80   32.40
   0  21   1   37.70   33.80
  -1  21  -1   62.39   33.00
   1  21   1   15.20   31.00
  -1  21  -1   61.29   34.70
   2  21   1  -17.60   22.10
  -2  21  -1   45.90   26.30
   2  21   1   42.10   31.00
  -2  21  -1   23.70   24.20
   3  21   1   57.59   27.60
  -3  21  -1   38.30   32.50
  -3  21  -1   33.10   30.60
   3  21   1  150.48   39.80
  -4  21  -1  106.29   37.90
   4  21   1  165.58   42.60
   4  21   1  148.89   34.80
  -4  21  -1   98.69   37.80
  -5 -21  -1  117.19   38.20
   5  21   1  137.79   39.50
  -5  21  -1  110.19   36.30
  -5  21  -1  128.29   35.40
  -6 -21  -1   51.39   34.20
  -6  21  -1  165.78   42.00
   6  21   1   54.69   31.70
  -6  21  -1  102.29   33.00
  -7 -21  -1   43.50   27.10
   7  21   1   39.90   34.00
  -7  21  -1   27.70   30.80
  -7  21  -1   65.19   34.80
  -8 -21  -1    8.30   32.20
  -8  21  -1    3.00   30.80
  -8  21  -1   40.10   35.30
   8  21   1   48.30   36.10
  -9 -21  -1   30.50   34.40
   9 -21   1   62.99   31.70
  -9  21  -1    5.30   30.00
  -9  21  -1   27.70   35.00
   9  21   1  -13.50   31.00
  10 -21   1   60.09   32.60
 -10 -21  -1  125.19   42.40
  10  21   1   61.49   40.10
 -10  21  -1   96.99   39.20
 -10  21  -1  112.49   37.90
  11 -21   1  -53.49   25.60
 -11 -21  -1   13.20   33.00
  11  21   1  -66.29   19.80
 -11  21  -1   27.60   31.00
 -11  21  -1  -40.70   28.50
  10 -22  -1    4.80   24.50
 -10 -22   1   69.89   39.60
  10  22  -1   19.20   30.90
 -10  22   1    9.70   34.10
 -10  22   1  -17.30   30.30
  -9 -22   1  -30.20   32.10
   9 -22  -1  -16.70   29.40
  -9  22   1   -3.90   31.20
  -9  22   1  -68.09   28.70
   9  22  -1   -0.40   24.20
   8 -22  -1  -79.79   21.60
  -8 -22   1   28.90   33.60
  -8  22   1   45.30   34.50
   8  22  -1  -58.99   19.40
  -8  22   1  -15.90   23.00
  -7 -22   1  106.69   39.40
  -7  22   1   63.29   35.90
   7  22  -1  100.79   34.00
  -7  22   1   96.99   39.80
  -6 -22   1   32.70   28.50
  -6  22   1   70.49   36.10
   6  22  -1   46.40   29.00
  -6  22   1   45.50   33.40
  -5 -22   1   21.60   32.50
  -5  22   1   33.60   32.50
   5  22  -1   20.70   27.40
  -5  22   1   18.90   33.20
  -4 -22   1  463.35   59.69
   4  22  -1  503.45   63.29
  -4  22   1  426.56   58.69
  -4  22   1  645.84   72.29
  -3  22   1  -64.79   28.70
  -3  22   1   69.79   37.20
   3  22  -1   45.10   27.90
   3  22  -1   30.10   25.80
   2  22  -1   23.20   28.20
  -2  22   1  -19.10   34.10
   2  22  -1   30.60   26.70
   1  22  -1   92.29   38.50
  -1  22   1   67.69   31.80
  -1  22   1   44.20   37.10
   1  22  -1  124.69   40.80
   0  22  -1  451.35   61.99
   0  22   1  502.55   60.59
   0  22   1  443.26   62.79
   0  22  -1  463.85   71.69
   1  22   1  217.08   42.70
  -1  22  -1  242.08   47.00
  -1  22  -1  209.98   39.80
   1  22   1  151.88   37.30
  -2  22  -1  208.58   44.90
   2  22   1   96.09   38.70
   2  22   1  198.58   44.80
  -2  22  -1  219.38   47.80
  -3  22  -1   39.90   27.60
   3  22   1  150.48   37.60
  -3  22  -1  111.79   33.80
   3  22   1  117.69   37.70
  -4  22  -1  447.46   60.99
  -4  22  -1  412.46   58.89
   4  22   1  454.15   59.89
   4  22   1  430.36   58.69
  -5 -22  -1   93.79   37.20
  -5  22  -1  131.19   40.40
  -5  22  -1  162.88   43.70
   5  22   1  143.29   36.50
  -6 -22  -1  208.68   46.50
  -6  22  -1  153.68   41.80
   6  22   1   87.19   39.50
  -6  22  -1   84.09   38.40
  -7 -22  -1  -14.80   20.50
  -7  22  -1  -11.70   31.00
   7  22   1  -14.10   31.90
  -7  22  -1   -4.50   29.80
  -8 -22  -1  227.98   48.30
  -8  22  -1  201.98   46.90
   8  22   1  147.39   45.40
  -8  22  -1  174.48   46.40
  -9 -22  -1  124.89   41.30
  -9  22  -1   91.79   39.30
  -9  22  -1   90.19   37.90
   9  22   1  186.08   49.70
  10 -22   1    3.70   27.90
 -10 -22  -1   26.40   35.40
 -10  22  -1   45.20   38.10
  10  22   1    4.60   38.20
 -10  22  -1  -18.50   29.80
  -9 -23   1   18.10   34.00
   9 -23  -1   21.80   31.70
  -9  23   1   15.00   34.40
   9  23  -1   78.69   35.50
  -8 -23   1   -0.20   30.60
  -8  23   1   26.50   35.50
   8  23  -1   -1.90   26.40
  -7 -23   1  -16.40   33.10
  -7  23   1  -27.00   30.40
   7  23  -1   -2.10   24.50
  -6 -23   1   83.69   32.80
  -6  23   1    5.00   33.60
   6  23  -1    2.80   25.80
  -6  23   1   16.90   30.20
  -5 -23   1  109.69   40.30
  -5  23   1   73.39   38.60
   5  23  -1  104.09   35.00
  -5  23   1   40.00   35.90
  -4 -23   1   34.30   34.70
   4  23  -1   15.30   24.60
  -4  23   1   12.90   31.40
   4  23  -1   -9.20   30.40
  -4  23   1   -0.60   30.50
   3  23  -1    0.60   24.70
  -3  23   1  -44.50   28.30
   3  23  -1   31.00   35.20
  -3  23   1   33.30   33.20
  -2  23   1    6.80   34.60
  -2  23   1   -0.50   22.80
   2  23  -1  -19.70   32.10
   2  23  -1  -41.30   19.30
   1  23  -1   22.70   34.60
  -1  23   1  -17.60   30.60
   1  23  -1   -1.80   21.40
  -1  23   1   50.09   27.10
   0  23   1    5.80   33.10
   0  23   1   81.29   37.50
   0  23  -1   38.20   35.80
   0  23  -1   32.40   32.90
  -1  23  -1   -5.00   31.50
   1  23   1  -63.29   29.20
   1  23   1  -28.60   28.80
  -1  23  -1   11.80   24.30
   2  23   1    4.70   31.30
  -2  23  -1   89.69   67.59
  -2  23  -1   35.90   32.00
   2  23   1   91.69   40.90
   3  23   1   38.30   34.20
   3  23   1   47.80   32.90
  -3  23  -1   10.30   32.60
  -3  23  -1    0.30   31.00
   4  23   1   35.90   34.30
  -4  23  -1   40.00   32.30
  -4  23  -1   92.39   39.90
   4  23   1   87.79   38.20
  -5  23  -1   51.29   37.20
   5  23   1   30.50   33.80
  -5  23  -1   34.00   33.00
   5  23   1   86.49   32.50
  -6 -23  -1  178.68   46.10
  -6  23  -1  141.29   41.50
   6  23   1  130.39   42.90
  -6  23  -1  189.08   48.00
  -7 -23  -1   91.79   33.60
   7  23   1  130.29   43.50
  -7  23  -1  161.08   44.50
  -7  23  -1  207.78   47.60
  -8 -23  -1   89.19   38.70
  -8  23  -1   48.80   33.90
  -8  23  -1   84.49   38.80
   8  23   1   12.70   34.50
  -9 -23  -1   -8.90   30.80
  -9  23  -1  -16.60   30.60
  -9  23  -1  -22.50   30.70
   9  23   1    2.80   34.70
  -8 -24   1   10.00   34.90
  -8  24   1  -46.50   31.30
   8  24  -1    8.70   28.60
  -7 -24   1  171.88   46.10
  -7  24   1  114.39   43.70
   7  24  -1  207.08   44.60
  -7  24   1  141.29   44.30
  -6 -24   1   26.60   29.00
  -6  24   1    9.10   28.60
   6  24  -1  -39.60   30.90
  -6  24   1  -44.40   29.60
  -5 -24   1   13.40   33.30
   5  24  -1  -17.30   32.90
  -5  24   1  -31.90   30.40
  -5  24   1   -2.90   37.10
   4  24  -1  218.78   49.99
  -4  24   1  202.68   49.50
   4  24  -1  191.38   42.10
  -4  24   1  268.37   48.80
  -3  24   1  233.78   49.50
  -3  24   1  243.38   49.50
   3  24  -1  154.18   45.70
   3  24  -1  167.68   45.60
  -2  24   1   61.59   41.50
   2  24  -1  146.49   45.10
   2  24  -1  108.19   41.40
  -2  24   1   96.09   41.10
   1  24  -1   -0.60   26.00
  -1  24   1   26.20   38.40
   1  24  -1   41.80   36.50
  -1  24   1   59.49   38.00
   0  24   1  157.48   44.40
   0  24  -1   70.59   41.40
   0  24   1  129.89   46.40
   0  24  -1  117.49   41.60
  -1  24  -1   89.59   33.90
   1  24   1  111.69   35.30
  -1  24  -1   94.69   40.20
   1  24   1   57.99   39.70
   2  24   1   35.90   35.70
   2  24   1   98.49   41.70
  -2  24  -1   66.39   39.10
  -2  24  -1   45.90   29.80
  -3  24  -1  172.48   44.60
   3  24   1  166.08   45.00
   3  24   1  236.38   49.70
  -3  24  -1  134.19   44.50
   4  24   1  557.44   70.49
  -4  24  -1  519.85   65.39
   4  24   1  460.25   64.49
  -4  24  -1  508.55   63.09
   5  24   1  364.16   59.69
  -5  24  -1  378.86   61.69
  -5  24  -1  348.47   58.59
   5  24   1  383.66   58.39
  -6  24  -1   27.20   36.20
   6  24   1   66.29   39.60
  -7 -24  -1   54.39   29.60
  -7  24  -1   59.99   37.40
   7  24   1  123.59   45.40
  -6 -25   1  -43.30   29.40
  -6  25   1   -1.50   35.00
   6  25  -1  -25.30   31.10
  -6  25   1   12.90   29.70
   5  25  -1  -39.60   33.90
   5  25  -1   63.19   38.30
  -5  25   1  -22.30   35.80
  -5  25   1   73.29   41.00
  -4  25   1  136.89   48.10
   4  25  -1  133.09   42.40
   4  25  -1  215.88   50.99
  -4  25   1   80.39   41.90
  -3  25   1    4.10   24.80
   3  25  -1   15.50   27.30
   3  25  -1   35.70   34.70
  -3  25   1   -8.40   24.20
  -2  25   1   30.50   38.70
   2  25  -1    2.90   33.90
  -2  25   1   29.30   31.00
   2  25  -1   26.60   35.20
  -1  25   1   53.69   37.20
   1  25  -1  -82.69   26.90
  -1  25   1   -1.80   35.80
   1  25  -1  -51.09   29.90
   0  25  -1  -56.89   30.90
   0  25   1   -8.90   33.70
   0  25  -1    1.90   34.20
   0  25   1  -21.70   36.30
   1  25   1   -1.50   35.20
  -1  25  -1  -62.79   33.50
  -1  25  -1   59.59   36.10
   1  25   1    4.30   33.70
  -2  25  -1    5.70   35.10
   2  25   1    6.40   26.30
  -2  25  -1  -56.29   30.30
   2  25   1  -19.40   33.00
  -3  25  -1   15.40   29.40
   3  25   1   43.80   30.40
  -3  25  -1   53.59   39.30
   3  25   1    5.00   27.30
  -4  25  -1   13.30   35.10
   4  25   1   91.19   40.20
  -4  25  -1  -18.20   31.70
   4  25   1   50.29   36.60
   5  25   1  101.39   44.40
  -5  25  -1   29.70   35.90
   5  25   1   90.19   41.40
  -5  25  -1   89.09   42.60
   3  26  -1   84.39   41.20
  -3  26   1  125.29   45.40
   3  26  -1  157.38   46.70
  -3  26   1  162.28   46.50
  -2  26   1  165.58   50.99
  -2  26   1  103.49   43.20
   2  26  -1  223.78   51.29
   2  26  -1  109.89   43.30
  -1  26   1   75.69   38.90
  -1  26   1  -39.30   32.80
   1  26  -1   47.20   34.00
   1  26  -1    3.50   27.80
   0  26   1   48.00   43.70
   0  26   1   74.59   40.90
   0  26  -1   67.69   42.20
   0  26  -1    2.90   29.10
  -1  26  -1   82.09   41.80
   1  26   1  -69.89   31.50
   1  26   1   11.60   27.70
  -1  26  -1   74.69   33.10
  -2  26  -1   -2.40   36.40
  -2  26  -1  -17.90   32.70
   2  26   1  -23.30   36.80
   2  26   1  -46.40   35.30
  -3  26  -1  299.17   52.79
   3  26   1  211.28   53.49
  19   0  -2    2.90   40.90
 -19   0   2   24.40   38.00
  18   0  -2  -38.40   33.00
 -18   0   2    1.20   38.20
  17   0  -2  -58.39   29.20
 -17   0   2  -22.60   34.80
 -16   0   2  305.97   51.89
  16   0  -2  299.97   54.39
  15   0  -2    4.70   27.50
 -15   0   2   11.00   29.20
  14   0  -2   56.29   30.20
 -14   0   2   34.40   30.20
 -13   0   2   -1.50   26.20
  13   0  -2   13.50   26.40
  12   0  -2   56.79   27.20
 -12   0   2    8.70   27.00
 -11   0   2  -20.30   23.70
  11   0  -2   -3.50   25.30
 -10   0   2  -22.30   23.60
  10   0  -2   -3.00   25.90
  -9   0   2  -27.00   23.70
   9   0  -2  -28.50   21.80
  -8   0   2  191.58   35.40
   8   0  -2  191.88   33.70
  -7   0   2   19.90   24.30
   7   0  -2   11.90   23.80
   6   0  -2  276.87   34.50
  -6   0   2  287.67   36.80
  -5   0   2   28.50   22.80
   5   0  -2   19.10   21.40
  -4   0   2  379.36   35.50
   4   0  -2  410.36   35.90
   3   0  -2    5.90   14.80
  -3   0   2  -19.50   13.80
  -2   0   2  238.38   19.40
   2   0  -2  273.27   22.60
   2   0   2 3231.58  155.68
  -2   0  -2 3266.17  155.18
  -3   0  -2   -1.70    9.10
   3   0   2   14.50   10.80
   4   0   2  704.73   44.80
  -4   0  -2  793.72   45.10
  -5   0  -2  -32.20   14.00
   5   0   2   -1.10   16.30
   6   0   2   65.39   20.70
  -6   0  -2   71.29   20.40
   7   0   2   -5.70   20.00
  -7   0  -2    6.20   18.20
  -8   0  -2  319.87   36.10
   8   0   2  305.97   34.70
  -9   0  -2   16.00   18.90
   9   0   2   -3.80   21.60
  10   0   2 1298.47   88.49
 -10   0  -2 1539.55   89.79
 -11   0  -2  -11.60   22.60
  11   0   2   40.10   25.40
 -12   0  -2  222.48   37.20
  12   0   2  177.38   34.00
 -13   0  -2  -30.60   20.90
  13   0   2    6.80   21.40
 -14   0  -2  151.48   35.60
  14   0   2   79.39   30.00
  16   0   2  220.58   44.40
 -16   0  -2  172.48   41.10
 -17   0  -2  -17.30   28.30
  17   0   2  -11.10   31.80
  18   0   2   24.60   35.60
 -18   0  -2   74.29   37.90
  19  -1  -2  -42.60   31.60
 -19  -1   2    6.50   32.90
  19   1  -2  -31.80   32.80
 -19   1   2  -46.10   29.90
 -18  -1   2    1.40   31.10
  18  -1  -2   28.90   32.80
 -18   1   2  -27.20   35.70
  18   1  -2    0.20   30.40
  17  -1  -2  -25.40   28.10
 -17  -1   2  -38.30   29.90
 -17   1   2  -32.20   31.10
  17   1  -2   12.40   31.20
 -16  -1   2  -25.20   27.50
  16  -1  -2  -35.80   26.30
 -16   1   2   -3.30   30.50
  16   1  -2  -40.00   25.50
 -15  -1   2  -23.90   25.30
  15  -1  -2   -4.90   28.20
  15   1  -2   -1.80   26.90
 -15   1   2   -6.60   28.00
  14  -1  -2  -15.80   27.50
 -14  -1   2   -5.80   27.10
  14   1  -2   28.90   27.80
 -14   1   2  -27.00   25.30
 -13  -1   2   27.00   27.30
  13  -1  -2  -10.00   24.60
  13   1  -2   26.30   26.40
 -13   1   2  -25.20   25.60
  12  -1  -2   16.40   24.70
 -12  -1   2   34.60   29.20
 -12   1   2   39.10   30.10
  12   1  -2   48.80   27.40
  11  -1  -2  -29.90   21.80
 -11  -1   2    2.10   26.00
 -11   1   2   -3.00   25.30
  11   1  -2   -7.20   24.20
  10  -1  -2  132.29   33.40
 -10  -1   2  109.99   33.00
 -10   1   2  109.09   32.90
  10   1  -2  105.99   32.70
   9  -1  -2    0.10   23.80
  -9  -1   2    3.40   24.70
   9   1  -2   42.70   26.60
  -9   1   2   -0.80   24.10
   8  -1  -2  -35.00   20.50
  -8  -1   2  -50.49   21.30
  -8   1   2   -7.60   22.20
   8   1  -2   34.40   25.90
  -7  -1   2  175.88   32.10
   7  -1  -2  159.78   30.50
   7   1  -2  172.88   31.50
  -7   1   2  195.68   32.80
   6  -1  -2   -9.90   15.10
  -6  -1   2   -8.10   17.00
  -6   1   2   20.10   22.50
   6   1  -2   16.60   21.20
   5  -1  -2 1279.67   73.99
  -5  -1   2 1223.08   74.59
   5   1  -2 1222.78   74.29
  -5   1   2 1122.19   72.99
  -4  -1   2  583.74   47.10
   4  -1  -2  642.34   46.40
  -4   1   2  760.82   47.70
   4   1  -2  676.73   44.50
   3  -1  -2   19.80   11.90
  -3  -1   2   35.00   16.90
   3   1  -2   18.20   13.30
  -3   1   2   25.40   12.20
  -2  -1   2  770.32   43.40
   2  -1  -2  761.82   43.90
  -2   1   2  802.02   44.00
   2   1  -2  726.13   44.60
   1   1   2  785.12   39.80
  -2  -1  -2   77.29    8.50
   2  -1   2   62.69    8.10
   2   1   2   52.19    8.40
  -2   1  -2   56.19    8.10
  -3  -1  -2  -14.50    9.00
   3  -1   2  -10.70    9.50
  -3   1  -2   12.80   10.30
   3   1   2    9.20   10.60
  -4  -1  -2  199.68   19.60
   4  -1   2  158.38   20.20
   4   1   2  156.68   20.00
  -4   1  -2  194.38   21.40
   5  -1   2  353.86   31.00
  -5  -1  -2  328.37   30.80
  -5   1  -2  399.76   32.70
   5   1   2  363.66   32.80
  -6  -1  -2  325.87   32.20
   6  -1   2  385.96   35.20
   6   1   2  328.57   34.10
  -6   1  -2  393.96   35.10
  -7  -1  -2    8.60   16.20
   7  -1   2   -7.60   18.80
   7   1   2   -6.70   17.00
  -7   1  -2   -5.00   16.00
   8  -1   2  196.78   29.00
  -8  -1  -2  232.28   30.70
  -8   1  -2  176.08   30.50
   8   1   2  168.28   30.80
  -9  -1  -2  144.09   28.40
   9  -1   2  132.69   30.20
   9   1   2  149.09   28.30
  -9   1  -2  150.08   29.80
 -10  -1  -2   36.90   21.10
  10  -1   2   14.00   20.80
  10   1   2   16.90   21.80
 -10   1  -2  -12.50   21.30
 -11  -1  -2   30.60   23.10
  11  -1   2   24.90   21.70
 -11   1  -2   49.00   26.00
  11   1   2   23.60   26.00
 -12  -1  -2   72.49   25.00
  12  -1   2   29.50   26.10
 -12   1  -2   47.00   25.70
  12   1   2   46.70   24.90
  13  -1   2   35.60   26.70
 -13  -1  -2  -12.10   24.10
 -13   1  -2   49.00   24.60
  13   1   2   13.60   26.70
  14  -1   2 1071.69   79.49
 -14  -1  -2  878.81   74.99
  14   1   2 1009.30   77.09
 -14   1  -2 1048.10   78.69
 -16  -1  -2  587.54   64.99
  16  -1   2  672.13   67.69
 -16   1  -2  597.04   68.69
  16   1   2  668.53   71.79
  17  -1   2   79.29   33.80
 -17  -1  -2  109.39   37.40
  17   1   2  139.79   39.10
 -17   1  -2  163.88   42.70
 -18  -1  -2   18.50   33.90
  18  -1   2   39.90   30.20
 -18   1  -2   12.10   28.80
  18   1   2   22.50   31.90
  19  -2  -2   45.20   39.80
 -19  -2   2  117.99   43.50
 -19   2   2   89.09   41.80
  19   2  -2   84.39   40.70
 -18  -2   2   -0.60   32.20
  18  -2  -2   -5.00   31.20
  18   2  -2   14.60   32.80
 -18   2   2  -44.60   30.40
 -17  -2   2  -27.50   29.70
  17  -2  -2  -37.80   28.50
  17   2  -2   11.20   30.80
 -17   2   2   -5.50   32.30
  16  -2  -2  208.88   44.00
 -16  -2   2  102.19   39.20
 -16   2   2  195.18   49.10
  16   2  -2  210.28   44.60
 -15  -2   2  -18.70   25.90
  15  -2  -2  -58.19   22.70
  15   2  -2  -17.50   27.00
 -15   2   2   28.30   31.50
 -14  -2   2  -36.10   27.40
  14  -2  -2   13.40   27.10
  14   2  -2   15.50   27.10
 -14   2   2    6.70   31.40
  13  -2  -2  -15.60   23.20
 -13  -2   2  -25.70   23.90
 -13   2   2  -23.80   24.50
  13   2  -2   16.80   26.10
 -12  -2   2    8.00   24.80
  12  -2  -2   17.10   26.30
 -12   2   2  -24.30   23.20
  12   2  -2   -0.40   27.00
 -11  -2   2  844.12   73.39
  11  -2  -2  879.31   67.99
 -11   2   2  796.22   72.49
  11   2  -2  746.23   72.19
  10  -2  -2   32.20   27.10
 -10  -2   2   64.79   29.00
  10   2  -2  124.39   31.90
 -10   2   2   74.49   29.70
  -9  -2   2  558.84   53.69
   9  -2  -2  420.66   49.00
   9   2  -2  455.45   51.69
  -9   2   2  494.15   51.89
   8  -2  -2  333.77   40.60
  -8  -2   2  270.97   39.10
   8   2  -2  248.58   38.50
  -8   2   2  366.96   42.70
   7  -2  -2  -16.40   21.20
  -7  -2   2  -23.70   21.90
  -7   2   2  -13.30   16.50
   7   2  -2  -33.00   21.60
  -6  -2   2   11.00   22.10
   6  -2  -2   -7.40   15.10
  -6   2   2   28.50   23.00
   6   2  -2   -9.70   22.60
  -5  -2   2  824.92   57.49
   5  -2  -2  782.52   55.99
   5   2  -2  860.11   54.79
  -5   2   2  829.52   53.49
  -4  -2   2  150.78   25.80
   4  -2  -2  125.99   19.90
  -4   2   2  116.49   23.30
   4   2  -2  153.08   24.50
  -3  -2   2   66.09   17.70
   3  -2  -2   60.49   17.00
  -3   2   2   64.79   17.30
   3   2  -2   57.39   15.40
  -2  -2   2   33.90   13.00
   2  -2  -2   23.50    9.90
   2   2  -2   41.00   13.50
  -2   2   2   31.40    9.80
  -1  -2   2    5.80    7.70
   1  -2  -2    4.80    8.20
  -1   2   2   -3.80    7.50
   1   2  -2   -2.50    8.60
   0  -2  -2 2916.81  144.89
   1  -2   2    5.60    5.10
  -1   2  -2   23.80    6.50
  -1   2  -2    0.30    5.90
   1   2   2    4.10    6.10
  -2  -2  -2 1495.15   73.89
   2  -2   2 1427.46   73.19
  -2   2  -2 1427.46   73.19
   2   2   2 1546.65   74.39
  -3  -2  -2    5.10   10.60
   3  -2   2   -6.30    9.50
  -3   2  -2    6.70   10.50
   3   2   2    3.90   11.20
   4  -2   2   46.70   14.80
  -4  -2  -2   81.69   15.80
   4   2   2   40.20   15.50
  -4   2  -2   56.59   15.40
  -5  -2  -2 1007.70   58.49
   5  -2   2 1006.10   59.19
  -5   2  -2 1018.80   64.59
   5   2   2  999.40   60.59
  -6  -2  -2   41.00   18.20
   6  -2   2   12.00   18.20
  -6   2  -2   19.60   18.30
   6   2   2   31.20   19.50
   7  -2   2   80.79   22.80
  -7  -2  -2   38.30   19.40
   7   2   2   55.99   21.00
  -7   2  -2   70.49   21.90
   8  -2   2    4.60   18.10
  -8  -2  -2   12.20   19.60
  -8   2  -2   -5.70   20.40
   8   2   2   14.20   19.50
   9  -2   2  146.79   28.20
  -9  -2  -2  217.88   31.10
  -9   2  -2  108.59   29.10
   9   2   2  194.98   33.30
  10  -2   2  138.99   28.70
 -10  -2  -2  236.28   32.30
 -10   2  -2  178.58   33.80
  10   2   2  183.18   34.90
  11  -2   2   21.80   21.40
 -11  -2  -2    2.60   18.70
 -11   2  -2  -26.40   22.40
  11   2   2    4.80   24.20
 -12  -2  -2    3.80   21.80
  12  -2   2    0.50   23.40
  12   2   2   37.90   27.30
 -12   2  -2   32.60   23.50
  13  -2   2  -17.20   19.60
 -13  -2  -2   44.70   26.30
 -13   2  -2  -33.90   23.50
  13   2   2  -29.50   19.50
 -14  -2  -2   92.39   30.20
  14  -2   2   93.59   33.00
  14   2   2   67.19   29.30
 -14   2  -2   62.49   28.30
 -15  -2  -2  149.39   39.50
  15   2   2  141.49   46.20
  16  -2   2  373.06   50.89
 -16  -2  -2  294.57   48.00
 -16   2  -2  266.17   46.00
  16   2   2  290.67   49.20
  17  -2   2  251.07   45.30
 -17  -2  -2  161.98   38.60
 -17   2  -2  265.27   48.20
  17   2   2  269.17   48.00
 -18  -2  -2  445.26   57.79
  18  -2   2  591.14   68.09
 -18   2  -2  376.36   59.09
  18   2   2  421.56   60.89
  19  -3  -2  -32.30   32.50
 -19  -3   2  -58.69   26.60
 -19   3   2   29.10   37.30
  19   3  -2    3.30   33.50
  18  -3  -2  -37.80   27.00
 -18  -3   2   32.70   35.70
 -18   3   2    9.20   36.20
  18   3  -2  -50.29   27.10
 -17  -3   2    2.90   30.70
  17  -3  -2   26.30   31.30
  17   3  -2   32.60   32.50
 -17   3   2  -41.40   29.60
 -16  -3   2   17.60   30.60
  16  -3  -2    0.60   27.80
 -16   3   2   20.10   34.50
  16   3  -2   -2.50   31.00
  15  -3  -2   81.79   35.90
 -15  -3   2   78.69   34.10
 -15   3   2   57.89   37.50
  15   3  -2  133.59   38.50
  14  -3  -2   88.99   33.60
 -14  -3   2  105.19   35.90
 -14   3   2   97.69   35.70
  14   3  -2   41.40   34.80
 -13  -3   2   -1.10   28.30
  13  -3  -2   28.60   27.00
  13   3  -2   -4.10   25.30
 -13   3   2  -34.10   24.50
 -12  -3   2   10.60   25.50
  12  -3  -2   61.09   28.40
 -12   3   2    1.30   25.90
  12   3  -2   23.30   25.10
  11  -3  -2   60.09   28.00
 -11  -3   2   45.60   27.80
  11   3  -2   53.59   29.70
 -11   3   2   94.89   31.10
 -10  -3   2  517.65   53.69
  10  -3  -2  572.24   54.29
 -10   3   2  420.06   51.39
  10   3  -2  355.36   49.50
  -9  -3   2   15.80   25.20
   9  -3  -2   43.20   26.30
   9   3  -2   42.10   26.60
  -9   3   2   53.69   27.40
  -8  -3   2   -9.40   22.40
   8  -3  -2    4.60   22.90
   8   3  -2    6.60   18.30
  -8   3   2   16.90   19.10
  -7  -3   2   30.80   23.40
   7  -3  -2   48.90   24.40
  -7   3   2   26.80   23.40
   7   3  -2    9.20   23.90
   6  -3  -2    6.10   21.10
  -6  -3   2   16.50   17.10
  -6   3   2   -8.80   20.20
   6   3  -2   15.20   24.00
  -5  -3   2   16.30   19.80
  -5   3   2   21.40   19.90
  -4  -3   2  967.00   54.89
   4  -3  -2  805.72   54.99
  -4   3   2  856.01   53.39
   4   3  -2  875.31   54.79
  -3  -3   2   -0.90   12.20
   3  -3  -2   28.60   13.00
  -3   3   2   17.20   15.90
   3   3  -2   30.30   17.40
   2  -3  -2   -1.60    9.70
  -2  -3   2    8.40   13.40
   2   3  -2    5.30   10.30
  -2   3   2   -5.10   13.30
   1  -3  -2  288.67   24.10
  -1  -3   2  321.27   24.00
   1   3  -2  301.67   24.30
  -1   3   2  364.16   24.70
   0  -3   2  534.05   31.60
   0  -3  -2  488.35   30.70
   0   3   2  590.54   32.70
   0   3  -2  551.54   31.80
   1   3   2 1063.19   56.49
  -1   3  -2 1042.00   55.39
  -1   3  -2 1105.69   55.39
   2  -3   2  102.69   13.70
  -2  -3  -2  108.49   14.20
  -2   3  -2   79.69   12.80
   2   3   2  101.59   15.40
  -3  -3  -2   56.09   14.30
   3  -3   2   38.70   12.70
  -3   3  -2   41.60   12.80
   3   3   2   74.19   15.30
  -4  -3  -2  244.28   23.00
   4  -3   2  215.88   22.70
   4   3   2  239.48   25.00
  -4   3  -2  252.37   23.80
  -5  -3  -2  205.08   23.10
   5  -3   2  185.88   23.80
  -5   3  -2  178.48   23.60
   6  -3   2  750.82   51.59
  -6  -3  -2  827.42   50.69
   6   3   2  756.92   54.19
  -6   3  -2  817.12   52.99
  -7  -3  -2  378.56   35.30
   7  -3   2  399.26   36.90
  -7   3  -2  351.46   37.20
   7   3   2  365.76   38.80
   8  -3   2   -1.70   19.40
  -8  -3  -2   -2.80   19.00
   8   3   2    8.70   19.70
  -8   3  -2   -5.20   18.20
  -9  -3  -2  129.69   27.50
   9  -3   2   75.59   24.10
  -9   3  -2   73.29   26.70
   9   3   2  112.59   27.60
 -10  -3  -2   31.80   19.40
  10  -3   2  -26.50   21.50
 -10   3  -2  -11.60   20.50
  10   3   2  -16.20   22.70
 -11  -3  -2  290.37   39.50
  11  -3   2  352.76   43.60
 -11   3  -2  309.07   41.50
  11   3   2  289.47   40.50
  12  -3   2   19.40   23.30
 -12  -3  -2   -7.70   21.20
  12   3   2   25.60   22.90
 -12   3  -2  -36.20   21.90
  13  -3   2   29.00   24.60
 -13  -3  -2   39.70   25.60
  13   3   2   60.29   27.10
 -13   3  -2   27.00   26.70
 -14  -3  -2 1207.68   85.09
  14  -3   2 1245.28   86.79
  14   3   2 1283.97   90.19
 -14   3  -2 1209.38   87.69
 -15  -3  -2   17.10   27.90
  15   3   2    5.10   29.50
 -15   3  -2   60.99   40.30
 -16  -3  -2  241.08   44.80
 -16   3  -2  206.98   42.90
  16   3   2  204.78   44.80
  17  -3   2  210.88   45.80
 -17  -3  -2   78.99   36.80
 -17   3  -2  151.38   41.00
  17   3   2  187.88   46.20
 -18  -3  -2  179.38   41.40
  18  -3   2  158.68   41.30
  18   3   2  213.68   45.00
 -18   3  -2  180.98   45.20
  19  -4  -2   18.00   33.80
 -19  -4   2   48.10   37.80
 -19   4   2   -8.00   33.00
  19   4  -2   32.20   35.40
 -18  -4   2   10.20   33.10
  18  -4  -2  -23.80   29.10
 -18   4   2   -6.40   35.00
  18   4  -2   46.90   35.00
 -17  -4   2   17.80   31.80
  17  -4  -2  -11.70   28.20
 -17   4   2  -24.50   36.90
  17   4  -2  -61.09   30.30
 -16  -4   2   54.49   35.30
  16  -4  -2  140.99   39.40
  16   4  -2  131.49   41.10
 -16   4   2   91.99   37.40
 -15  -4   2   33.50   30.10
  15  -4  -2  -26.30   25.10
  15   4  -2   21.30   32.70
 -15   4   2   -0.30   29.70
  14  -4  -2   -8.80   25.80
 -14  -4   2   45.50   55.99
 -14   4   2    3.10   27.70
  14   4  -2   54.79   33.90
  13  -4  -2   20.90   26.80
 -13  -4   2   30.70   27.50
 -13   4   2   45.70   30.00
  13   4  -2    8.50   26.50
  12  -4  -2    0.20   24.30
 -12  -4   2   -4.30   24.20
  12   4  -2    7.90   24.20
 -12   4   2   30.60   27.40
  11  -4  -2  444.36   50.99
 -11  -4   2  365.46   47.50
 -11   4   2  369.26   48.70
  11   4  -2  356.66   49.20
 -10  -4   2  122.79   32.90
  10  -4  -2  161.68   33.80
  10   4  -2  128.59   35.10
 -10   4   2  143.09   35.10
   9  -4  -2  835.42   65.69
  -9  -4   2  866.91   66.59
   9   4  -2  928.61   69.79
  -9   4   2  918.61   67.29
   8  -4  -2  264.77   38.30
  -8  -4   2  312.97   39.60
   8   4  -2  339.47   42.50
  -8   4   2  276.17   38.70
   7  -4  -2   45.10   23.40
  -7  -4   2   32.30   23.30
   7   4  -2   93.29   27.60
  -7   4   2   61.49   24.20
   6  -4  -2   31.20   21.90
  -6  -4   2  112.89   25.90
  -6   4   2   67.69   25.00
   6   4  -2   41.50   23.90
  -5  -4   2   54.99   23.10
   5  -4  -2   85.59   22.70
  -5   4   2   81.09   23.90
   5   4  -2   40.90   23.40
  -4  -4   2  108.79   27.90
   4  -4  -2   50.99   20.60
  -4   4   2   67.39   21.00
   4   4  -2   91.89   23.30
  -3  -4   2  242.78   28.00
   3  -4  -2  242.38   26.60
   3   4  -2  247.78   25.70
  -3   4   2  238.78   27.60
  -2  -4   2   44.30   16.30
   2  -4  -2   32.70   15.90
  -2   4   2   69.59   17.30
   2   4  -2   65.79   17.30
  -1  -4   2    2.60    9.80
   1  -4  -2   23.80   13.80
  -1   4   2   21.90   11.30
   1   4  -2   21.80   10.70
   0  -4  -2   -4.00    8.00
   0  -4   2   -1.30   11.00
   0   4  -2  -15.60   10.60
   0   4   2    3.50   11.70
   1  -4   2   14.30   10.70
  -1  -4  -2   28.00   12.40
  -1   4  -2   34.20   10.60
   1   4   2   23.80   12.90
  -1   4  -2   19.30   10.90
  -2  -4  -2   68.49   15.10
   2  -4   2   94.19   14.50
   2   4   2   96.29   16.20
  -2   4  -2   63.99   15.70
   3  -4   2  119.59   18.30
  -3  -4  -2  161.38   20.80
  -3   4  -2  139.39   18.10
   3   4   2  132.19   20.20
   4  -4   2    5.00   14.50
  -4  -4  -2  -23.50   15.40
  -4   4  -2   20.30   16.20
   4   4   2  -11.70   16.70
  -5  -4  -2   80.09   18.20
   5  -4   2   72.89   17.40
  -5   4  -2   62.49   19.20
   5   4   2   44.80   18.50
   6  -4   2  -19.40   14.40
  -6  -4  -2   10.20   17.90
   6   4   2  -25.20   18.00
  -6   4  -2  -11.90   16.80
  -7  -4  -2  682.13   47.80
   7  -4   2  663.13   49.30
   7   4   2  657.53   50.79
  -7   4  -2  720.23   51.19
  -8  -4  -2  217.28   29.40
   8  -4   2  140.19   26.70
  -8   4  -2  145.09   28.00
   8   4   2  134.59   30.00
   9  -4   2  116.19   25.10
  -9  -4  -2   91.59   24.20
  -9   4  -2   85.09   24.70
   9   4   2  140.79   30.10
  10  -4   2 1081.09   70.49
 -10  -4  -2  996.20   69.79
 -10   4  -2 1059.09   72.99
  10   4   2 1012.30   72.59
  11  -4   2   27.70   23.90
 -11  -4  -2    9.90   18.00
  11   4   2   -5.40   23.60
 -11   4  -2    9.00   23.70
 -12  -4  -2   50.79   26.50
  12  -4   2   68.59   25.20
 -12   4  -2   54.79   28.30
  12   4   2   81.29   28.70
  13  -4   2  324.47   43.90
 -13  -4  -2  324.47   45.10
  13   4   2  437.36   51.89
 -13   4  -2  395.96   48.80
  14  -4   2  207.68   36.60
 -14  -4  -2  125.19   34.80
  14   4   2  129.79   36.10
 -14   4  -2  152.48   35.70
  15  -4   2 2092.99  131.09
 -15  -4  -2 2045.30  126.59
  15   4   2 2115.89  131.19
 -15   4  -2 1933.91  129.19
 -16  -4  -2  185.58   40.00
  16   4   2  341.97   52.99
 -17  -4  -2  130.39   38.40
  17  -4   2  108.69   37.90
 -17   4  -2  122.39   40.60
  17   4   2  140.29   41.70
  18  -4   2  549.25   66.29
 -18  -4  -2  572.24   65.39
 -18   4  -2  499.45   65.59
  18   4   2  670.63   73.49
  18  -5  -2   -2.60   31.10
 -18  -5   2  -24.30   29.60
 -18   5   2   -3.40   33.90
  18   5  -2   27.40   33.60
 -17  -5   2  -58.99   29.90
  17  -5  -2   45.20   35.20
  17   5  -2   79.69   38.90
 -17   5   2   11.20   34.20
  16  -5  -2   36.90   30.70
 -16  -5   2  -22.90   27.90
 -16   5   2  -60.39   30.60
  16   5  -2   11.80   30.40
 -15  -5   2   78.59   35.80
  15  -5  -2   28.50   29.50
  15   5  -2   36.40   31.70
 -15   5   2   43.60   35.90
 -14  -5   2   57.09   32.70
  14  -5  -2  164.58   37.90
  14   5  -2   78.99   35.90
 -13  -5   2   53.49   28.90
  13  -5  -2   45.60   28.40
  13   5  -2   42.80   29.50
 -13   5   2   93.29   36.40
 -12  -5   2  -37.40   21.70
  12  -5  -2   50.09   28.30
  12   5  -2  -15.40   24.10
 -12   5   2  -18.00   22.50
 -11  -5   2   37.40   25.70
  11  -5  -2  -25.40   21.10
 -11   5   2   -4.10   24.00
  11   5  -2   27.00   27.00
  10  -5  -2  821.42   65.69
 -10  -5   2  885.71   67.19
 -10   5   2  846.92   66.59
  10   5  -2  818.92   73.19
   9  -5  -2   74.89   28.60
  -9  -5   2   97.99   29.30
   9   5  -2  148.59   34.20
  -9   5   2  110.99   30.50
   8  -5  -2  609.44   49.20
  -8  -5   2  641.54   56.49
   8   5  -2  669.63   59.09
  -8   5   2  620.74   49.80
   7  -5  -2  313.07   38.20
  -7  -5   2  350.96   40.80
  -7   5   2  316.87   39.10
   7   5  -2  386.76   40.70
  -6  -5   2   57.99   19.60
   6  -5  -2   77.39   20.80
  -6   5   2   40.70   23.40
   6   5  -2   84.29   22.90
   5  -5  -2  114.29   24.50
  -5  -5   2   88.29   20.80
   5   5  -2  105.59   26.80
  -5   5   2  136.99   25.90
  -4  -5   2  362.26   36.20
  -4   5   2  363.56   36.50
   3  -5  -2  142.19   24.50
  -3  -5   2  173.08   25.50
   3   5  -2  173.18   25.50
  -3   5   2  143.49   25.50
  -2  -5   2   -6.40   15.30
   2  -5  -2   15.30   17.00
  -2   5   2   -1.40   16.20
   2   5  -2   17.80   13.60
  -1  -5   2  -10.80   14.20
   1  -5  -2  -13.60   14.30
   1   5  -2   24.70   16.20
  -1   5   2   16.40   15.50
   0  -5   2  232.78   22.70
   0  -5  -2  158.38   18.60
   0   5   2  176.38   19.90
   0   5  -2  200.58   21.50
   1  -5   2  595.04   37.60
  -1  -5  -2  560.64   38.30
  -1   5  -2  563.04   36.80
   1   5   2  564.74   36.60
  -1   5  -2  578.84   37.60
   2  -5   2   25.90   14.80
  -2  -5  -2   24.70   15.50
  -2   5  -2   19.80   13.60
  -2   5  -2    4.30   14.60
   2   5   2   28.30   16.20
   3  -5   2  408.76   31.70
  -3  -5  -2  454.15   33.50
  -3   5  -2  407.76   39.70
   3   5   2  409.06   33.80
  -4  -5  -2  128.89   21.00
   4   5   2  101.59   20.50
  -4   5  -2  113.89   19.60
  -5  -5  -2   -6.30   15.50
   5  -5   2    8.40   15.20
  -5   5  -2   -3.70   17.00
   5   5   2   -7.10   16.80
   6  -5   2   95.19   20.90
  -6  -5  -2  118.99   23.80
   6   5   2  121.39   25.30
  -6   5  -2  137.69   22.50
  -7  -5  -2  809.22   56.09
   7  -5   2  922.61   58.89
  -7   5  -2  808.92   58.09
   7   5   2  920.81   60.29
   8  -5   2  -17.50   18.80
  -8  -5  -2   -3.10   17.80
  -8   5  -2    2.70   21.60
   8   5   2   -6.00   19.70
  -9  -5  -2  847.92   57.39
   9  -5   2  681.73   58.49
   9   5   2  692.63   56.89
  -9   5  -2  690.83   56.79
  10  -5   2    3.80   21.00
 -10  -5  -2  -20.50   19.80
 -10   5  -2    0.20   22.10
  10   5   2    3.40   23.30
  11  -5   2    6.60   23.00
 -11  -5  -2   53.69   22.90
  11   5   2    6.90   22.50
 -11   5  -2   19.10   24.80
 -12  -5  -2  135.09   31.90
  12  -5   2  136.79   30.10
  12   5   2  209.88   38.00
 -12   5  -2  128.29   33.00
  13  -5   2  287.17   42.00
 -13  -5  -2  175.68   33.40
  13   5   2  256.07   41.60
 -13   5  -2  204.58   39.70
 -14  -5  -2  178.58   41.50
  14  -5   2  127.59   35.60
 -14   5  -2   37.70   27.80
  14   5   2   82.99   33.70
 -15  -5  -2   39.20   27.10
  15  -5   2   88.19   33.50
 -15   5  -2   90.59   31.00
  15   5   2   52.49   31.60
 -16  -5  -2   10.80   29.00
  16  -5   2   20.30   30.00
 -16   5  -2   12.30   28.30
  16   5   2   24.70   31.20
 -17  -5  -2  159.68   39.80
  17  -5   2  128.29   37.60
 -17   5  -2  120.39   41.10
  17   5   2  104.29   38.60
  18  -5   2   42.70   35.60
 -18  -5  -2   91.49   36.40
  18   5   2   94.09   37.80
 -18   5  -2  -13.60   34.10
  18  -6  -2  -17.80   30.00
 -18  -6   2    5.80   33.70
 -18   6   2  -65.69   29.40
  18   6  -2   28.20   35.10
 -17  -6   2  123.29   42.50
  17  -6  -2   88.39   38.40
  17   6  -2   89.09   37.60
 -17   6   2  115.29   42.10
  16  -6  -2  -30.70   26.60
 -16  -6   2  -15.70   29.20
  16   6  -2    1.90   32.10
 -16   6   2    1.40   29.60
  15  -6  -2   61.59   31.30
 -15  -6   2   22.00   28.90
 -15   6   2   23.20   31.50
  15   6  -2   60.09   34.70
 -14  -6   2   14.50   25.70
  14  -6  -2   -6.50   29.90
 -14   6   2    8.70   29.90
 -13  -6   2   34.20   27.00
  13  -6  -2    5.40   25.20
  13   6  -2  -27.50   25.20
 -13   6   2   26.20   27.80
  12  -6  -2  260.17   42.30
 -12  -6   2  299.17   45.00
 -12   6   2  276.37   44.10
  12   6  -2  354.26   46.80
  11  -6  -2  728.83   66.69
 -11  -6   2  791.52   68.69
 -11   6   2  689.43   67.09
  11   6  -2  728.63   69.99
 -10  -6   2   13.60   24.20
  10  -6  -2   -0.20   23.00
 -10   6   2   22.20   24.20
  10   6  -2   44.40   27.60
   9  -6  -2  234.68   37.00
  -9  -6   2  180.28   34.70
  -9   6   2  212.88   36.70
   9   6  -2  243.48   40.50
  -8  -6   2  450.85   45.50
   8  -6  -2  347.97   39.90
   8   6  -2  361.36   46.10
  -8   6   2  381.26   44.00
  -7  -6   2   35.00   22.90
   7  -6  -2   -8.60   15.30
   7   6  -2   -6.40   22.90
  -7   6   2    9.70   22.60
   6  -6  -2    1.10   20.50
  -6  -6   2   -5.00   15.30
   6   6  -2   -4.30   22.50
  -6   6   2  -23.20   20.30
  -5  -6   2   24.70   17.10
   5  -6  -2   30.50   22.10
  -5   6   2  -24.10   13.50
   5   6  -2   23.50   17.50
  -4  -6   2  -14.40   14.60
   4  -6  -2   -7.90   18.70
   4   6  -2   11.80   16.70
  -4   6   2   -1.70   19.40
  -3  -6   2   88.59   22.80
   3  -6  -2  130.89   27.60
  -3   6   2   93.59   22.80
   3   6  -2   94.19   24.20
  -2  -6   2 1699.93   94.09
   2  -6  -2 1861.21   96.09
   2   6  -2 1668.43   95.39
  -2   6   2 1808.32  102.59
  -1  -6   2   45.10   18.20
   1  -6  -2   40.80   18.20
  -1   6   2   71.99   20.10
   1   6  -2   45.00   18.90
   0  -6   2    4.50   16.10
   0   6   2   20.60   16.60
   0   6   2   -3.70   15.80
   0   6  -2  -13.50   10.90
   1  -6   2  168.08   21.80
   1   6   2  115.69   21.70
  -1   6  -2  155.58   22.20
  -2  -6  -2   65.99   18.60
   2  -6   2   50.79   15.50
  -2   6  -2   71.39   17.40
   2   6   2   75.19   19.20
  -2   6  -2   24.90   16.00
  -3  -6  -2  443.46   37.60
   3  -6   2  514.35   54.19
   3   6   2  468.65   37.80
  -3   6  -2  466.55   38.60
  -4  -6  -2  240.68   27.90
   4  -6   2  274.97   28.60
   4   6   2  251.97   30.20
  -4   6  -2  247.78   28.50
   5  -6   2    4.40   16.10
  -5  -6  -2   -0.60   16.50
   5   6   2   15.70   18.00
  -5   6  -2   40.70   17.40
   6  -6   2  123.19   23.60
  -6  -6  -2  119.69   23.80
   6   6   2  136.59   26.10
  -6   6  -2  125.89   24.00
  -7  -6  -2  896.81   59.79
   7  -6   2  974.20   62.09
  -7   6  -2  917.71   62.19
   7   6   2  870.81   62.09
   8  -6   2  271.97   33.40
  -8  -6  -2  281.67   33.70
   8   6   2  290.97   37.60
  -8   6  -2  240.18   33.20
   9  -6   2   22.50   20.00
  -9  -6  -2   37.60   23.20
  -9   6  -2   38.70   23.50
   9   6   2   37.50   24.50
 -10  -6  -2  257.67   37.10
  10  -6   2  271.47   37.30
 -10   6  -2  305.27   38.40
  10   6   2  380.86   46.30
  11  -6   2   18.60   19.70
 -11  -6  -2   21.30   22.40
 -11   6  -2  -17.80   19.30
  11   6   2    9.20   23.00
  12  -6   2   13.00   23.80
 -12  -6  -2   14.90   20.00
 -12   6  -2   39.20   25.30
  12   6   2   87.19   28.80
 -13  -6  -2  299.07   42.90
  13  -6   2  324.37   41.50
 -13   6  -2  325.17   48.30
  13   6   2  373.36   51.89
  14  -6   2   66.89   31.10
 -14  -6  -2   57.59   31.30
 -14   6  -2   80.39   29.90
  15  -6   2 2407.36  141.79
 -15  -6  -2 2355.26  140.19
 -15   6  -2 2232.08  142.79
  15   6   2 2290.27  144.59
  16  -6   2  303.37   47.20
 -16  -6  -2  167.88   41.10
  16   6   2  229.88   47.50
 -16   6  -2  222.88   46.80
 -17  -6  -2   96.69   31.20
  17  -6   2   97.19   37.10
 -17   6  -2   29.90   37.40
  17   6   2  112.89   38.60
  18  -6   2   61.99   36.60
 -18  -6  -2   42.00   29.90
  18   6   2  112.79   42.50
 -18   6  -2   22.00   37.40
  18  -7  -2  102.89   42.40
 -18  -7   2  108.99   43.40
 -18   7   2  114.69   43.80
  18   7  -2   71.69   42.70
  17  -7  -2   -0.30   28.00
 -17  -7   2   24.30   37.70
 -17   7   2  -35.80   29.60
  17   7  -2   52.29   41.20
  16  -7  -2   51.59   35.90
 -16  -7   2   10.10   28.20
 -16   7   2   36.30   35.30
  16   7  -2    7.30   31.00
  15  -7  -2   71.39   33.60
 -15  -7   2   40.80   31.30
  15   7  -2   59.49   35.60
 -15   7   2    8.40   30.90
  14  -7  -2   42.40   37.90
 -14  -7   2   18.60   28.30
 -14   7   2   47.40   29.80
  14   7  -2   59.89   35.70
 -13  -7   2    8.90   26.50
  13  -7  -2    8.60   24.50
  13   7  -2  -23.80   26.00
 -13   7   2   21.50   30.30
 -12  -7   2    1.70   23.60
  12  -7  -2  -26.80   20.30
 -12   7   2  -13.20   24.10
  12   7  -2    9.40   26.50
 -11  -7   2   38.50   24.60
  11  -7  -2   -6.50   22.30
  11   7  -2   24.30   28.40
 -11   7   2  -26.50   22.00
 -10  -7   2  425.96   50.49
  10  -7  -2  423.56   48.90
 -10   7   2  490.25   52.79
  10   7  -2  493.25   54.69
  -9  -7   2 1099.69   71.79
   9  -7  -2  908.11   65.79
  -9   7   2  906.81   69.59
   9   7  -2  880.31   71.99
   8  -7  -2  158.98   32.40
  -8  -7   2  177.78   33.20
  -8   7   2  144.29   31.50
   8   7  -2   85.29   27.20
   7  -7  -2  326.27   38.80
  -7  -7   2  217.28   34.50
  -7   7   2  153.58   32.50
   7   7  -2  283.77   36.70
   6  -7  -2  123.99   27.90
  -6  -7   2  171.48   30.20
  -6   7   2  134.49   29.20
   6   7  -2  135.39   31.10
  -5  -7   2   77.39   24.40
   5  -7  -2   98.79   25.30
   5   7  -2   44.70   24.30
  -5   7   2   45.80   23.20
  -4  -7   2  108.99   25.90
   4  -7  -2  176.28   28.40
   4   7  -2  142.29   28.40
  -4   7   2  171.28   28.10
   3  -7  -2   29.20   20.30
  -3  -7   2   -3.50   15.20
   3   7  -2    2.60   15.90
  -3   7   2    1.10   20.30
  -2  -7   2  117.49   21.20
  -2   7   2  101.29   24.50
   2   7  -2   86.99   19.80
   1  -7  -2    2.70   13.00
  -1  -7   2    9.50   18.10
   1   7  -2    8.20   14.00
  -1   7   2   26.90   16.10
   0  -7   2   -4.40   12.90
   0   7   2   -9.90   15.90
   0   7   2   -8.30   12.30
   0   7  -2    4.10   17.40
   1  -7   2   91.49   20.40
  -1   7  -2   71.39   19.60
  -1   7  -2   59.29   18.70
   2  -7   2   13.10   14.90
  -2  -7  -2  -19.10   16.50
  -2   7  -2  -36.70   15.00
   2   7   2   -1.10   17.60
  -2   7  -2   23.40   16.90
  -3  -7  -2  291.67   30.10
   3  -7   2  327.07   31.30
  -3   7  -2  280.47   30.10
   3   7   2  267.87   31.20
   4  -7   2   16.80   16.80
  -4  -7  -2   16.10   17.80
  -4   7  -2    4.30   18.90
   4   7   2   33.90   19.20
   5  -7   2   77.89   20.90
  -5  -7  -2   84.29   21.60
   5   7   2   97.79   23.40
  -5   7  -2  110.69   22.10
   6  -7   2  177.08   27.20
  -6  -7  -2  234.78   31.40
  -6   7  -2  195.88   27.80
   6   7   2  187.78   29.60
   7  -7   2   86.49   25.60
  -7  -7  -2   80.79   23.70
  -7   7  -2  164.18   27.80
   7   7   2   87.79   26.10
   8  -7   2  147.99   27.80
  -8  -7  -2  117.39   25.30
   8   7   2  107.29   28.20
  -8   7  -2  131.29   28.20
  -9  -7  -2  825.02   61.09
   9  -7   2  855.31   62.19
   9   7   2  773.22   65.09
  -9   7  -2  864.31   63.39
  10  -7   2   74.29   24.90
 -10  -7  -2  111.29   26.60
 -10   7  -2   68.29   27.10
  10   7   2  101.99   28.60
  11  -7   2   32.90   23.00
 -11  -7  -2   17.60   20.90
 -11   7  -2   31.00   25.90
  11   7   2   33.30   25.80
  12  -7   2  235.08   38.20
 -12  -7  -2  191.88   35.90
  12   7   2  264.27   43.20
 -12   7  -2  230.38   39.30
  13  -7   2  368.96   47.00
 -13  -7  -2  389.46   45.70
 -13   7  -2  370.56   50.89
  13   7   2  354.46   51.39
 -14  -7  -2  127.69   31.40
  14  -7   2   66.99   39.90
  14   7   2  112.79   35.90
 -15  -7  -2   70.19   32.10
  15  -7   2   91.29   30.80
 -15   7  -2   94.29   37.70
  15   7   2   75.89   37.20
  16  -7   2   27.40   27.00
 -16  -7  -2   47.60   31.20
 -16   7  -2   67.59   32.40
  16   7   2  116.29   38.10
  17  -7   2  340.07   51.99
 -17  -7  -2  317.07   48.50
  17   7   2  333.47   56.19
 -17   7  -2  454.75   59.49
 -18  -7  -2   64.69   31.50
  18   7   2    0.00   38.80
 -18   7  -2  -40.90   31.90
 -18  -8   2    6.40   33.10
  18  -8  -2   16.80   34.00
  18   8  -2   31.80   37.00
 -18   8   2  107.49   40.70
 -17  -8   2  183.38   48.10
  17  -8  -2   57.09   36.10
 -17   8   2  108.49   41.40
  17   8  -2  114.19   42.50
  16  -8  -2  158.78   41.70
 -16  -8   2  200.98   43.90
 -16   8   2  179.78   45.30
  16   8  -2  223.08   49.60
  15  -8  -2  -17.50   26.10
 -15  -8   2    0.70   29.50
  15   8  -2   40.60   33.80
 -15   8   2   32.00   33.30
 -14  -8   2  163.38   37.80
  14  -8  -2  100.59   34.60
  14   8  -2  113.29   39.10
 -14   8   2   54.39   34.70
 -13  -8   2   10.80   31.20
  13  -8  -2  -31.40   22.10
  13   8  -2   -8.40   27.70
 -13   8   2  -17.90   28.20
  12  -8  -2  163.58   35.50
 -12  -8   2  195.98   38.00
 -12   8   2  116.39   36.30
  12   8  -2  162.98   39.10
 -11  -8   2  178.28   35.50
  11  -8  -2  164.98   34.70
  11   8  -2  176.68   38.60
 -11   8   2  159.48   36.00
  10  -8  -2    6.10   23.00
 -10  -8   2   -8.90   21.10
 -10   8   2   16.20   25.10
  10   8  -2   42.30   26.60
  -9  -8   2   27.40   19.50
   9  -8  -2    9.90   23.90
   9   8  -2   11.00   26.00
  -9   8   2   11.00   18.70
  -8  -8   2 1679.13   97.59
   8  -8  -2 1599.44   98.29
   8   8  -2 1554.04  101.89
  -8   8   2 1576.94   99.29
  -7  -8   2   -7.20   22.90
   7  -8  -2   -6.90   21.60
   7   8  -2  -36.60   23.40
  -7   8   2    8.30   23.20
   6  -8  -2  244.98   31.70
  -6  -8   2  191.58   32.80
  -6   8   2  137.79   30.00
   6   8  -2  211.98   35.30
   5  -8  -2   50.89   22.80
  -5  -8   2   37.00   22.10
   5   8  -2    8.30   17.80
  -5   8   2   35.40   18.20
   4  -8  -2  417.76   38.50
  -4  -8   2  324.77   38.10
   4   8  -2  364.16   40.80
  -4   8   2  389.86   37.90
  -3  -8   2   64.89   24.40
   3  -8  -2  104.99   26.00
  -3   8   2   91.69   25.80
   3   8  -2  107.59   22.50
  -2  -8   2 1147.99   69.59
   2  -8  -2 1129.79   68.89
  -2   8   2 1014.20   66.59
   2   8  -2 1137.39   69.69
   1  -8  -2  134.49   21.00
  -1  -8   2  105.19   24.70
  -1   8   2  142.79   23.50
   1   8  -2  142.29   22.80
   0   8   2   55.99   17.30
   0   8   2   45.10   21.20
   0   8  -2  101.29   19.90
   1  -8   2   -5.70   13.00
  -1   8  -2  -15.10   16.30
   1   8   2  -11.90   18.50
  -1   8  -2  -13.60   11.50
  -2  -8  -2   67.59   22.10
  -2   8  -2   74.69   20.30
  -2   8  -2   79.79   20.60
   2   8   2   50.59   21.00
   3  -8   2   87.79   20.40
  -3  -8  -2   85.39   23.50
  -3   8  -2  132.99   24.20
  -3   8  -2   96.69   21.10
   3   8   2   93.89   23.40
   4  -8   2  327.67   34.10
  -4  -8  -2  335.97   36.70
   4   8   2  338.77   36.70
  -4   8  -2  351.66   35.30
   5  -8   2   -1.30   17.00
  -5  -8  -2   17.90   19.40
  -5   8  -2   31.40   20.00
   5   8   2   47.10   22.20
   6  -8   2  519.15   47.50
  -6  -8  -2  596.84   48.70
  -6   8  -2  507.35   46.40
   6   8   2  542.85   49.50
  -7  -8  -2  854.21   61.69
   7  -8   2  793.82   58.09
   7   8   2  846.62   62.19
  -7   8  -2  908.41   60.09
   8  -8   2  190.38   31.90
  -8  -8  -2  181.18   32.50
  -8   8  -2  165.18   29.80
   8   8   2  178.28   32.10
  -9  -8  -2   23.30   20.10
   9  -8   2    5.90   19.00
  -9   8  -2  -18.70   18.30
   9   8   2   41.30   24.30
 -10  -8  -2  101.99   26.70
  10  -8   2  124.69   29.30
  10   8   2   67.99   26.70
 -10   8  -2  129.39   28.20
  11  -8   2  139.89   30.60
 -11  -8  -2  196.18   33.90
  11   8   2  149.49   34.70
 -11   8  -2  170.78   34.60
 -12  -8  -2   24.40   20.30
  12  -8   2  -37.10   17.40
  12   8   2   -0.80   23.30
 -12   8  -2    6.10   25.70
  13  -8   2   -8.40   21.10
  13   8   2  -19.90   24.50
 -13   8  -2   16.90   28.30
 -14  -8  -2  112.79   32.40
  14  -8   2  140.79   35.90
 -14   8  -2  156.28   39.30
  14   8   2   94.59   36.50
 -15  -8  -2  888.11   78.59
  15  -8   2  831.82   76.69
 -15   8  -2  864.31   80.49
  15   8   2  852.51   86.79
 -16  -8  -2    3.10   28.60
  16  -8   2    6.10   29.30
 -16   8  -2   97.79   38.10
  16   8   2   28.50   31.50
  17  -8   2   20.10   32.40
 -17  -8  -2   13.40   29.20
  17   8   2   -2.60   30.90
 -17   8  -2  -10.70   29.70
 -18  -9   2  742.13   82.69
  18  -9  -2  768.22   81.09
  18   9  -2  753.42   88.09
 -18   9   2  591.84   79.19
 -17  -9   2   87.69   40.40
  17  -9  -2  134.09   40.80
 -17   9   2   87.79   40.90
  17   9  -2  129.89   45.50
 -16  -9   2  388.56   55.99
  16  -9  -2  400.56   59.59
  16   9  -2  461.65   65.79
 -16   9   2  317.57   55.59
  15  -9  -2  342.37   51.99
 -15  -9   2  296.37   49.99
 -15   9   2  292.07   49.90
  15   9  -2  211.18   49.50
  14  -9  -2   47.80   30.10
 -14  -9   2   12.80   28.30
  14   9  -2   35.50   33.40
 -14   9   2   50.49   32.50
  13  -9  -2  212.28   48.40
 -13  -9   2  253.37   42.50
 -13   9   2  169.98   40.20
  12  -9  -2    3.90   23.80
 -12  -9   2   26.20   26.00
 -12   9   2  -20.00   24.00
  12   9  -2    0.00   27.20
 -11  -9   2    1.60   23.80
  11  -9  -2   13.00   25.30
 -11   9   2  -18.80   23.10
  11   9  -2   25.80   27.40
 -10  -9   2  118.49   31.90
  10  -9  -2  119.69   30.40
  10   9  -2  104.49   32.70
 -10   9   2  135.39   33.40
  -9  -9   2  918.11   68.69
   9  -9  -2  915.71   68.59
  -9   9   2  966.70   70.49
   9   9  -2  785.52   73.79
   8  -9  -2  -25.40   20.50
  -8  -9   2    2.40   23.30
   8   9  -2  -24.10   24.00
  -8   9   2   -1.90   22.10
   7  -9  -2  303.97   40.30
  -7  -9   2  248.88   37.90
  -7   9   2  324.77   41.80
   7   9  -2  284.27   41.40
   6  -9  -2  667.03   51.19
  -6  -9   2  703.83   51.89
  -6   9   2  632.34   57.29
   6   9  -2  663.43   61.09
   5  -9  -2  105.09   27.00
  -5  -9   2   48.10   24.80
   5   9  -2   68.99   22.20
  -5   9   2   99.49   27.90
  -4  -9   2  258.57   31.80
   4  -9  -2  254.67   33.80
   4   9  -2  228.08   35.30
  -4   9   2  212.08   30.50
   3  -9  -2   80.99   20.50
  -3  -9   2   82.39   24.50
   3   9  -2   53.59   24.90
  -3   9   2   77.89   21.70
   2  -9  -2  -10.90   18.40
  -2  -9   2    6.10   16.40
   2   9  -2   -0.90   20.60
  -2   9   2   -7.40   15.60
  -1  -9   2  195.98   27.00
   1  -9  -2  180.38   27.40
  -1   9   2  173.28   26.10
  -1   9   2  176.08   30.20
   1   9  -2  165.58   28.80
   0  -9   2   69.39   22.80
   0   9  -2   31.10   36.90
   0   9   2   58.79   19.10
   0   9   2   78.79   24.10
   1  -9   2   12.10   19.60
  -1   9  -2   25.60   19.60
   1   9   2   26.00   21.50
   1   9   2   -7.90   14.10
  -1   9  -2    0.40   17.80
  -2  -9  -2  -17.20   18.70
  -2   9  -2   -1.70   18.70
   2   9   2   -0.80   19.10
  -2   9  -2    3.30   17.90
   3  -9   2    7.00   16.80
  -3  -9  -2   15.40   15.60
  -3   9  -2   -4.70   17.40
   3   9   2   -1.20   14.60
  -3   9  -2   13.60   19.20
   4  -9   2   58.89   20.20
  -4  -9  -2   25.60   21.20
  -4   9  -2  105.79   23.30
   4   9   2   31.90   21.70
  -5  -9  -2  539.75   45.00
   5  -9   2  373.86   39.10
  -5   9  -2  359.76   39.80
   5   9   2  423.36   42.80
   6  -9   2   10.30   22.10
  -6  -9  -2    2.00   19.80
  -6   9  -2   37.60   20.90
   6   9   2   39.00   23.10
   7  -9   2   37.80   21.80
  -7  -9  -2   40.90   21.50
   7   9   2   64.09   25.50
  -7   9  -2   36.50   23.50
  -8  -9  -2  397.56   42.30
   8  -9   2  379.16   42.70
  -8   9  -2  324.67   39.70
   8   9   2  373.36   44.80
   9  -9   2  309.37   39.20
  -9  -9  -2  319.77   38.30
   9   9   2  331.47   42.80
  -9   9  -2  220.08   36.20
 -10  -9  -2   38.00   22.50
  10  -9   2   17.60   24.00
  10   9   2   36.00   25.90
 -10   9  -2   59.79   24.60
 -11  -9  -2  -10.10   19.60
  11  -9   2    8.40   20.30
 -11   9  -2   14.60   25.60
  11   9   2    5.00   23.50
  12  -9   2   27.70   24.00
 -12  -9  -2  -34.40   17.30
 -12   9  -2   20.40   23.90
  12   9   2  -24.30   23.40
  13  -9   2  188.68   37.40
 -13  -9  -2  250.47   40.70
  13   9   2  246.88   53.29
 -13   9  -2  198.88   38.80
  14  -9   2  297.27   44.50
 -14  -9  -2  397.56   49.60
 -14   9  -2  300.87   47.10
  14   9   2  344.87   53.39
 -15  -9  -2   67.39   33.60
  15  -9   2  128.09   37.80
 -15   9  -2   87.69   37.40
  15   9   2   92.19   41.90
  16  -9   2   42.60   30.80
 -16  -9  -2  -11.50   27.30
  16   9   2   34.20   32.50
 -16   9  -2    9.30   31.80
 -17  -9  -2  466.25   62.89
  17  -9   2  626.24   67.99
 -17   9  -2  524.85   69.79
  17   9   2  576.24   72.59
  17 -10  -2   57.49   36.80
 -17 -10   2   52.49   35.90
  17  10  -2   75.39   39.80
 -17  10   2   87.79   45.30
 -16 -10   2   70.09   35.60
  16 -10  -2  104.99   38.90
  16  10  -2   51.79   38.80
 -16  10   2   99.19   38.10
  15 -10  -2  161.78   41.70
 -15 -10   2  154.78   41.50
  15  10  -2  159.68   44.70
 -15  10   2   82.99   37.30
 -14 -10   2  -26.80   24.30
  14 -10  -2  -12.50   26.40
  14  10  -2   11.00   30.10
 -14  10   2    2.90   30.50
 -13 -10   2   54.39   29.90
  13 -10  -2   75.29   32.30
  13  10  -2  105.89   32.30
 -13  10   2   31.90   29.40
  12 -10  -2  200.18   40.20
 -12  10   2  135.29   38.20
  12  10  -2  187.98   40.90
 -11 -10   2   30.50   26.00
  11 -10  -2   23.40   26.10
  11  10  -2   32.80   30.20
 -11  10   2  -31.50   22.40
 -10 -10   2   20.60   23.20
  10 -10  -2   34.40   25.00
 -10  10   2   15.70   23.50
  10  10  -2   38.00   27.20
   9 -10  -2   -8.60   21.80
  -9 -10   2  -26.30   21.20
   9  10  -2    0.60   25.40
  -9  10   2    5.10   23.90
   8 -10  -2  583.54   54.29
  -8 -10   2  648.54   58.19
   8  10  -2  570.44   59.79
  -8  10   2  487.15   54.39
  -7 -10   2   -8.70   22.90
   7 -10  -2   53.69   26.20
  -7  10   2   38.10   25.80
   7  10  -2   15.10   20.50
   6 -10  -2   45.80   23.10
  -6 -10   2   36.00   25.80
   6  10  -2  -20.30   23.60
  -6  10   2  -40.40   21.80
   5 -10  -2  -14.10   20.50
  -5 -10   2  -22.50   20.60
  -5  10   2  -20.20   15.40
   5  10  -2   19.00   24.10
  -4 -10   2  114.39   29.10
   4 -10  -2  184.38   30.60
  -4  10   2  131.79   30.20
   4  10  -2  174.28   29.30
  -3 -10   2    3.10   21.20
   3 -10  -2   10.70   21.00
  -3  10   2    2.80   22.10
   3  10  -2   10.60   22.50
   2 -10  -2  138.69   28.20
  -2 -10   2  161.48   30.20
  -2  10   2  168.08   27.30
   2  10  -2  167.58   29.60
  -1 -10   2  321.97   38.50
  -1  10   2  327.37   37.10
   1  10  -2  306.77   37.50
  -1  10   2  332.67   35.50
   0 -10   2  190.68   30.90
   0  10   2  208.38   30.90
   0  10  -2  189.18   30.70
   0  10   2  215.18   32.20
   1  10   2   59.89   23.10
   1  10   2   57.19   19.60
  -1  10  -2   67.29   23.30
  -1  10  -2   25.20   19.60
  -2 -10  -2  709.53   52.29
  -2  10  -2  635.64   50.29
   2  10   2  627.14   51.49
   3 -10   2  264.37   31.70
  -3 -10  -2  207.78   29.00
   3  10   2  266.87   35.00
  -3  10  -2  218.68   32.00
  -3  10  -2  225.08   31.90
  -4 -10  -2  940.61   62.39
   4 -10   2  812.42   58.09
  -4  10  -2  860.41   58.99
  -4  10  -2  764.22   59.19
   4  10   2  951.40   59.99
  -5 -10  -2  235.78   31.50
   5 -10   2  285.47   33.90
  -5  10  -2  184.98   32.10
   5  10   2  214.08   33.50
   6 -10   2    7.20   19.40
  -6 -10  -2   24.80   22.60
   6  10   2   -9.20   20.20
  -6  10  -2  -25.80   18.40
  -7 -10  -2  574.64   51.69
   7 -10   2  560.04   50.69
   7  10   2  583.44   52.19
  -7  10  -2  477.35   49.40
  -8 -10  -2   12.50   20.60
   8 -10   2   26.50   23.70
  -8  10  -2   15.50   22.40
   8  10   2  -15.70   20.10
   9 -10   2    8.50   19.50
  -9 -10  -2   16.40   20.60
   9  10   2    0.10   21.20
  -9  10  -2   -7.30   19.50
 -10 -10  -2  167.08   32.50
  10 -10   2  172.08   34.10
 -10  10  -2  141.59   33.30
  10  10   2  171.18   37.40
  11 -10   2    2.00   20.40
 -11 -10  -2   -4.30   20.40
  11  10   2  -14.70   25.70
 -11  10  -2   -3.10   21.40
  12 -10   2    1.90   23.70
  12  10   2  -12.00   24.50
 -12  10  -2  -38.00   24.10
 -13 -10  -2   -8.50   22.30
  13 -10   2   -2.30   47.70
 -13  10  -2   24.80   30.80
  13  10   2    6.70   26.70
  14 -10   2  209.88   41.10
 -14 -10  -2  194.68   38.80
  14  10   2  165.08   41.70
 -14  10  -2  133.49   39.10
  15 -10   2  -17.70   24.70
 -15 -10  -2   64.29   32.80
 -15  10  -2   70.29   36.00
  15  10   2   63.49   34.80
  16 -10   2  432.36   58.59
 -16 -10  -2  426.56   56.99
  16  10   2  411.56   62.59
 -16  10  -2  326.77   53.19
  17 -10   2   50.69   33.30
 -17 -10  -2   44.10   34.20
  17  10   2    1.90   33.40
 -17  10  -2  -63.39   30.70
  17 -11  -2  -25.70   27.00
 -17 -11   2   62.49   36.40
  17  11  -2   75.79   42.00
 -17  11   2   58.49   36.80
 -16 -11   2   42.20   32.50
  16 -11  -2   30.90   37.90
  16  11  -2   54.99   40.40
 -16  11   2  -44.40   32.50
  15 -11  -2   96.79   36.50
 -15 -11   2   17.90   31.50
  15  11  -2   33.00   35.50
 -15  11   2   30.10   33.20
 -14 -11   2  172.68   40.10
  14 -11  -2   48.80   35.40
 -14  11   2  190.48   46.00
  14  11  -2   61.09   36.60
 -13 -11   2  190.98   39.30
  13 -11  -2   83.89   33.70
  13  11  -2  120.39   40.10
 -13  11   2  163.18   40.10
  12 -11  -2   31.90   27.50
 -12 -11   2   -6.20   22.60
  12  11  -2   -6.80   49.60
 -12  11   2   18.40   28.00
  11 -11  -2    4.10   23.90
 -11 -11   2  -41.50   19.80
  11  11  -2  -37.30   22.70
 -11  11   2   11.30   26.20
  10 -11  -2   20.60   23.60
 -10 -11   2    5.30   18.80
  10  11  -2   13.80   27.90
 -10  11   2   14.60   24.90
   9 -11  -2  332.37   44.50
  -9 -11   2  352.06   45.90
   9  11  -2  366.96   46.20
  -9  11   2  319.87   44.80
  -8 -11   2   21.40   23.20
   8 -11  -2    6.50   21.70
  -8  11   2    6.70   18.70
   8  11  -2    4.50   25.40
  -7 -11   2  304.07   39.60
   7 -11  -2  342.97   42.90
   7  11  -2  279.07   43.80
  -7  11   2  287.47   41.10
   6 -11  -2   56.99   26.30
  -6 -11   2   46.40   27.80
   6  11  -2   80.19   30.90
  -6  11   2   70.59   27.90
  -5 -11   2  158.78   29.10
   5 -11  -2  167.68   32.20
  -5  11   2  160.08   32.50
   5  11  -2  197.18   35.20
   4 -11  -2  103.99   27.70
  -4 -11   2  104.59   28.90
  -4  11   2   59.49   27.00
   4  11  -2   66.49   22.90
   3 -11  -2   12.30   17.30
  -3 -11   2   22.10   23.50
   3  11  -2   20.90   22.80
  -3  11   2   12.00   22.00
   2 -11  -2   79.59   20.70
  -2 -11   2   41.30   25.60
  -2  11   2   67.59   26.90
   2  11  -2   22.70   19.70
  -1 -11   2   59.29   20.60
  -1  11   2   32.80   18.60
   1  11  -2   32.00   23.30
  -1  11   2   40.00   19.70
   0 -11   2   86.79   26.30
   0  11   2   66.29   25.80
   0  11  -2  103.29   27.20
   0  11   2   54.29   25.00
   1  11   2   40.80   22.30
   1  11   2   -4.10   22.40
  -1  11  -2    5.70   15.70
  -1  11  -2   32.90   22.10
  -2 -11  -2    1.90   21.00
   2  11   2    3.30   21.90
  -2  11  -2   -3.60   21.30
  -2  11  -2    6.10   16.20
  -3 -11  -2  417.26   44.10
   3  11   2  357.36   42.80
  -3  11  -2  447.46   44.30
  -3  11  -2  509.45   46.30
   4 -11   2  128.29   26.50
  -4 -11  -2  160.18   31.80
  -4  11  -2  134.99   28.60
   4  11   2  145.79   30.10
  -4  11  -2  194.98   29.80
   5 -11   2  799.42   57.69
  -5 -11  -2  813.52   60.79
  -5  11  -2  705.03   58.09
   5  11   2  868.91   61.89
   6 -11   2   19.90   22.70
  -6 -11  -2  -22.30   19.30
   6  11   2   -9.10   20.30
  -6  11  -2   27.10   24.70
  -7 -11  -2   35.10   21.70
   7 -11   2  -14.40   18.40
   7  11   2   19.00   22.10
  -7  11  -2   21.70   21.80
   8 -11   2  150.38   29.10
  -8 -11  -2  141.69   30.70
   8  11   2  102.29   29.70
  -8  11  -2  133.29   31.00
  -9 -11  -2   -8.50   20.30
   9 -11   2   -9.70   18.70
  -9  11  -2  -10.10   22.00
   9  11   2   17.10   23.40
  10 -11   2   50.49   23.90
 -10 -11  -2   65.69   24.90
  10  11   2   27.80   25.30
 -10  11  -2   23.50   23.70
  11 -11   2   -8.20   24.10
 -11 -11  -2  -23.20   19.60
  11  11   2  -28.10   23.90
 -11  11  -2  -10.00   21.70
  12 -11   2   79.99   29.10
 -12 -11  -2   85.79   28.60
  12  11   2   83.69   34.60
  13 -11   2  186.68   37.60
 -13 -11  -2  132.29   34.40
  13  11   2  120.89   38.70
 -13  11  -2  132.09   38.50
 -14 -11  -2  532.35   58.39
  14 -11   2  414.16   53.09
 -14  11  -2  386.16   56.09
  14  11   2  315.07   54.99
  15 -11   2   16.60   31.50
 -15 -11  -2    0.00   23.50
 -15  11  -2   14.40   32.90
  15  11   2   31.40   31.10
  16 -11   2  165.78   39.00
 -16 -11  -2  117.69   37.30
  16  11   2   72.59   44.30
 -16  11  -2  185.98   42.40
  17 -12  -2  102.49   39.50
 -17 -12   2  -19.10   30.60
 -17  12   2   -5.60   33.90
  17  12  -2    6.60   37.10
 -16 -12   2   94.19   38.00
  16 -12  -2   98.59   37.80
 -16  12   2   65.09   37.40
  16  12  -2   51.49   40.40
 -15 -12   2  407.06   56.99
  15 -12  -2  346.77   54.49
 -15  12   2  322.57   54.99
  15  12  -2  425.86   61.99
  14 -12  -2  -13.20   29.10
 -14 -12   2  -28.90   26.20
  14  12  -2  -14.00   28.50
 -14  12   2   67.79   34.80
 -13 -12   2  441.86   55.59
  13 -12  -2  462.95   57.69
 -13  12   2  360.86   55.59
  13  12  -2  384.06   55.69
 -12 -12   2  167.58   38.50
  12 -12  -2  130.39   35.00
 -12  12   2  102.79   35.30
  12  12  -2  196.78   44.10
  11 -12  -2  -22.20   23.20
 -11 -12   2   35.30   31.50
  11  12  -2   36.50   29.50
  10 -12  -2   91.89   30.40
 -10 -12   2   95.29   30.20
  10  12  -2   88.99   28.70
 -10  12   2  102.29   31.40
  -9 -12   2   -1.60   23.40
   9 -12  -2   42.70   25.00
   9  12  -2    1.90   26.00
  -9  12   2  -12.00   21.60
   8 -12  -2    8.00   18.20
  -8 -12   2   36.50   26.10
  -8  12   2   -4.40   22.60
   8  12  -2   36.00   21.80
   7 -12  -2   19.10   23.60
  -7 -12   2   15.40   19.90
   7  12  -2   21.50   26.90
  -7  12   2   20.20   25.50
   6 -12  -2    9.00   24.10
  -6 -12   2    2.20   23.60
   6  12  -2   42.90   28.70
  -6  12   2   26.60   20.80
  -5 -12   2   52.49   26.60
   5 -12  -2   65.59   27.30
  -5  12   2   90.49   29.60
   5  12  -2   46.20   27.50
   4 -12  -2   -0.50   21.10
  -4 -12   2  -19.50   21.90
   4  12  -2  -33.40   21.80
  -4  12   2  -37.20   21.90
  -3 -12   2   81.09   24.20
   3 -12  -2   97.59   23.30
   3  12  -2  131.89   27.40
  -3  12   2  107.99   25.80
  -2 -12   2   11.80   19.00
   2 -12  -2    5.30   21.60
  -2  12   2   42.00   24.50
   2  12  -2   79.99   27.40
  -2  12   2   54.29   21.80
  -1 -12   2 2302.97  128.89
  -1  12   2 2351.86  128.99
  -1  12   2 2379.76  129.89
   1  12  -2 2234.18  129.59
   0 -12   2  572.44   52.89
   0  12   2  664.53   56.89
   0  12  -2  590.14   46.40
   0  12  -2  573.44   47.10
   0  12   2  585.54   54.49
  -1  12  -2   60.59   25.00
   1  12   2   45.90   20.10
  -1  12  -2   14.40   20.70
   1  12   2   28.10   23.90
  -2 -12  -2 1079.89   73.79
  -2  12  -2 1166.58   74.19
  -2  12  -2 1007.70   69.99
   2  12   2 1147.49   74.99
  -3 -12  -2  869.21   63.69
  -3  12  -2  898.61   62.79
  -3  12  -2  779.62   62.09
   3  12   2  841.42   63.79
  -4 -12  -2  528.75   53.29
   4 -12   2  523.45   49.90
  -4  12  -2  608.84   55.29
   4  12   2  596.54   54.39
  -4  12  -2  650.73   51.29
   5 -12   2  248.18   35.00
  -5 -12  -2  310.77   39.00
   5  12   2  306.37   40.60
  -5  12  -2  279.87   37.00
  -5  12  -2  317.77   39.50
   6 -12   2  117.99   27.30
  -6 -12  -2  127.59   30.10
  -6  12  -2  149.79   30.80
   6  12   2  157.28   32.10
   7 -12   2   45.00   23.40
  -7 -12  -2   27.70   22.80
   7  12   2  -29.80   19.90
  -7  12  -2   22.00   22.90
   8 -12   2  -31.10   17.80
  -8 -12  -2   21.00   21.20
   8  12   2   -2.40   16.10
  -8  12  -2    1.90   23.70
   9 -12   2   -2.10   19.90
  -9 -12  -2    6.80   22.10
  -9  12  -2  -12.40   23.60
   9  12   2  -20.00   21.00
 -10 -12  -2   16.30   22.80
  10 -12   2  -19.80   24.00
  10  12   2   -1.30   23.20
 -10  12  -2   -8.40   20.30
  11 -12   2   55.29   26.00
 -11 -12  -2   42.50   28.80
 -11  12  -2   15.60   24.70
  11  12   2   63.09   36.10
  12 -12   2  104.49   32.50
 -12 -12  -2   38.70   26.40
 -12  12  -2   55.39   28.10
  12  12   2   70.09   32.10
  13 -12   2  137.29   37.20
 -13 -12  -2  140.19   36.50
  13  12   2  114.29   39.60
 -13  12  -2  119.19   37.80
  14 -12   2    9.10   30.90
 -14 -12  -2  -34.10   25.30
 -14  12  -2  -46.90   26.80
  14  12   2   -2.40   29.20
  15 -12   2   16.90   27.60
 -15 -12  -2  -16.70   25.50
  15  12   2   25.20   32.10
 -15  12  -2  -25.40   29.70
 -16 -12  -2  249.58   44.40
  16 -12   2  115.69   37.30
 -16  12  -2  225.98   46.10
  16  12   2   47.90   36.90
 -16 -13   2  -22.70   29.90
  16 -13  -2   13.40   33.10
 -16  13   2   32.40   35.40
  16  13  -2  -57.99   30.70
  15 -13  -2   40.40   30.90
 -15 -13   2   36.80   32.60
 -15  13   2   -1.10   31.40
  15  13  -2   41.20   36.70
 -14 -13   2   32.80   31.60
  14 -13  -2   19.60   30.60
 -14  13   2   27.80   32.40
  14  13  -2   15.40   33.20
 -13 -13   2  159.98   38.90
  13 -13  -2   87.09   35.70
 -13  13   2   69.39   38.70
  13  13  -2  122.79   41.30
  12 -13  -2    7.20   27.50
 -12 -13   2   -3.90   26.80
 -12  13   2   30.30   30.60
  12  13  -2  -21.80   29.30
 -11 -13   2   81.49   30.20
 -11  13   2    4.90   27.40
 -10 -13   2   58.69   24.50
  10 -13  -2   50.09   27.60
 -10  13   2   48.90   29.70
  10  13  -2   91.49   34.60
   9 -13  -2   46.10   26.80
  -9 -13   2   71.79   25.50
  -9  13   2   45.80   28.00
   9  13  -2   64.39   31.20
   8 -13  -2  -24.10   21.50
  -8 -13   2   16.40   24.90
  -8  13   2    2.90   23.00
   8  13  -2   20.90   27.10
   7 -13  -2  -31.80   18.70
  -7 -13   2   14.90   18.20
   7  13  -2   19.20   20.60
  -7  13   2   14.10   24.40
  -6 -13   2    0.20   23.10
   6 -13  -2    7.40   21.80
  -6  13   2  -13.40   22.20
   6  13  -2  -10.10   24.20
  -5 -13   2  404.66   48.40
   5 -13  -2  388.86   45.50
   5  13  -2  410.66   49.99
  -5  13   2  443.66   50.19
  -4 -13   2   63.29   23.10
   4 -13  -2   77.09   26.70
   4  13  -2   79.59   29.60
  -4  13   2   14.50   26.00
   3 -13  -2   34.40   23.40
  -3 -13   2   19.10   25.80
   3  13  -2   30.90   26.00
  -3  13   2   40.40   26.80
  -2 -13   2  402.36   47.20
  -2  13   2  392.36   43.60
  -2  13   2  433.06   48.30
   2  13  -2  436.66   48.80
  -1 -13   2  218.28   36.80
  -1  13   2  278.17   36.60
   1  13  -2  250.27   38.20
  -1  13   2  227.08   37.00
   0 -13   2 1279.27   80.19
   0  13   2 1189.68   80.39
   0  13   2 1091.99   75.69
   0  13  -2 1101.19   77.29
   0  13  -2 1250.77   79.59
  -1  13  -2   27.60   19.90
   1  13   2   18.20   25.30
   1  13   2   23.00   24.30
  -1  13  -2   38.80   22.90
  -2 -13  -2  648.84   52.69
  -2  13  -2  723.13   53.69
  -2  13  -2  695.53   53.39
   2  13   2  666.43   53.29
  -3 -13  -2  636.14   56.69
  -3  13  -2  660.43   57.79
   3  13   2  638.84   58.69
  -3  13  -2  583.54   57.09
   4 -13   2  414.16   43.10
  -4 -13  -2  389.46   45.70
  -4  13  -2  404.36   46.20
   4  13   2  381.46   43.80
  -4  13  -2  442.06   47.70
   5 -13   2  314.67   38.50
  -5 -13  -2  353.06   43.40
  -5  13  -2  368.36   42.70
  -5  13  -2  340.17   43.10
   5  13   2  371.06   45.30
  -6 -13  -2   10.60   18.50
   6 -13   2  -26.90   17.90
   6  13   2   24.80   23.70
  -6  13  -2   -0.80   20.90
   7 -13   2  -15.90   19.40
  -7 -13  -2  -18.50   20.70
   7  13   2    3.90   22.60
  -7  13  -2   17.30   22.90
  -8 -13  -2  229.48   37.20
   8 -13   2  196.38   34.20
  -8  13  -2  212.98   36.40
   8  13   2  169.18   32.50
   9 -13   2  217.78   37.70
  -9 -13  -2  158.08   32.50
  -9  13  -2  175.68   34.80
   9  13   2  179.88   33.60
  10 -13   2    1.50   21.60
 -10 -13  -2  -13.30   34.70
  10  13   2    1.30   24.10
 -10  13  -2    2.00   25.40
 -11 -13  -2   34.20   26.50
  11  13   2   53.09   30.60
 -11  13  -2    8.90   26.70
 -12 -13  -2  147.29   34.80
  12 -13   2  194.28   37.70
  12  13   2  169.98   41.50
 -12  13  -2  142.89   39.10
  13 -13   2  147.39   40.00
 -13 -13  -2   44.20   31.50
  13  13   2   77.29   33.50
 -13  13  -2   31.10   32.90
 -14 -13  -2   34.90   27.40
  14 -13   2   31.10   31.00
  14  13   2   27.40   33.30
 -14  13  -2   24.30   33.40
 -15 -13  -2   16.80   31.40
  15 -13   2    4.00   26.60
 -15  13  -2   10.30   33.20
  15  13   2  -11.60   31.20
 -16 -13  -2   35.30   31.50
  16 -13   2   31.20   32.10
  16  13   2   39.70   36.90
 -16  13  -2   28.00   31.90
 -16 -14   2  196.58   46.70
  16 -14  -2  249.68   49.70
 -16  14   2  266.67   53.49
  16  14  -2  203.48   52.99
 -15 -14   2  274.07   51.79
  15 -14  -2  241.98   50.29
 -15  14   2  301.07   53.69
  15  14  -2  258.07   56.19
  14 -14  -2   40.80   32.90
 -14 -14   2   42.70   32.00
  14  14  -2   -6.40   32.30
 -14  14   2  -22.90   28.70
  13 -14  -2  341.37   53.69
 -13 -14   2  377.46   55.69
 -13  14   2  297.97   53.29
  13  14  -2  336.37   56.19
 -12 -14   2   26.10   28.80
  12 -14  -2   -7.50   27.60
 -12  14   2    9.30   31.60
  12  14  -2   60.09   35.00
 -11 -14   2  208.48   40.80
  11 -14  -2  240.78   44.60
 -11  14   2  170.28   40.80
  11  14  -2  152.18   37.90
  10 -14  -2  -13.20   22.30
 -10 -14   2   20.00   26.40
 -10  14   2   -4.10   25.70
  10  14  -2  -20.90   25.50
  -9 -14   2   40.00   27.50
   9 -14  -2   89.89   29.30
  -9  14   2   15.30   27.20
   9  14  -2   13.90   28.30
   8 -14  -2   39.20   26.90
  -8 -14   2  -14.50   22.10
  -8  14   2  -29.10   21.90
   8  14  -2  -29.70   23.70
   7 -14  -2    1.50   23.30
  -7 -14   2   43.10   27.70
   7  14  -2   -3.50   25.50
  -7  14   2   57.09   27.00
  -6 -14   2   64.59   28.70
   6 -14  -2   68.39   27.40
   6  14  -2   70.59   29.60
  -6  14   2   64.49   27.80
   5 -14  -2    1.90   21.60
  -5 -14   2   -8.30   22.20
  -5  14   2   25.80   26.00
   5  14  -2   26.30   25.00
   4 -14  -2  193.68   31.30
  -4 -14   2  207.88   36.90
  -4  14   2  157.98   35.80
   4  14  -2  218.78   34.30
   3 -14  -2   -4.00   15.90
  -3 -14   2    6.20   24.60
  -3  14   2  -71.39   21.10
  -3  14   2   13.20   24.10
   3  14  -2    6.20   19.30
  -2 -14   2  251.97   40.10
   2  14  -2  175.18   36.60
  -2  14   2  232.58   40.20
  -2  14   2  240.48   38.50
  -1 -14   2  540.85   56.39
  -1  14   2  575.24   56.89
  -1  14   2  571.84   55.49
   1  14  -2  671.53   60.09
   0 -14   2  541.05   52.29
   0  14   2  442.96   49.90
   0  14  -2  510.55   51.89
   0  14  -2  432.36   50.29
   0  14   2  521.05   53.49
   1  14   2  132.29   33.10
  -1  14  -2  174.58   34.40
   1  14   2  177.58   30.90
  -1  14  -2  146.79   32.00
   2  14   2  387.46   46.90
  -2  14  -2  249.68   39.60
  -2  14  -2  423.86   46.70
  -3 -14  -2  120.69   26.20
  -3  14  -2  111.29   29.70
   3  14   2   85.39   28.20
  -3  14  -2  104.59   29.20
  -4 -14  -2    6.70   22.60
  -4  14  -2   38.40   23.80
   4  14   2    8.20   21.30
  -4  14  -2   29.50   23.90
   5 -14   2   -3.10   20.10
  -5 -14  -2   26.90   23.90
  -5  14  -2   52.39   26.10
  -5  14  -2   -8.40   19.90
   5  14   2   20.10   17.70
  -6 -14  -2  -21.40   20.30
   6 -14   2   28.50   21.70
  -6  14  -2  -15.10   20.70
  -6  14  -2   -7.40   18.40
   6  14   2    8.10   22.60
   7 -14   2   73.19   26.00
  -7 -14  -2   58.39   27.20
  -7  14  -2  110.89   29.50
   7  14   2   96.29   29.80
   8 -14   2   87.39   29.20
  -8 -14  -2   72.39   27.30
  -8  14  -2   51.99   25.60
   8  14   2   11.20   24.80
   9 -14   2   72.19   27.90
   9  14   2   40.80   28.70
  -9  14  -2   74.89   27.70
  10 -14   2  147.19   39.30
 -10 -14  -2  137.99   33.30
 -10  14  -2   79.69   31.60
  10  14   2  118.59   35.80
  11 -14   2    1.90   24.70
 -11 -14  -2   17.90   25.80
  11  14   2    7.10   27.40
 -11  14  -2   94.19   34.30
  12 -14   2  215.78   39.00
 -12 -14  -2  194.48   39.70
  12  14   2  172.48   41.20
 -12  14  -2  197.28   40.20
 -13 -14  -2  205.88   41.40
  13 -14   2  172.58   37.60
  13  14   2  175.88   43.10
 -13  14  -2  113.79   36.20
 -14 -14  -2  166.48   42.60
  14 -14   2  210.78   41.10
 -14  14  -2  172.28   41.50
  14  14   2  134.59   43.30
 -15 -14  -2  -19.80   27.30
  15 -14   2   -4.30   27.90
  15  14   2   -7.40   30.00
 -15  14  -2    5.70   34.60
 -15 -15   2  136.79   41.80
  15 -15  -2  116.09   40.40
 -15  15   2  120.39   41.80
  15  15  -2   24.40   37.40
 -14 -15   2   72.69   33.80
  14 -15  -2   38.10   33.40
 -14  15   2   -5.30   31.00
  14  15  -2   38.10   40.00
 -13 -15   2   -2.60   30.20
  13 -15  -2   58.89   34.30
 -13  15   2   -3.30   31.50
  13  15  -2   46.60   38.60
 -12 -15   2   14.10   29.90
  12 -15  -2   50.79   30.30
  12  15  -2   37.80   33.60
 -12  15   2    3.30   30.70
 -11 -15   2  248.58   45.10
  11 -15  -2  217.28   42.40
  11  15  -2  259.17   46.00
 -11  15   2  206.08   45.00
  10 -15  -2  -29.00   23.80
 -10 -15   2   15.70   28.60
  10  15  -2   27.40   30.40
 -10  15   2   -6.40   25.30
  -9 -15   2   20.00   26.70
   9 -15  -2   39.00   26.90
  -9  15   2   12.70   27.10
   9  15  -2   29.90   30.00
   8 -15  -2   66.29   29.10
  -8 -15   2   73.99   29.80
   8  15  -2   83.59   28.70
  -8  15   2   94.29   32.60
   7 -15  -2   83.59   28.10
  -7 -15   2   15.00   25.50
  -7  15   2   49.40   29.10
   7  15  -2   52.39   30.70
   6 -15  -2   10.40   22.50
  -6 -15   2  -20.30   16.10
  -6  15   2  -18.80   16.10
   6  15  -2   -4.40   19.00
   5 -15  -2   -4.80   15.90
  -5 -15   2   -0.60   24.40
  -5  15   2   27.00   27.30
   5  15  -2   31.40   27.00
   4 -15  -2   18.70   22.90
  -4 -15   2   32.20   27.00
  -4  15   2   24.80   25.70
   4  15  -2   44.70   26.40
  -3 -15   2   56.39   22.60
   3  15  -2   57.29   22.80
  -3  15   2   55.99   24.00
  -3  15   2   29.70   21.10
  -2 -15   2  337.57   45.30
  -2  15   2  302.47   44.90
  -2  15   2  354.96   45.50
   2  15  -2  327.17   42.00
  -1 -15   2  282.47   41.00
  -1  15   2  254.77   40.00
  -1  15   2  294.07   40.00
   1  15  -2  277.07   41.20
   0 -15   2 1048.40   73.99
   0  15  -2 1088.19   76.69
   0  15   2 1070.99   75.19
   0  15   2 1171.08   79.59
   0  15  -2 1086.29   77.49
   1  15   2  103.59   31.40
  -1  15  -2  191.18   34.40
   1  15   2  112.69   31.90
  -1  15  -2  138.99   28.90
  -2  15  -2  145.79   34.30
  -2  15  -2  245.48   38.10
   2  15   2  246.68   38.30
   2  15   2  208.18   37.60
  -3 -15  -2   73.99   26.60
  -3  15  -2   70.19   27.50
   3  15   2   75.99   27.90
  -3  15  -2   64.29   23.70
  -4 -15  -2  142.39   32.20
  -4  15  -2  151.48   29.10
  -4  15  -2  221.38   36.00
   4  15   2  120.49   32.20
   5 -15   2  125.79   28.50
  -5 -15  -2  161.58   34.60
   5  15   2  175.28   35.50
  -5  15  -2  184.78   34.40
  -5  15  -2  124.29   31.00
   6 -15   2    3.80   19.40
  -6 -15  -2   14.80   23.90
  -6  15  -2  -24.80   20.60
   6  15   2   16.90   23.60
  -6  15  -2   43.50   24.30
  -7 -15  -2  186.88   36.90
   7 -15   2  228.68   35.80
   7  15   2  173.98   36.10
  -7  15  -2  171.48   33.70
  -7  15  -2  108.59   31.50
   8 -15   2  292.37   42.50
  -8 -15  -2  306.57   70.49
  -8  15  -2  244.48   40.40
   8  15   2  303.37   46.30
   9 -15   2   35.30   25.50
  -9 -15  -2  -17.20   22.00
  -9  15  -2   25.20   27.70
   9  15   2   78.89   36.20
 -10 -15  -2  196.38   38.80
  10 -15   2  161.78   35.40
  10  15   2  187.98   40.60
 -10  15  -2  136.59   34.70
  11 -15   2  255.47   42.20
 -11 -15  -2  319.57   47.30
  11  15   2  176.78   43.10
 -11  15  -2  179.28   39.30
 -12 -15  -2   15.30   27.30
  12 -15   2    8.30   27.70
 -12  15  -2   29.90   28.90
  12  15   2   46.60   34.10
 -13 -15  -2   67.39   32.60
  13 -15   2   15.80   25.80
 -13  15  -2   19.70   29.60
  13  15   2   -9.70   29.40
  14 -15   2   46.40   29.70
 -14 -15  -2  -15.50   26.50
 -14  15  -2   86.89   34.70
  14  15   2   52.59   39.40
  15 -15   2  139.89   37.80
 -15 -15  -2   56.29   35.90
 -15  15  -2   43.10   34.30
  15  15   2   75.99   39.30
 -15 -16   2   78.29   39.00
  15 -16  -2    9.00   33.70
  15  16  -2   94.69   41.70
 -15  16   2   84.89   41.30
 -14 -16   2    8.20   31.90
  14 -16  -2    3.20   30.00
 -14  16   2  -12.70   33.60
  14  16  -2   -7.60   34.20
  13 -16  -2  254.37   48.20
 -13 -16   2  258.07   48.60
  13  16  -2  237.58   52.79
 -13  16   2  234.58   50.69
 -12 -16   2    4.80   29.40
  12 -16  -2   -3.30   27.60
  12  16  -2   23.00   34.80
 -12  16   2   20.10   31.90
 -11 -16   2  520.25   61.99
  11 -16  -2  541.15   63.59
 -11  16   2  491.35   61.89
  11  16  -2  523.15   66.49
 -10 -16   2   25.20   28.10
  10 -16  -2   52.99   29.30
  10  16  -2   16.60   24.60
 -10  16   2   -7.30   29.00
  -9 -16   2  317.17   48.60
   9 -16  -2  323.57   48.20
  -9  16   2  243.78   46.10
   9  16  -2  277.27   51.09
  -8 -16   2  -45.70   26.10
   8 -16  -2  -38.20   20.80
  -8  16   2  -29.70   22.10
   8  16  -2  -44.80   24.20
   7 -16  -2  -10.00   16.70
  -7 -16   2  -16.20   23.70
   7  16  -2  -31.90   22.60
  -7  16   2   10.80   26.40
   6 -16  -2   26.60   24.80
  -6 -16   2   42.80   29.20
  -6  16   2   39.30   28.30
   6  16  -2   26.50   27.60
  -5 -16   2    7.00   26.60
   5 -16  -2   56.69   26.30
  -5  16   2   85.79   32.40
   5  16  -2   35.40   27.10
  -4 -16   2    8.90   25.60
   4 -16  -2   47.10   20.60
  -4  16   2   14.70   19.20
   4  16  -2  -12.80   24.50
  -4  16   2   37.50   22.20
  -3 -16   2    4.80   23.80
  -3  16   2   13.90   24.10
  -3  16   2   26.50   26.50
   3  16  -2   -6.30   23.40
  -2 -16   2  145.19   35.10
   2  16  -2  133.09   34.50
  -2  16   2  180.38   36.40
  -2  16   2  135.99   35.50
  -1 -16   2   54.79   27.00
   1  16  -2   59.79   28.40
  -1  16   2   16.00   26.30
  -1  16   2   35.30   21.20
   0  16  -2  116.89   28.40
   0  16   2   79.29   28.20
   0  16  -2  150.58   29.50
   1  16   2  -13.60   22.70
  -1  16  -2    1.90   22.70
  -1  16  -2   21.90   25.70
   1  16   2   19.20   25.10
   2  16   2  -14.40   22.30
  -2  16  -2  -18.90   22.40
   2  16   2   28.40   25.50
  -2  16  -2    1.30   23.30
  -3 -16  -2   37.80   26.50
   3  16   2   -0.30   16.90
  -3  16  -2   46.20   25.20
  -3  16  -2  -15.50   21.30
  -4 -16  -2  130.49   32.70
  -4  16  -2  100.69   30.80
   4  16   2  180.28   35.60
  -4  16  -2  149.39   33.00
  -5 -16  -2   32.00   25.50
   5  16   2   19.10   24.90
  -5  16  -2   59.89   26.90
  -5  16  -2   -6.30   22.60
  -6 -16  -2  103.59   31.00
   6 -16   2  123.59   29.40
  -6  16  -2  120.39   28.20
   6  16   2  106.99   33.10
  -6  16  -2  124.39   31.30
   7 -16   2   43.60   25.60
  -7  16  -2  -32.60   20.70
  -7  16  -2   -3.80   25.40
   7  16   2   45.70   27.80
  -8 -16  -2   81.29   30.80
   8 -16   2   39.00   30.60
  -8  16  -2  100.29   29.70
  -8  16  -2   70.69   29.90
  -9 -16  -2  613.24   65.99
   9 -16   2  674.93   65.19
  -9  16  -2  705.33   68.49
   9  16   2  757.22   72.69
  10 -16   2    9.80   29.20
 -10 -16  -2   95.49   34.10
  10  16   2   25.00   30.40
 -10  16  -2   79.99   34.70
  11 -16   2   33.00   29.70
 -11 -16  -2  130.09   35.40
  11  16   2   65.59   33.30
 -11  16  -2  -12.20   27.30
 -12 -16  -2  187.78   42.40
  12 -16   2  211.18   42.70
  12  16   2  274.27   51.09
 -12  16  -2  312.97   49.50
 -13 -16  -2   34.70   30.90
  13 -16   2   66.39   36.70
 -13  16  -2   54.19   32.60
  13  16   2   -3.90   32.00
 -14 -16  -2  124.79   40.10
  14 -16   2   96.29   39.40
  14  16   2  106.69   42.00
 -14  16  -2   49.60   34.50
  14 -17  -2  200.38   46.10
 -14 -17   2  172.88   45.70
  14  17  -2  263.07   56.29
 -14  17   2  237.38   49.60
  13 -17  -2   79.79   36.60
 -13 -17   2   43.60   34.20
 -13  17   2    5.30   34.70
  13  17  -2   73.69   39.80
  12 -17  -2  107.99   33.40
 -12 -17   2  109.99   33.80
  12  17  -2  103.79   43.50
 -12  17   2  216.78   47.30
 -11 -17   2  152.58   40.90
  11 -17  -2  231.98   44.70
 -11  17   2  212.58   47.00
  11  17  -2  270.67   51.49
  10 -17  -2  375.86   55.79
 -10 -17   2  424.76   57.89
  10  17  -2  532.95   65.99
 -10  17   2  545.45   63.39
  -9 -17   2   27.60   28.10
   9 -17  -2  -25.70   24.20
  -9  17   2  -35.10   24.70
   9  17  -2  -42.10   17.50
  -8 -17   2  407.76   52.39
   8 -17  -2  454.85   55.49
  -8  17   2  403.16   55.59
   8  17  -2  448.26   70.09
  -7 -17   2   37.40   34.30
   7 -17  -2   67.09   27.80
   7  17  -2   -7.90   28.80
  -7  17   2   28.60   28.20
   6 -17  -2   15.50   25.50
  -6 -17   2   26.40   27.70
   6  17  -2   51.39   25.00
  -6  17   2    0.30   26.40
   5 -17  -2  -20.50   20.50
  -5 -17   2   -2.70   25.10
  -5  17   2   10.90   26.50
   5  17  -2    4.30   25.80
  -5  17   2    5.80   25.70
  -4 -17   2   29.60   28.30
  -4  17   2  -16.50   23.30
   4  17  -2   -8.20   19.00
  -4  17   2  -35.40   24.40
  -3 -17   2  158.28   36.50
  -3  17   2  121.49   33.40
  -3  17   2  159.48   36.30
   3  17  -2  220.18   39.90
  -2 -17   2   43.20   27.20
   2  17  -2   49.99   28.90
  -2  17   2   -5.60   26.40
  -2  17   2   14.90   26.60
  -1 -17   2   18.30   19.60
  -1  17   2   -5.20   26.30
  -1  17   2   25.90   20.20
   1  17  -2  -10.90   23.60
   1  17  -2    1.10   24.40
   0  17  -2   71.69   28.50
   0  17   2   -2.80   26.00
   0  17  -2   40.20   25.60
   0  17   2    3.00   25.40
   1  17   2   31.30   25.10
  -1  17  -2  -12.70   16.80
  -1  17  -2   21.70   24.90
   1  17   2   18.70   20.70
  -2  17  -2  -27.90   21.90
  -2  17  -2   13.00   20.10
   2  17   2    0.90   24.20
   2  17   2  -12.10   16.30
   3  17   2  -23.10   21.10
  -3  17  -2  -24.60   20.70
  -3  17  -2   13.30   24.40
  -4 -17  -2   23.60   26.10
  -4  17  -2   -2.80   24.60
   4  17   2   10.90   19.10
  -4  17  -2  -18.10   24.40
  -5 -17  -2   67.09   29.00
  -5  17  -2   33.10   26.10
  -5  17  -2   -2.90   24.10
   5  17   2    6.80   25.00
  -6 -17  -2  128.99   39.00
  -6  17  -2  148.99   34.50
   6  17   2  140.69   35.70
  -7 -17  -2   67.69   31.60
  -7  17  -2   79.89   30.20
  -7  17  -2   33.70   24.60
   7  17   2   69.79   31.70
   8 -17   2   28.40   24.50
  -8 -17  -2   17.30   28.40
  -8  17  -2   -1.10   26.40
  -8  17  -2   33.60   28.20
   8  17   2   38.20   30.90
   9 -17   2   53.99   29.00
  -9 -17  -2   83.59   32.80
  -9  17  -2   31.00   28.10
   9  17   2   39.00   30.20
  10 -17   2  214.88   39.50
 -10 -17  -2   94.59   35.30
 -10  17  -2   82.29   32.90
  10  17   2  111.59   37.50
 -11 -17  -2  385.96   54.99
  11 -17   2  312.97   49.60
 -11  17  -2  424.66   57.89
  11  17   2  323.37   54.19
  12 -17   2  217.28   45.20
 -12 -17  -2  204.98   43.70
 -12  17  -2  160.58   41.00
  12  17   2  268.07   49.60
  13 -17   2  201.18   42.90
 -13 -17  -2   90.49   36.70
  13  17   2   91.19   37.10
 -13  17  -2  186.38   42.80
  14 -17   2  -11.10   28.50
 -14 -17  -2   30.60   33.40
  14  17   2   24.30   35.90
 -14  17  -2  -37.10   31.50
  14 -18  -2   90.19   42.20
 -14 -18   2  157.18   43.90
  14  18  -2  137.29   46.30
 -14  18   2  123.09   42.60
  13 -18  -2   72.29   38.40
 -13 -18   2  114.89   41.20
  13  18  -2  144.09   46.20
 -13  18   2  237.48   51.39
 -12 -18   2    5.00   31.10
  12 -18  -2   62.99   34.20
  12  18  -2   65.89   40.30
 -12  18   2   72.49   38.00
  11 -18  -2   17.00   29.40
 -11 -18   2  108.19   37.40
  11  18  -2   59.29   37.10
 -11  18   2   55.79   36.50
  10 -18  -2  228.78   45.40
 -10 -18   2  164.18   37.30
 -10  18   2  200.68   45.40
  10  18  -2  204.28   49.00
   9 -18  -2   18.30   29.00
  -9 -18   2   41.10   31.90
  -9  18   2   -4.10   22.50
   9  18  -2  -13.00   31.90
   8 -18  -2  124.89   36.70
  -8 -18   2   55.39   33.80
   8  18  -2  165.78   42.20
  -8  18   2   50.89   34.40
   7 -18  -2   12.70   25.30
  -7 -18   2   24.00   29.70
   7  18  -2   -8.30   26.20
  -7  18   2  -16.80   26.60
  -6 -18   2    1.00   20.90
  -6  18   2   59.19   33.70
   6  18  -2   57.19   33.00
  -5 -18   2  -29.30   24.00
   5 -18  -2    1.60   20.50
  -5  18   2   -6.60   24.50
  -5  18   2   19.30   33.40
   5  18  -2    9.80   26.80
  -4 -18   2   61.29   30.80
  -4  18   2   81.09   32.70
   4  18  -2   85.19   28.40
  -4  18   2   45.20   32.00
  -3 -18   2    0.00   26.10
   3  18  -2  -11.80   24.30
  -3  18   2    4.80   27.40
  -3  18   2   -3.00   26.10
  -2 -18   2   64.09   30.60
   2  18  -2   43.00   28.70
  -2  18   2   13.40   27.20
  -2  18   2   72.89   31.90
  -1 -18   2   18.70   19.60
  -1  18   2  -24.00   23.70
   1  18  -2  -30.70   21.00
   1  18  -2  -13.80   18.00
  -1  18   2  -16.70   27.70
   0  18  -2  207.08   38.80
   0  18   2  157.78   33.20
   0  18   2  145.89   33.20
   0  18  -2  167.08   37.00
  -1  18  -2   14.40   24.20
  -1  18  -2   31.00   26.90
   1  18   2  -33.20   23.60
   1  18   2   31.50   27.30
  -2  18  -2   14.90   26.00
  -2  18  -2   44.60   29.60
   2  18   2   15.70   21.40
   2  18   2  -43.50   22.60
  -3  18  -2  -31.70   22.50
  -3  18  -2   55.19   28.90
   3  18   2  -13.10   23.90
   3  18   2  -12.80   24.70
  -4 -18  -2   12.40   48.20
   4  18   2   63.09   24.70
  -4  18  -2  106.49   31.80
  -5 -18  -2   33.90   27.60
   5  18   2    6.20   26.20
  -5  18  -2   26.30   27.10
  -5  18  -2   13.90   25.60
  -6 -18  -2  148.69   36.70
  -6  18  -2   80.89   32.30
   6  18   2  138.19   38.30
  -6  18  -2  133.99   35.50
   7 -18   2  130.29   33.50
  -7 -18  -2  170.78   40.20
   7  18   2  186.68   41.50
  -7  18  -2  145.69   37.20
  -7  18  -2  108.69   35.80
   8 -18   2   18.00   26.90
  -8 -18  -2   25.30   24.60
   8  18   2  105.39   37.10
  -8  18  -2   23.40   27.80
  -8  18  -2  -25.10   25.80
   9 -18   2  740.63   71.59
  -9 -18  -2  737.93   74.19
   9  18   2  639.64   73.19
  -9  18  -2  768.32   74.49
  -9  18  -2  789.12   73.79
 -10 -18  -2  291.47   48.60
  10 -18   2  361.76   49.50
  10  18   2  295.37   51.79
 -10  18  -2  267.57   45.60
 -10  18  -2  354.86   53.39
  11 -18   2   20.30   25.60
 -11 -18  -2   54.29   31.60
 -11  18  -2   76.39   37.60
  11  18   2   88.99   38.80
  12 -18   2   29.40   29.40
 -12 -18  -2   19.70   33.20
  12  18   2   42.60   35.10
 -12  18  -2   30.40   36.20
  13 -18   2   14.20   28.60
 -13 -18  -2   23.40   30.60
 -13  18  -2    0.00   34.20
  13  18   2   66.59   38.20
  13 -19  -2   58.29   34.80
 -13 -19   2   -8.90   31.70
  13  19  -2   31.00   40.90
 -13  19   2  -11.40   34.30
  12 -19  -2   24.80   30.10
 -12 -19   2   -3.60   32.60
 -12  19   2   41.10   35.90
  12  19  -2  -28.40   32.20
 -11 -19   2  179.88   45.30
  11 -19  -2  202.68   44.10
 -11  19   2   81.19   38.80
  11  19  -2  105.89   40.40
 -10 -19   2   95.09   38.90
  10 -19  -2   63.09   33.80
  10  19  -2   27.90   29.30
 -10  19   2  122.99   37.20
   9 -19  -2  196.48   40.20
  -9 -19   2  122.39   38.70
  -9  19   2  108.39   38.30
   9  19  -2  119.39   36.80
  -8 -19   2  758.82   78.09
   8 -19  -2  774.42   75.79
   8  19  -2  828.82   83.69
  -8  19   2  767.22   78.09
   7 -19  -2  119.39   35.50
  -7 -19   2  201.18   40.20
   7  19  -2  168.08   44.50
  -7  19   2  169.68   41.10
  -6 -19   2  216.88   45.00
   6 -19  -2  162.28   38.20
  -6  19   2  138.39   35.00
  -6  19   2  205.88   43.60
   6  19  -2  173.38   41.90
  -5 -19   2  243.78   42.50
  -5  19   2  327.67   50.29
   5  19  -2  282.77   49.20
  -5  19   2  292.67   48.70
  -4 -19   2  123.49   43.80
  -4  19   2   56.89   34.00
   4  19  -2  124.69   33.40
  -4  19   2  107.39   35.70
  -3 -19   2   32.30   30.40
  -3  19   2   32.90   30.00
   3  19  -2   33.60   30.30
  -2 -19   2   24.90   28.10
   2  19  -2   -8.30   26.50
  -2  19   2    9.40   29.20
  -2  19   2   11.50   27.70
   1  19  -2   31.50   28.60
   1  19  -2    8.70   28.50
  -1  19   2   -5.80   27.70
  -1  19   2   58.39   32.20
   0  19  -2  230.08   48.00
   0  19   2  174.78   42.20
   0  19  -2  282.97   45.00
   0  19   2  267.97   45.20
  -1  19  -2  155.78   57.39
   1  19   2   76.29   27.80
   1  19   2   85.09   29.50
  -1  19  -2  117.09   33.50
  -2  19  -2   -7.20   25.40
   2  19   2   33.80   28.60
  -2  19  -2  -15.90   24.20
   2  19   2   -8.70   27.50
   3  19   2   75.09   30.80
   3  19   2   44.20   29.30
  -3  19  -2    2.30   23.50
  -3  19  -2   -7.10   25.60
  -4 -19  -2   52.59   25.50
  -4  19  -2   15.30   26.30
  -4  19  -2   -6.20   26.80
  -5 -19  -2  -22.10   24.60
  -5  19  -2    4.70   28.30
  -5  19  -2   13.70   28.00
   5  19   2   33.90   29.90
  -6 -19  -2   52.59   31.90
   6  19   2   68.29   27.70
  -6  19  -2   27.50   29.60
  -6  19  -2   40.70   29.10
  -7 -19  -2   -0.10   28.50
   7  19   2   62.69   34.00
  -7  19  -2  -29.20   25.40
  -7  19  -2   30.90   28.20
  -8 -19  -2  206.18   38.90
   8 -19   2  188.88   39.30
  -8  19  -2  195.58   42.30
   8  19   2  198.68   40.50
  -8  19  -2  170.18   40.90
   9 -19   2  176.18   40.60
  -9 -19  -2  273.37   47.70
  -9  19  -2  183.78   42.50
   9  19   2  202.78   46.60
  -9  19  -2  278.07   46.00
 -10 -19  -2   56.79   33.00
  10 -19   2   47.10   30.60
  10  19   2   38.80   35.50
 -10  19  -2   47.20   35.00
 -10  19  -2  -42.40   24.00
 -11 -19  -2  161.28   41.00
  11 -19   2  213.58   43.20
 -11  19  -2  103.49   39.10
  11  19   2  247.18   51.29
 -11  19  -2  167.08   41.90
 -12 -19  -2   83.59   38.20
  12 -19   2  101.89   36.30
 -12  19  -2  129.99   39.90
  12  19   2  134.29   44.40
 -12 -20   2   -1.50   33.60
  12 -20  -2   -1.20   22.30
  12  20  -2   10.90   37.90
 -12  20   2   80.39   40.30
  11 -20  -2  144.89   38.30
 -11 -20   2   19.10   27.00
  11  20  -2   -1.60   36.10
 -11  20   2   19.00   27.50
 -10 -20   2  170.08   44.30
  10 -20  -2  174.68   42.50
 -10  20   2  215.38   48.20
  10  20  -2  136.09   45.50
  -9 -20   2  153.18   43.40
   9 -20  -2  197.68   43.00
  -9  20   2  122.29   42.20
   9  20  -2   99.49   43.90
   8 -20  -2   43.30   31.70
  -8 -20   2   28.40   27.50
   8  20  -2    1.10   33.10
  -8  20   2  -19.10   29.30
  -7 -20   2  116.49   38.70
   7 -20  -2  138.99   34.80
   7  20  -2  178.18   45.70
  -7  20   2  148.69   36.00
  -7  20   2   70.99   36.80
  -6 -20   2   62.59   35.20
   6 -20  -2  -10.70   25.60
  -6  20   2   17.40   28.70
  -6  20   2  -26.30   28.90
   6  20  -2  -19.60   27.70
  -5 -20   2   36.60   26.40
  -5  20   2    6.10   21.60
   5  20  -2    8.60   24.00
  -5  20   2    6.20   24.50
  -4 -20   2    0.90   30.50
  -4  20   2   66.59   33.70
  -4  20   2   37.90   30.90
   4  20  -2   42.30   26.90
  -3 -20   2   27.20   34.20
   3  20  -2  116.69   36.50
  -3  20   2  111.59   38.70
  -3  20   2   65.79   34.80
  -2 -20   2   -9.90   26.20
  -2  20   2  -60.09   16.80
   2  20  -2  -31.10   23.80
   2  20  -2   18.10   28.90
  -2  20   2   48.30   31.50
  -1  20   2   81.79   34.00
  -1  20   2   61.59   32.80
   1  20  -2   39.80   24.90
   1  20  -2   -7.50   28.40
   0  20  -2   54.49   30.80
   0  20  -2    2.70   27.00
   0  20   2  -32.00   25.70
   1  20   2  231.68   43.90
   1  20   2  313.77   59.79
  -1  20  -2  236.38   44.60
  -1  20  -2  225.48   43.20
   2  20   2   -4.40   28.90
   2  20   2    8.60   25.10
  -2  20  -2   20.10   22.50
  -2  20  -2   55.49   30.50
  -3  20  -2  158.98   39.00
   3  20   2  100.19   31.60
   3  20   2  131.09   33.50
  -3  20  -2   86.49   33.70
   4  20   2  201.38   37.90
  -4  20  -2  241.28   46.20
  -4  20  -2  247.58   45.60
   4  20   2  209.98   44.10
  -5 -20  -2   67.29   32.90
  -5  20  -2   -1.90   28.70
  -5  20  -2   33.00   31.50
   5  20   2   50.29   33.10
  -6 -20  -2  122.29   38.80
  -6  20  -2   72.19   34.20
   6  20   2  136.39   35.20
  -6  20  -2  143.59   38.70
  -7 -20  -2  192.88   43.80
   7  20   2  227.38   46.50
  -7  20  -2  100.59   37.60
  -7  20  -2  214.28   43.00
  -8 -20  -2   44.80   32.10
  -8  20  -2   12.60   30.90
   8  20   2  -32.20   27.70
  -8  20  -2  -45.80   24.00
  -9 -20  -2  -24.70   19.20
   9 -20   2  -34.00   22.00
  -9  20  -2  -46.20   26.20
   9  20   2   49.60   30.20
  -9  20  -2    9.90   29.50
 -10 -20  -2  158.98   38.00
  10 -20   2  300.47   47.40
 -10  20  -2  190.68   42.90
 -10  20  -2  117.99   42.00
  10  20   2  210.88   48.50
 -11 -20  -2   98.39   38.20
  11 -20   2   98.09   35.20
 -11  20  -2  152.48   39.90
 -11  20  -2   56.59   35.00
  11  20   2   85.89   40.30
  12 -20   2  -16.30   28.20
 -12 -20  -2   -5.30   30.70
  12  20   2    7.00   34.80
 -12  20  -2  -29.60   27.10
 -12  20  -2    2.20   31.50
 -11 -21   2   10.00   34.00
  11 -21  -2   36.70   35.10
  11  21  -2    0.80   37.30
 -11  21   2  -21.20   33.20
 -10 -21   2   62.09   31.40
  10 -21  -2   19.00   32.90
 -10  21   2   37.30   37.50
  10  21  -2   50.89   40.10
   9 -21  -2  189.98   42.80
  -9 -21   2  154.18   38.10
  -9  21   2  195.78   46.60
   9  21  -2  103.49   43.50
  -8 -21   2  142.59   42.10
   8 -21  -2   42.10   32.00
  -8  21   2   99.39   38.90
   8  21  -2  124.99   44.40
  -8  21   2   58.49   36.60
   7 -21  -2   92.59   34.10
  -7 -21   2  100.09   40.40
  -7  21   2   66.99   36.40
  -7  21   2  156.68   42.00
   7  21  -2  157.18   40.20
  -6 -21   2  313.97   53.99
  -6  21   2  367.66   54.09
   6  21  -2  197.58   44.00
  -6  21   2  250.67   49.40
  -5 -21   2  398.86   58.69
   5  21  -2  411.46   57.69
  -5  21   2  512.75   62.49
  -5  21   2  502.75   61.59
  -4 -21   2  110.59   38.10
  -4  21   2   77.59   35.20
   4  21  -2   72.59   29.30
  -4  21   2   43.70   35.40
  -3 -21   2   21.30   33.50
  -3  21   2   42.40   33.40
  -3  21   2   81.89   38.60
   3  21  -2   93.89   52.59
   2  21  -2   31.70   31.40
  -2  21   2   30.20   33.60
   2  21  -2    1.10   23.30
  -2  21   2   13.20   30.00
  -1  21   2  -20.10   30.90
  -1  21   2  -57.19   23.80
   1  21  -2  -21.60   23.90
   1  21  -2    4.80   22.80
   0  21   2   37.20   33.40
   0  21  -2   16.80   24.00
   0  21  -2    4.80   29.50
   1  21   2  163.38   41.70
   1  21   2  174.08   41.80
  -1  21  -2  143.89   39.90
  -1  21  -2  184.28   41.60
  -2  21  -2  185.38   41.70
   2  21   2  148.09   39.50
   2  21   2  158.68   36.60
  -2  21  -2  150.98   39.30
   3  21   2   80.29   33.90
  -3  21  -2  102.19   38.60
   3  21   2   97.09   36.50
  -3  21  -2   51.19   33.80
   4  21   2  -45.20   25.80
  -4  21  -2   64.29   30.10
   4  21   2   -4.10   27.20
  -4  21  -2  -12.10   19.40
   5  21   2  102.49   33.70
  -5  21  -2  178.18   43.60
  -5  21  -2   99.59   37.00
  -6 -21  -2   35.80   32.10
  -6  21  -2   43.50   31.80
  -6  21  -2   46.10   32.30
   6  21   2   49.00   34.50
  -7 -21  -2   -3.10   28.80
  -7  21  -2   12.20   32.60
  -7  21  -2   -5.40   29.30
   7  21   2   47.80   35.70
  -8 -21  -2   20.40   30.70
  -8  21  -2   17.60   31.60
   8  21   2  -20.10   30.70
  -8  21  -2   70.19   33.70
   9 -21   2  339.57   50.89
  -9 -21  -2  246.28   45.40
  -9  21  -2  444.76   61.99
  -9  21  -2  332.77   55.69
   9  21   2  275.27   53.29
 -10 -21  -2   59.29   35.00
  10 -21   2   42.50   32.50
 -10  21  -2   12.00   30.30
 -10  21  -2    6.30   34.80
  10  21   2   -7.20   30.10
 -11 -21  -2    1.60   31.30
  11 -21   2  -16.90   27.70
 -11  21  -2   -4.70   30.80
  11  21   2  -36.20   31.20
 -11  21  -2   53.19   38.10
  10 -22  -2   58.99   33.40
 -10 -22   2   53.69   38.70
  10  22  -2   29.40   37.70
 -10  22   2  -46.30   32.60
  -9 -22   2   18.00   34.90
   9 -22  -2  -20.10   27.90
   9  22  -2  -22.50   22.60
  -9  22   2   44.20   36.90
  -9  22   2  -14.90   23.90
   8 -22  -2  -10.20   19.50
  -8 -22   2  -48.50   25.50
  -8  22   2  -38.30   28.40
  -8  22   2  -19.60   32.60
   8  22  -2  -31.90   20.10
  -7 -22   2   46.20   37.60
  -7  22   2  129.69   43.60
  -7  22   2  103.59   39.30
   7  22  -2   68.09   33.50
  -6 -22   2   -7.10   32.40
  -6  22   2   41.20   34.10
   6  22  -2  -27.80   23.00
  -6  22   2   -3.20   30.80
  -5 -22   2  111.49   38.20
   5  22  -2    4.50   26.10
  -5  22   2  -42.70   33.70
  -5  22   2   88.29   37.90
  -4 -22   2   39.30   35.20
   4  22  -2    8.80   24.60
  -4  22   2   43.10   35.00
  -3 -22   2  167.68   45.10
   3  22  -2  266.97   48.10
  -3  22   2  234.88   44.80
   3  22  -2  219.98   47.80
  -3  22   2  290.67   60.89
   2  22  -2  -46.90   28.40
  -2  22   2   10.40   31.80
   2  22  -2    8.20   31.70
  -1  22   2   12.00   33.20
   1  22  -2  -36.80   28.70
  -1  22   2   -2.80   23.80
   0  22   2  -10.20   29.30
   0  22  -2   11.10   20.80
   0  22  -2   71.69   36.60
   0  22   2   -4.20   23.00
  -1  22  -2  -39.90   27.10
  -1  22  -2   33.30   32.90
   1  22   2   26.80   34.30
   1  22   2   12.70   30.70
  -2  22  -2  -13.40   29.90
   2  22   2   -9.50   30.90
  -2  22  -2   40.70   28.10
   2  22   2   55.29   34.60
  -3  22  -2  130.39   40.10
   3  22   2   74.49   35.60
   3  22   2   41.00   33.80
  -3  22  -2   48.10   34.90
   4  22   2   89.49   38.30
   4  22   2  103.09   34.50
  -4  22  -2  127.79   40.50
  -4  22  -2   64.09   30.60
   5  22   2   71.79   29.60
  -5  22  -2   35.20   33.40
  -5  22  -2   54.29   35.70
   5  22   2   86.69   32.60
  -6 -22  -2  -17.80   29.70
   6  22   2   23.90   32.20
  -6  22  -2   24.50   32.50
  -6  22  -2   33.10   33.70
  -7 -22  -2   98.49   38.80
   7  22   2  147.09   44.50
  -7  22  -2  184.78   44.20
  -7  22  -2  120.09   39.40
  -8 -22  -2   29.00   31.50
   8  22   2   70.59   37.40
  -8  22  -2  117.99   39.40
  -8  22  -2    2.20   30.10
  -9 -22  -2   78.89   36.40
  -9  22  -2   79.39   40.50
  -9  22  -2   48.70   34.40
   9  22   2   62.69   39.50
 -10 -22  -2   23.20   33.20
  10 -22   2   12.80   30.60
 -10  22  -2   51.59   33.80
 -10  22  -2  -39.20   28.90
  10  22   2   10.10   34.70
  -9 -23   2   33.40   35.10
   9 -23  -2   24.30   32.40
  -9  23   2  -22.40   34.10
   9  23  -2  102.49   43.40
  -9  23   2   32.60   39.80
  -8 -23   2   33.90   37.60
  -8  23   2   12.40   35.20
   8  23  -2  -25.30   32.50
  -8  23   2  -14.50   31.50
  -7 -23   2   -5.70   31.80
  -7  23   2  -46.50   32.00
   7  23  -2   10.90   28.00
  -7  23   2  -26.90   31.10
  -6 -23   2   83.19   39.40
  -6  23   2  135.79   43.70
   6  23  -2   70.59   34.40
  -6  23   2  131.19   43.60
  -5 -23   2   66.69   38.00
   5  23  -2  110.19   42.20
  -5  23   2   58.59   37.70
  -5  23   2  130.39   41.90
  -4 -23   2   61.49   38.00
  -4  23   2   49.40   36.00
   4  23  -2   68.69   36.70
  -4  23   2   46.30   36.00
   3  23  -2  100.59   40.40
  -3  23   2  124.69   43.00
  -3  23   2  146.69   45.80
   3  23  -2  269.67   53.49
   2  23  -2  125.99   41.00
  -2  23   2   83.19   32.70
  -2  23   2   56.69   35.50
   2  23  -2   60.49   35.60
  -1  23   2  141.59   42.40
   1  23  -2   33.10   36.00
  -1  23   2   82.29   38.30
   1  23  -2  105.59   40.10
   0  23  -2   17.90   32.10
   0  23   2  -83.49   28.40
   0  23  -2   43.10   29.20
   0  23   2  -10.90   31.80
  -1  23  -2  192.08   45.90
   1  23   2  233.08   47.00
   1  23   2  157.98   45.60
   2  23   2  197.88   46.60
  -2  23  -2  107.09   38.90
  -2  23  -2  107.49   39.40
   2  23   2  157.68   41.50
   3  23   2    7.30   33.20
   3  23   2   23.40   35.50
  -3  23  -2   61.39   28.90
  -3  23  -2   58.29   34.10
  -4  23  -2   77.49   38.00
   4  23   2  121.09   40.30
   4  23   2   35.20   35.50
  -4  23  -2   39.50   33.80
   5  23   2  472.35   65.09
  -5  23  -2  608.44   69.49
   5  23   2  529.65   67.39
  -5  23  -2  349.47   58.69
   6  23   2  290.97   55.49
  -6  23  -2  217.58   49.50
  -6  23  -2  321.07   54.79
  -7 -23  -2   23.30   31.90
  -7  23  -2  -49.50   27.60
  -7  23  -2    9.00   33.50
   7  23   2    9.20   34.60
  -8 -23  -2   69.69   36.00
  -8  23  -2   48.30   36.00
  -8  23  -2   25.20   32.30
   8  23   2   15.10   36.30
  -8 -24   2   17.60   35.20
  -8  24   2    2.60   35.00
   8  24  -2   -5.80   36.50
  -8  24   2    7.50   28.60
  -7 -24   2  -46.80   31.00
  -7  24   2   58.19   37.30
   7  24  -2  -37.10   22.20
  -7  24   2  -32.90   31.90
  -6 -24   2  -16.70   23.20
   6  24  -2  -24.00   26.20
  -6  24   2  -78.89   26.50
  -6  24   2   15.40   38.30
  -5 -24   2    8.40   34.40
  -5  24   2  -38.20   21.60
  -5  24   2  -27.60   33.00
   5  24  -2  -18.20   32.20
  -4 -24   2   33.80   36.80
   4  24  -2   16.00   34.20
   4  24  -2   -1.20   32.50
  -4  24   2   39.00   38.20
  -4  24   2  -27.00   33.60
   3  24  -2   38.90   28.50
   3  24  -2  -15.80   33.50
  -3  24   2   18.50   36.10
  -3  24   2  -32.40   28.00
  -2  24   2   -2.50   37.00
  -2  24   2   14.30   33.30
   2  24  -2    2.70   24.20
   2  24  -2   12.10   27.20
   1  24  -2  -14.60   31.30
  -1  24   2   18.80   28.30
  -1  24   2   -6.70   32.50
   1  24  -2   34.00   30.50
   0  24  -2    4.90   31.30
   0  24   2   40.50   33.60
   0  24  -2   45.30   36.80
   0  24   2  130.49   41.60
   1  24   2  146.09   40.80
  -1  24  -2    9.60   32.30
  -1  24  -2   56.29   37.10
   1  24   2  113.09   35.80
  -2  24  -2   80.79   37.30
   2  24   2   81.09   33.80
  -2  24  -2   48.90   36.80
   2  24   2   35.70   33.80
  -3  24  -2   47.90   30.60
  -3  24  -2   35.70   36.80
   3  24   2   25.30   36.30
   3  24   2   39.10   35.10
   4  24   2   55.79   37.90
   4  24   2   93.59   38.90
  -4  24  -2   51.09   37.70
  -5  24  -2  -26.70   21.90
   5  24   2  -15.20   34.70
   5  24   2   50.19   37.60
  -5  24  -2   55.59   41.80
  -6  24  -2   30.20   36.90
  -6  24  -2   91.59   40.80
   6  24   2   64.99   41.20
   6  24   2   44.50   33.70
  -7  24  -2  215.28   49.99
  -7  24  -2   93.39   40.60
   7  24   2   85.89   44.30
  -6 -25   2   27.30   25.60
   6  25  -2  -31.10   33.40
  -6  25   2   14.60   29.30
  -6  25   2   -9.10   35.90
  -5 -25   2   11.30   33.40
   5  25  -2   61.69   36.70
  -5  25   2  -25.20   24.20
  -5  25   2   70.19   40.00
  -4  25   2  268.37   53.89
   4  25  -2  108.09   43.90
   4  25  -2  146.49   44.80
  -4  25   2  254.07   55.49
   3  25  -2  273.57   49.40
   3  25  -2  337.17   53.99
  -3  25   2  255.67   54.69
  -3  25   2  286.97   50.29
   2  25  -2  236.58   50.89
  -2  25   2  159.78   47.20
   2  25  -2  175.08   47.30
  -2  25   2  291.37   54.69
  -1  25   2  150.08   48.40
   1  25  -2  127.39   45.00
  -1  25   2  168.68   46.30
   1  25  -2  132.19   45.30
   0  25  -2   19.30   27.60
   0  25   2   -7.20   34.60
   0  25   2  -89.49   32.40
   0  25  -2   15.70   38.90
   1  25   2   59.79   37.80
   1  25   2  -48.90   33.70
  -1  25  -2   -8.80   33.70
  -1  25  -2  -17.50   24.20
   2  25   2  124.89   46.00
   2  25   2  115.09   44.30
  -2  25  -2  147.99   45.00
  -2  25  -2  133.29   44.90
   3  25   2    4.20   26.00
  -3  25  -2   71.59   36.40
  -3  25  -2  -11.10   32.60
   3  25   2   36.70   37.00
   4  25   2  213.18   45.50
  -4  25  -2  325.77   52.99
   4  25   2  192.48   48.40
  -4  25  -2  210.78   48.40
   5  25   2  242.88   51.39
   5  25   2  131.89   47.50
  -5  25  -2  232.78   52.39
  -5  25  -2  226.38   52.99
  -3  26   2  134.69   43.20
   3  26  -2  287.57   56.59
   3  26  -2  205.38   49.20
  -3  26   2  322.07   57.79
  -2  26   2   67.79   34.00
   2  26  -2  102.69   43.90
  -2  26   2  -22.80   31.70
   2  26  -2  -36.00   34.10
   1  26  -2   20.80   40.10
  -1  26   2   20.10   30.50
   1  26  -2   23.60   28.70
  -1  26   2   29.10   38.90
   0  26   2   -1.00   35.00
   0  26   2  -30.00   25.20
   0  26  -2  -42.10   32.00
   0  26  -2   30.10   37.80
   1  26   2  -11.40   30.90
   1  26   2   33.00   30.80
  -1  26  -2   48.90   32.90
  -1  26  -2   59.29   41.10
   2  26   2   11.20   42.40
  -2  26  -2  -37.40   34.10
  -2  26  -2   -7.20   35.00
   2  26   2    3.80   36.10
 -19   0   3  204.28   51.19
  19   0  -3  137.79   45.90
 -18   0   3   -3.90   37.90
  18   0  -3  -46.10   29.10
 -17   0   3  231.58   49.70
  17   0  -3  235.28   50.79
  16   0  -3  -19.40   31.20
 -16   0   3  -19.10   32.70
  15   0  -3   52.49   31.60
 -15   0   3  -10.60   30.20
  14   0  -3   33.30   30.20
 -14   0   3    3.60   28.20
 -13   0   3  -31.10   24.20
  13   0  -3   22.50   27.60
 -12   0   3  -33.10   23.30
  12   0  -3   18.80   25.70
  11   0  -3  449.56   54.39
 -11   0   3  407.86   53.09
 -10   0   3  -19.80   26.40
  10   0  -3  -48.90   15.70
  -9   0   3  811.52   68.39
   9   0  -3  750.22   66.79
  -8   0   3   11.80   26.00
   8   0  -3   50.09   27.60
   7   0  -3  189.08   33.20
  -7   0   3  219.08   35.20
  -6   0   3   30.00   25.10
   6   0  -3   19.80   23.20
  -5   0   3  -26.50   21.80
   5   0  -3   13.30   22.10
   4   0  -3   20.30   20.00
  -4   0   3    8.50   20.30
  -3   0   3  885.31   54.59
   3   0  -3  873.01   52.19
  -2   0   3    5.90   13.00
   2   0  -3   28.70   14.00
  -1   0   3  558.94   33.60
   1   0  -3  599.64   33.90
   0   0  -3    4.90    5.50
  -3   0  -3   14.70    7.30
   3   0   3   13.00    9.50
  -4   0  -3   -5.80   10.40
   4   0   3  -12.00   11.70
  -5   0  -3  475.15   34.70
   5   0   3  519.95   36.00
   6   0   3   -6.60   18.60
  -6   0  -3  -11.50   14.60
   7   0   3  217.98   28.80
  -7   0  -3  217.98   26.60
   8   0   3   -3.20   18.20
  -8   0  -3   26.80   19.20
  -9   0  -3 1387.06   85.39
   9   0   3 1505.05   88.09
  10   0   3    1.60   22.70
 -10   0  -3  -25.00   19.20
 -11   0  -3   -4.50   19.50
  11   0   3   27.80   22.00
  12   0   3   -2.80   19.90
 -12   0  -3  -15.20   20.10
  13   0   3   41.10   27.50
 -13   0  -3    9.10   23.00
  14   0   3   31.70   28.10
 -14   0  -3   25.50   25.80
  15   0   3 2807.32  180.48
 -15   0  -3 2956.40  178.48
 -16   0  -3   -8.30   26.30
  16   0   3   35.90   30.20
 -17   0  -3  102.49   36.50
  17   0   3  128.89   37.10
 -18   0  -3  -37.30   27.20
  18   0   3    1.50   28.50
 -19  -1   3   -0.70   35.30
  19  -1  -3   62.79   42.60
 -19   1   3   68.19   40.80
  19   1  -3   -9.00   31.10
  18  -1  -3   48.40   37.80
 -18  -1   3  -14.80   36.80
  18   1  -3   -0.80   33.00
 -18   1   3   -5.60   38.10
  17  -1  -3  135.89   42.30
 -17  -1   3  147.79   46.60
  17   1  -3  126.69   40.90
 -17   1   3  186.28   47.10
 -16  -1   3  -37.50   33.60
  16  -1  -3  -39.50   26.90
 -16   1   3  -30.40   31.00
  16   1  -3   45.30   34.20
  15  -1  -3  -24.20   25.40
 -15  -1   3   -0.90   28.60
 -15   1   3   24.60   31.30
  15   1  -3  111.89   36.30
  14  -1  -3  -20.70   24.30
 -14  -1   3   17.70   27.60
 -14   1   3   29.40   30.10
  14   1  -3    1.10   29.00
  13  -1  -3   -4.50   26.70
 -13  -1   3   28.90   30.10
 -13   1   3    2.60   27.50
  13   1  -3   40.50   28.10
  12  -1  -3   -6.70   23.80
 -12  -1   3   -7.20   25.40
  12   1  -3   -8.50   24.60
 -12   1   3  -46.80   22.20
  11  -1  -3   76.09   30.80
 -11  -1   3    7.10   27.30
 -11   1   3   58.79   29.90
  11   1  -3   23.40   28.20
 -10  -1   3  378.86   48.60
  10  -1  -3  351.26   46.20
  10   1  -3  314.47   44.90
 -10   1   3  299.77   45.90
   9  -1  -3  189.68   37.80
  -9  -1   3  254.07   39.90
  -9   1   3  188.38   37.30
   9   1  -3  226.58   39.10
   8  -1  -3  -16.40   22.40
  -8  -1   3   34.10   27.10
   8   1  -3    1.50   24.90
  -8   1   3   78.19   28.60
   7  -1  -3   28.00   24.10
  -7  -1   3   22.30   19.30
   7   1  -3   23.30   24.70
  -7   1   3   57.59   26.60
  -6  -1   3   22.60   25.30
   6  -1  -3    7.20   23.10
  -6   1   3   34.90   24.30
   6   1  -3    8.80   23.60
   5  -1  -3  357.36   39.80
  -5  -1   3  414.46   42.10
  -5   1   3  426.36   41.00
   5   1  -3  430.96   39.10
   4  -1  -3  176.88   26.80
  -4  -1   3  126.09   26.00
   4   1  -3  138.89   22.60
  -4   1   3  197.48   24.50
  -3  -1   3   72.59   20.40
   3  -1  -3   86.89   19.50
  -3   1   3   89.09   20.20
   3   1  -3   53.19   19.80
  -2  -1   3  105.09   17.80
   2  -1  -3  115.79   17.40
   2   1  -3  102.99   18.20
  -2   1   3   78.49   16.20
  -1  -1   3   91.69   12.90
   1  -1  -3   81.69   12.10
   1   1  -3   61.19   11.70
  -1   1   3   67.89   11.10
   0  -1  -3   54.19    8.60
   0   1  -3   52.69    8.70
   0   1   3   43.60    7.60
   2  -1   3    8.60    5.00
  -2  -1  -3   13.00    6.00
   2   1   3    6.20    6.10
   3  -1   3  286.07   21.00
  -3  -1  -3  288.27   20.00
   3   1   3  283.77   21.40
  -3   1  -3  321.07   20.70
  -4  -1  -3  585.44   33.90
   4  -1   3  569.54   35.20
   4   1   3  537.45   35.20
  -4   1  -3  532.05   34.70
   5  -1   3  302.97   28.40
  -5  -1  -3  368.86   27.40
   5   1   3  315.87   29.50
  -5   1  -3  386.46   29.70
   6  -1   3  361.46   37.20
  -6  -1  -3  390.06   31.20
   6   1   3  369.56   33.50
  -6   1  -3  361.66   32.90
   7  -1   3   11.20   17.90
  -7  -1  -3   -6.30   16.10
   7   1   3    8.70   18.40
  -7   1  -3   10.20   17.90
   8  -1   3  -45.60   16.80
  -8  -1  -3  -16.00   15.70
  -8   1  -3  -49.40   16.10
   8   1   3  -22.80   18.40
  -9  -1  -3 1397.56   79.19
   9  -1   3 1284.97   79.89
   9   1   3 1184.88   80.09
  -9   1  -3 1282.87   79.29
  10  -1   3   23.30   23.70
 -10  -1  -3   27.10   20.80
  10   1   3   26.90   23.90
 -10   1  -3   15.10   22.20
  11  -1   3  111.39   28.00
 -11  -1  -3  113.89   26.50
 -11   1  -3  110.99   28.30
  11   1   3   93.29   28.60
  12  -1   3   15.80   21.30
 -12  -1  -3   16.90   21.90
 -12   1  -3   18.70   21.40
  12   1   3    8.20   21.00
  13  -1   3    6.40   21.90
 -13  -1  -3   66.19   25.60
 -13   1  -3   25.70   23.80
  13   1   3    1.90   25.10
 -14  -1  -3   40.70   26.30
  14  -1   3   37.20   25.40
  14   1   3  -18.00   20.70
 -14   1  -3   70.89   29.80
  15  -1   3   52.29   38.50
 -15   1  -3   21.60   30.80
  16  -1   3   54.89   31.60
 -16  -1  -3   30.80   29.00
  16   1   3   44.90   31.30
 -16   1  -3   25.70   30.00
  17  -1   3  -23.00   31.00
 -17  -1  -3   16.10   30.20
 -17   1  -3   12.40   31.20
  17   1   3    0.40   28.40
 -18  -1  -3   18.70   30.90
  18  -1   3   67.39   37.00
 -18   1  -3   28.80   31.30
  18   1   3   54.09   37.40
 -19  -2   3   49.80   39.10
  19  -2  -3  188.38   47.00
 -19   2   3   48.80   40.70
  19   2  -3  113.59   44.30
 -18  -2   3  -27.20   31.70
  18  -2  -3  -49.00   27.00
  18   2  -3    8.00   33.90
 -18   2   3   -6.70   34.00
  17  -2  -3  -19.40   29.00
 -17  -2   3   -1.00   30.50
  17   2  -3    5.50   31.40
 -17   2   3    9.60   34.40
 -16  -2   3  -30.60   29.00
  16  -2  -3   -4.60   34.40
  16   2  -3   16.30   31.10
 -16   2   3   -4.00   36.20
 -15  -2   3    9.30   29.30
  15  -2  -3  -45.30   24.20
 -15   2   3  -49.20   24.40
  15   2  -3   12.70   27.60
  14  -2  -3   53.39   33.10
 -14  -2   3  130.59   36.90
 -14   2   3   87.79   35.70
  14   2  -3  121.49   36.20
  13  -2  -3  -78.09   20.90
 -13  -2   3    7.50   27.60
  13   2  -3  -14.70   24.40
 -13   2   3  -28.60   25.80
 -12  -2   3  140.69   36.70
  12  -2  -3   74.39   30.90
  12   2  -3   95.39   32.60
 -12   2   3  128.09   38.60
  11  -2  -3  124.19   33.70
 -11  -2   3   50.59   31.20
 -11   2   3   80.69   30.50
  11   2  -3  114.09   32.60
  10  -2  -3   70.69   30.80
 -10  -2   3   34.20   28.50
 -10   2   3   27.50   30.20
  10   2  -3   33.10   28.70
   9  -2  -3  295.67   43.60
  -9  -2   3  374.96   47.30
   9   2  -3  389.46   47.60
  -9   2   3  327.07   44.40
   8  -2  -3   -0.50   24.10
  -8  -2   3  -20.80   17.80
   8   2  -3   19.20   20.10
  -8   2   3   -3.70   24.30
   7  -2  -3   -1.10   22.70
  -7  -2   3  -13.00   23.80
   7   2  -3  -18.90   23.30
  -7   2   3   37.20   24.70
   6  -2  -3  218.38   32.80
  -6  -2   3  205.78   33.80
   6   2  -3  181.98   30.00
  -6   2   3  184.78   31.70
   5  -2  -3  129.99   28.40
  -5  -2   3  161.68   25.80
  -5   2   3  128.99   27.30
   5   2  -3  117.99   24.60
  -4  -2   3   -9.10   20.30
   4  -2  -3   -4.20   13.90
  -4   2   3   -8.40   18.70
   4   2  -3   -1.40   15.60
  -3  -2   3  790.42   48.00
   3  -2  -3  774.52   48.90
  -3   2   3  781.72   46.90
   3   2  -3  686.73   49.60
   2  -2  -3   30.10   11.10
  -2  -2   3   30.00   15.60
  -2   2   3   22.00   13.80
   2   2  -3   44.10   13.30
   1  -2  -3   -9.20    9.40
  -1  -2   3    1.60    9.50
  -1   2   3   13.60    9.50
   1   2  -3   22.20   11.20
   0  -2  -3  239.18   19.20
   0  -2   3  287.47   17.70
   0   2  -3  233.38   17.60
   0   2   3  213.68   17.80
   1   2   3  189.78   14.90
  -1   2  -3  193.78   14.30
  -2  -2  -3  665.13   34.60
   2  -2   3  581.84   33.30
  -2   2  -3  629.04   33.30
  -2   2  -3  611.54   32.80
   2   2   3  634.24   34.70
   3  -2   3   73.99   11.50
  -3  -2  -3   66.09   11.90
   3   2   3   72.49   12.60
  -3   2  -3   91.49   12.20
   4  -2   3 1601.04   82.19
  -4  -2  -3 1678.63   82.29
  -4   2  -3 1529.05   82.29
   4   2   3 1574.84   83.19
  -5  -2  -3   50.29   17.30
   5  -2   3   39.90   15.60
   5   2   3   14.60   15.30
  -5   2  -3   36.00   16.20
  -6  -2  -3  144.59   21.40
   6  -2   3  205.28   24.50
  -6   2  -3  194.68   25.20
   6   2   3  222.18   26.60
   7  -2   3   25.40   18.40
  -7  -2  -3   30.40   17.60
  -7   2  -3   51.89   19.40
   7   2   3   48.80   20.80
  -8  -2  -3   99.69   21.90
   8  -2   3   99.99   24.20
  -8   2  -3   89.09   24.70
   8   2   3  124.89   24.70
  -9  -2  -3  236.68   32.00
   9  -2   3  288.67   35.60
  -9   2  -3  304.37   35.40
   9   2   3  232.28   35.10
  10  -2   3  506.85   49.50
 -10  -2  -3  497.35   45.70
  10   2   3  606.94   53.09
 -10   2  -3  452.15   48.00
  11  -2   3   -6.90   19.70
 -11  -2  -3   -6.20   18.60
 -11   2  -3  -13.40   20.90
  11   2   3   27.50   23.80
  12  -2   3   19.40   22.70
 -12  -2  -3   51.49   24.00
 -12   2  -3  -35.30   18.80
  12   2   3  -12.50   22.80
 -13  -2  -3   49.99   21.40
  13  -2   3  -19.60   22.50
  13   2   3   29.80   24.90
 -13   2  -3   15.70   24.00
 -14  -2  -3   69.49   29.30
  14  -2   3  170.08   35.90
 -14   2  -3   99.49   30.50
  14   2   3  137.59   33.30
  15  -2   3 2833.52  174.28
 -15   2  -3 2774.32  175.68
 -16  -2  -3   22.30   29.10
  16  -2   3   -5.20   25.20
  16   2   3   33.00   29.10
 -16   2  -3   67.29   31.00
  17  -2   3  -17.80   30.80
 -17  -2  -3   -4.60   25.30
  17   2   3    9.30   32.70
 -17   2  -3   -2.60   28.60
  18  -2   3  125.69   40.40
 -18  -2  -3  161.88   39.10
 -18   2  -3  144.79   42.40
  18   2   3  200.78   44.70
  19  -3  -3    9.60   34.30
 -19  -3   3   11.60   39.10
  19   3  -3   65.19   38.90
 -19   3   3   51.29   40.20
  18  -3  -3  -49.99   28.60
 -18  -3   3  -11.50   31.50
  18   3  -3  -48.20   29.40
 -18   3   3  -41.60   32.50
 -17  -3   3   96.89   40.20
  17  -3  -3   67.39   40.80
  17   3  -3   61.89   36.60
 -17   3   3  109.99   43.90
 -16  -3   3   -1.10   32.10
  16  -3  -3  -65.29   25.00
 -16   3   3  -12.20   31.80
  16   3  -3  -62.69   23.70
  15  -3  -3  136.29   40.70
 -15  -3   3  107.09   37.90
 -15   3   3   74.99   36.50
  15   3  -3   88.49   37.10
 -14  -3   3  -33.20   27.10
  14  -3  -3   27.60   31.80
 -14   3   3  -45.70   24.10
  14   3  -3   -7.90   26.10
  13  -3  -3  106.99   34.30
 -13  -3   3  134.59   37.70
  13   3  -3  132.79   36.40
 -13   3   3   85.39   34.40
  12  -3  -3  -17.30   22.90
 -12  -3   3   19.70   26.40
 -12   3   3   61.19   33.40
  12   3  -3  -14.40   25.10
  11  -3  -3   23.40   25.10
 -11  -3   3   15.40   26.80
  11   3  -3   32.90   26.80
 -11   3   3  -21.80   24.00
  10  -3  -3 2059.99  121.39
 -10  -3   3 2015.50  122.69
 -10   3   3 1969.20  121.29
  10   3  -3 1976.70  122.29
  -9  -3   3   90.69   31.70
   9  -3  -3   76.59   30.80
   9   3  -3  104.59   33.20
  -9   3   3  120.69   32.70
  -8  -3   3  395.46   46.00
   8  -3  -3  393.76   45.90
   8   3  -3  358.16   45.70
  -8   3   3  433.16   46.80
  -7  -3   3   43.10   25.90
   7  -3  -3   17.90   22.70
  -7   3   3   31.60   23.90
   7   3  -3    5.10   24.00
  -6  -3   3    7.70   17.50
   6  -3  -3  -21.80   22.10
  -6   3   3   27.40   22.80
   6   3  -3   -3.20   17.60
  -5  -3   3  258.47   33.80
   5  -3  -3  287.37   39.60
  -5   3   3  273.87   30.90
   4  -3  -3   26.80   20.00
  -4  -3   3   -4.00   20.40
   4   3  -3    8.40   20.00
[truncated: 1,312,839 more chars]
