# Supplementary material for: Key factors for connecting silver-based icosahedral superatoms by vertex sharing
Source: Commun Chem. 2023 Mar 28;6:57. doi: 10.1038/s42004-023-00854-0 (PMC10050180; doi:10.1038/s42004-023-00854-0)
Supplement: Supplementary file 6 — Supplementary Data 3 [file 42004_2023_854_MOESM6_ESM.cif]

data_4
_audit_creation_date               2022-08-03
_audit_creation_method
;
Olex2 1.5
(compiled 2022.04.07 svn.rca3783a0 for OlexSys, GUI svn.r6498)
;
_shelx_SHELXL_version_number       '2018/3'
_audit_contact_author_address      ?
_audit_contact_author_email        ?
_audit_contact_author_name         ''
_audit_contact_author_phone        ?
_publ_contact_author_id_orcid      ?
_publ_section_references
;
Dolomanov, O.V., Bourhis, L.J., Gildea, R.J, Howard, J.A.K. & Puschmann, H.
 (2009), J. Appl. Cryst. 42, 339-341.

Sheldrick, G.M. (2015). Acta Cryst. A71, 3-8.

Sheldrick, G.M. (2015). Acta Cryst. C71, 3-8.
;
_chemical_name_common              ?
_chemical_name_systematic          '[Ag23Pd2(PPh3)10Br7] (4)'
_chemical_formula_moiety           'C180 H150 Ag23 Br7 P10 Pd2'
_chemical_formula_sum              'C180 H150 Ag23 Br7 P10 Pd2'
_chemical_formula_weight           5875.87
_chemical_melting_point            ?
loop_
  _atom_type_symbol
  _atom_type_description
  _atom_type_scat_dispersion_real
  _atom_type_scat_dispersion_imag
  _atom_type_scat_source
 'C' 'C' 0.0033 0.0016 'International Tables Vol C Tables 4.2.6.8 and 6.1.1.4'
 'H' 'H' 0.0000 0.0000 'International Tables Vol C Tables 4.2.6.8 and 6.1.1.4'
 'Ag' 'Ag' -0.8971 1.1015
 'International Tables Vol C Tables 4.2.6.8 and 6.1.1.4'
 'Br' 'Br' -0.2901 2.4595
 'International Tables Vol C Tables 4.2.6.8 and 6.1.1.4'
 'P' 'P' 0.1023 0.0942 'International Tables Vol C Tables 4.2.6.8 and 6.1.1.4'
 'Pd' 'Pd' -0.9988 1.0072
 'International Tables Vol C Tables 4.2.6.8 and 6.1.1.4'

_shelx_space_group_comment
;
The symmetry employed for this shelxl refinement is uniquely defined
by the following loop, which should always be used as a source of
symmetry information in preference to the above space-group names.
They are only intended as comments.
;
_space_group_crystal_system        'monoclinic'
_space_group_IT_number             14
_space_group_name_H-M_alt          'P 1 21/n 1'
_space_group_name_Hall             '-P 2yn'
loop_
  _space_group_symop_operation_xyz
 'x, y, z'
 '-x+1/2, y+1/2, -z+1/2'
 '-x, -y, -z'
 'x-1/2, -y-1/2, z-1/2'

_cell_length_a                     21.4359(6)
_cell_length_b                     28.9930(8)
_cell_length_c                     29.7998(8)
_cell_angle_alpha                  90
_cell_angle_beta                   102.6710(10)
_cell_angle_gamma                  90
_cell_volume                       18069.3(9)
_cell_formula_units_Z              4
_cell_measurement_reflns_used      9948
_cell_measurement_temperature      90
_cell_measurement_theta_max        18.839
_cell_measurement_theta_min        2.220
_shelx_estimated_absorpt_T_max     ?
_shelx_estimated_absorpt_T_min     ?
_exptl_absorpt_coefficient_mu      4.305
_exptl_absorpt_correction_T_max    0.7443
_exptl_absorpt_correction_T_min    0.6408
_exptl_absorpt_correction_type     multi-scan
_exptl_absorpt_process_details
;
SADABS-2016/2 (Bruker,2016/2) was used for absorption correction.
wR2(int) was 0.0840 before and 0.0529 after correction.
The Ratio of minimum to maximum transmission is 0.8609.
The \l/2 correction factor is Not present.
;
_exptl_absorpt_special_details     ?
_exptl_crystal_colour              orange
_exptl_crystal_colour_primary      orange
_exptl_crystal_density_diffrn      2.160
_exptl_crystal_density_meas        ?
_exptl_crystal_density_method      ?
_exptl_crystal_description         needle
_exptl_crystal_F_000               11192
_exptl_crystal_recrystallization_method 
 'Sample was dissolved in ethanol and layered with 6 times valume of hexane. Organge needle crystals of 4 are formed on standing crystallization vial in refrigerator for few days.'
_exptl_crystal_size_max            0.5
_exptl_crystal_size_mid            0.001
_exptl_crystal_size_min            0.001
_exptl_transmission_factor_max     ?
_exptl_transmission_factor_min     ?
_diffrn_reflns_av_R_equivalents    0.0802
_diffrn_reflns_av_unetI/netI       0.0507
_diffrn_reflns_Laue_measured_fraction_full  0.996
_diffrn_reflns_Laue_measured_fraction_max  0.996
_diffrn_reflns_limit_h_max         19
_diffrn_reflns_limit_h_min         -19
_diffrn_reflns_limit_k_max         24
_diffrn_reflns_limit_k_min         -26
_diffrn_reflns_limit_l_max         27
_diffrn_reflns_limit_l_min         -27
_diffrn_reflns_number              73984
_diffrn_reflns_point_group_measured_fraction_full  0.996
_diffrn_reflns_point_group_measured_fraction_max  0.996
_diffrn_reflns_theta_full          18.901
_diffrn_reflns_theta_max           18.901
_diffrn_reflns_theta_min           1.947
_diffrn_ambient_temperature        90.00
_diffrn_detector                   'Bruker APEX2 area detector'
_diffrn_detector_area_resol_mean   .
_diffrn_detector_type              'CCD area detector'
_diffrn_measured_fraction_theta_full  0.996
_diffrn_measured_fraction_theta_max  0.996
_diffrn_measurement_device         'three-circle diffractometer'
_diffrn_measurement_device_type    'Bruker APEX-II CCD'
_diffrn_measurement_method         '\f and \w scans'
_diffrn_radiation_monochromator    'mirror optics'
_diffrn_radiation_probe            x-ray
_diffrn_radiation_type             MoK\a
_diffrn_radiation_wavelength       0.71073
_diffrn_source                     .
_diffrn_source_current             1.4
_diffrn_source_power               0.07
_diffrn_source_type                'Incoatec I\ms'
_diffrn_source_voltage             50.0
_diffrn_standards_number           0
_reflns_Friedel_coverage           0.000
_reflns_Friedel_fraction_full      .
_reflns_Friedel_fraction_max       .
_reflns_number_gt                  10844
_reflns_number_total               14280
_reflns_special_details
;
 Reflections were merged by SHELXL according to the crystal
 class for the calculation of statistics and refinement.
 
 _reflns_Friedel_fraction is defined as the number of unique
 Friedel pairs measured divided by the number that would be
 possible theoretically, ignoring centric projections and
 systematic absences.
;
_reflns_threshold_expression       'I > 2\s(I)'
_computing_cell_refinement         'SAINT V8.40A (Bruker, 2019)'
_computing_data_collection         ?
_computing_data_reduction          'SAINT V8.40A (Bruker, 2019)'
_computing_molecular_graphics      'Olex2 1.5 (Dolomanov et al., 2009)'
_computing_publication_material    'Olex2 1.5 (Dolomanov et al., 2009)'
_computing_structure_refinement    'SHELXL 2018/3 (Sheldrick, 2015)'
_computing_structure_solution      'SHELXT 2014/5 (Sheldrick, 2014)'
_refine_diff_density_max           1.300
_refine_diff_density_min           -0.936
_refine_diff_density_rms           0.117
_refine_ls_extinction_coef         .
_refine_ls_extinction_method       none
_refine_ls_goodness_of_fit_ref     1.029
_refine_ls_hydrogen_treatment      constr
_refine_ls_matrix_type             full
_refine_ls_number_parameters       1951
_refine_ls_number_reflns           14280
_refine_ls_number_restraints       117
_refine_ls_R_factor_all            0.0573
_refine_ls_R_factor_gt             0.0351
_refine_ls_restrained_S_all        1.026
_refine_ls_shift/su_max            0.001
_refine_ls_shift/su_mean           0.000
_refine_ls_structure_factor_coef   Fsqd
_refine_ls_weighting_details      
 'w=1/[\s^2^(Fo^2^)+(0.0320P)^2^+95.8549P] where P=(Fo^2^+2Fc^2^)/3'
_refine_ls_weighting_scheme        calc
_refine_ls_wR_factor_gt            0.0755
_refine_ls_wR_factor_ref           0.0843
_refine_special_details            ?
_olex2_refinement_description
;
1. Fixed Uiso
 At 1.2 times of:
  All C(H) groups
2. Rigid bond restraints
 C22
 with sigma for 1-2 distances of 0.01 and sigma for 1-3 distances of 0.01
3. Uiso/Uaniso restraints and constraints
C87 \\sim C175 \\sim C11 \\sim C177 \\sim C89 \\sim C179: within 1.7A with
sigma of 0.04 and sigma for terminal atoms of 0.08 within 1.7A
Uanis(C22) \\sim Ueq: with sigma of 0.005 and sigma for terminal atoms of 0.05
4. Rigid body (RIGU) restrains
 C87, C175, C11, C177, C89, C179
 with sigma for 1-2 distances of 0.004 and sigma for 1-3 distances of 0.004
 C125, C163, C45, C27, C28, C178
 with sigma for 1-2 distances of 0.002 and sigma for 1-3 distances of 0.002
 C144, C172
 with sigma for 1-2 distances of 0.001 and sigma for 1-3 distances of 0.0005
 C22
 with sigma for 1-2 distances of 0.001 and sigma for 1-3 distances of 0.0005
5.a Aromatic/amide H refined with riding coordinates:
 C1(H1), C8(H8), C12(H12), C16(H16), C148(H148), C61(H61), C19(H19),
 C171(H171), C101(H101), C26(H26), C30(H30), C32(H32), C34(H34), C38(H38),
 C40(H40), C42(H42), C48(H48), C50(H50), C52(H52), C56(H56), C60(H60), C62(H62),
  C72(H72), C76(H76), C78(H78), C80(H80), C82(H82), C86(H86), C88(H88),
 C90(H90), C94(H94), C98(H98), C153(H153), C91(H91), C15(H15), C65(H65),
 C114(H114), C102(H102), C104(H104), C108(H108), C118(H118), C120(H120),
 C122(H122), C126(H126), C128(H128), C130(H130), C132(H132), C134(H134),
 C136(H136), C138(H138), C140(H140), C142(H142), C144(H144), C146(H146),
 C150(H150), C152(H152), C154(H154), C156(H156), C158(H158), C162(H162),
 C164(H164), C166(H166), C168(H168), C170(H170), C172(H172), C174(H174),
 C176(H176), C178(H178), C180(H180), C45(H45), C23(H23), C93(H93), C47(H47),
 C95(H95), C3(H3), C97(H97), C49(H49), C99(H99), C25(H25), C51(H51), C103(H103),
  C13(H13), C105(H105), C53(H53), C107(H107), C27(H27), C109(H109), C55(H55),
 C111(H111), C7(H7), C113(H113), C57(H57), C115(H115), C29(H29), C117(H117),
 C59(H59), C119(H119), C121(H121), C123(H123), C31(H31), C125(H125), C63(H63),
 C127(H127), C2(H2), C129(H129), C131(H131), C33(H33), C133(H133), C67(H67),
 C135(H135), C17(H17), C137(H137), C69(H69), C139(H139), C35(H35), C141(H141),
 C71(H71), C143(H143), C9(H9), C145(H145), C73(H73), C147(H147), C37(H37),
 C149(H149), C75(H75), C151(H151), C77(H77), C155(H155), C39(H39), C157(H157),
 C79(H79), C159(H159), C5(H5), C161(H161), C81(H81), C163(H163), C41(H41),
 C165(H165), C83(H83), C167(H167), C21(H21), C169(H169), C85(H85), C43(H43),
 C173(H173), C175(H175), C11(H11), C177(H177), C89(H89), C179(H179)
5.b Fitted hexagon refined as free rotating group:
 C22(C148,C61,C19,C171,C101), C100(C153,C91,C15,C65,C114), C124(C126,C128,C130,
 C132,C134), C87(C175,C11,C177,C89,C179)
;
_atom_sites_solution_hydrogens     geom
_atom_sites_solution_primary       dual
_atom_sites_solution_secondary     ?
loop_
  _atom_site_label
  _atom_site_type_symbol
  _atom_site_fract_x
  _atom_site_fract_y
  _atom_site_fract_z
  _atom_site_U_iso_or_equiv
  _atom_site_adp_type
  _atom_site_occupancy
  _atom_site_site_symmetry_order
  _atom_site_calc_flag
  _atom_site_refinement_flags_posn
  _atom_site_refinement_flags_adp
  _atom_site_refinement_flags_occupancy
  _atom_site_disorder_assembly
  _atom_site_disorder_group
 Ag01 Ag 0.44199(4) 0.70440(4) 0.29234(3) 0.0288(3) Uani 1 1 d . . . . .
 Pd0 Pd 0.36633(5) 0.71850(4) 0.35499(3) 0.0291(3) Uani 1 1 d . . . . .
 Pd2 Pd 0.51834(5) 0.69412(4) 0.22918(3) 0.0274(3) Uani 1 1 d . . . . .
 Ag03 Ag 0.38922(4) 0.71018(4) 0.19559(3) 0.0309(3) Uani 1 1 d . . . . .
 Ag04 Ag 0.54443(5) 0.64014(4) 0.30837(3) 0.0320(3) Uani 1 1 d . . . . .
 Ag05 Ag 0.43288(5) 0.62379(4) 0.23695(3) 0.0313(3) Uani 1 1 d . . . . .
 Ag06 Ag 0.56969(5) 0.73738(4) 0.31154(3) 0.0329(3) Uani 1 1 d . . . . .
 Ag07 Ag 0.44786(5) 0.64313(4) 0.36894(3) 0.0331(3) Uani 1 1 d . . . . .
 Ag08 Ag 0.41776(5) 0.69594(4) 0.44229(3) 0.0337(3) Uani 1 1 d . . . . .
 Ag09 Ag 0.47218(5) 0.78173(4) 0.24153(3) 0.0322(3) Uani 1 1 d . . . . .
 Ag0A Ag 0.46522(5) 0.64680(4) 0.15248(3) 0.0321(3) Uani 1 1 d . . . . .
 Ag0B Ag 0.48379(5) 0.74530(4) 0.15267(3) 0.0320(3) Uani 1 1 d . . . . .
 Ag0D Ag 0.59422(5) 0.76788(4) 0.22418(3) 0.0333(3) Uani 1 1 d . . . . .
 Ag0E Ag 0.33743(5) 0.64457(4) 0.29490(3) 0.0329(3) Uani 1 1 d . . . . .
 Ag0F Ag 0.31613(5) 0.73870(4) 0.26343(3) 0.0335(3) Uani 1 1 d . . . . .
 Ag0G Ag 0.31757(5) 0.64274(4) 0.38672(3) 0.0338(3) Uani 1 1 d . . . . .
 Ag0H Ag 0.49597(5) 0.73515(4) 0.38384(3) 0.0337(3) Uani 1 1 d . . . . .
 Ag0I Ag 0.29459(5) 0.79468(4) 0.34070(4) 0.0359(3) Uani 1 1 d . . . . .
 Ag0J Ag 0.59624(5) 0.68546(4) 0.16672(3) 0.0357(3) Uani 1 1 d . . . . .
 Ag0K Ag 0.41581(5) 0.79522(4) 0.31980(3) 0.0345(3) Uani 1 1 d . . . . .
 Ag0L Ag 0.24027(5) 0.70305(4) 0.32152(4) 0.0346(3) Uani 1 1 d . . . . .
 Ag0M Ag 0.56440(5) 0.60915(4) 0.22270(3) 0.0334(3) Uani 1 1 d . . . . .
 Ag0N Ag 0.40465(5) 0.79047(4) 0.41450(3) 0.0354(3) Uani 1 1 d . . . . .
 Ag0O Ag 0.28952(5) 0.73466(4) 0.41678(4) 0.0367(3) Uani 1 1 d . . . . .
 Ag0P Ag 0.64409(5) 0.68194(4) 0.26588(3) 0.0347(3) Uani 1 1 d . . . . .
 Br1 Br 0.33526(7) 0.57154(5) 0.24284(5) 0.0429(4) Uani 1 1 d . . . . .
 Br4 Br 0.54366(7) 0.58536(5) 0.37769(5) 0.0456(4) Uani 1 1 d . . . . .
 Br6 Br 0.61635(6) 0.75716(6) 0.39780(5) 0.0452(4) Uani 1 1 d . . . . .
 Br7 Br 0.45054(7) 0.86336(5) 0.27332(5) 0.0440(4) Uani 1 1 d . . . . .
 Br2 Br 0.27153(7) 0.73946(6) 0.17384(5) 0.0471(4) Uani 1 1 d . . . . .
 Br5 Br 0.21856(8) 0.74929(7) 0.47194(6) 0.0725(6) Uani 1 1 d . . . . .
 Br3 Br 0.67552(9) 0.67794(7) 0.11452(6) 0.0746(6) Uani 1 1 d . . . . .
 P00X P 0.46389(18) 0.67727(14) 0.52125(13) 0.0406(11) Uani 1 1 d . . . . .
 P00Y P 0.60797(18) 0.53198(14) 0.22460(13) 0.0393(11) Uani 1 1 d . . . . .
 P00Z P 0.65034(17) 0.84122(14) 0.22485(13) 0.0389(11) Uani 1 1 d . . . . .
 P010 P 0.12718(17) 0.69144(14) 0.28698(13) 0.0399(11) Uani 1 1 d . . . . .
 P011 P 0.44281(18) 0.79098(13) 0.08495(12) 0.0364(10) Uani 1 1 d . . . . .
 P012 P 0.41803(19) 0.60469(14) 0.08273(13) 0.0404(11) Uani 1 1 d . . . . .
 P013 P 0.44612(19) 0.85230(14) 0.46821(13) 0.0439(11) Uani 1 1 d . . . . .
 P014 P 0.75581(17) 0.67278(14) 0.30199(13) 0.0416(11) Uani 1 1 d . . . . .
 P015 P 0.27009(18) 0.57238(14) 0.40792(13) 0.0408(11) Uani 1 1 d . . . . .
 P016 P 0.23737(19) 0.86636(14) 0.32623(14) 0.0470(12) Uani 1 1 d . . . . .
 C1 C 0.1254(7) 0.7661(6) 0.2305(5) 0.050(5) Uani 1 1 d . . . . .
 H1 H 0.168506 0.759207 0.233907 0.060 Uiso 1 1 calc R U . . .
 C4 C 0.4335(6) 0.5437(5) 0.0795(5) 0.030(4) Uani 1 1 d . . . . .
 C6 C 0.5507(7) 0.6770(5) 0.5346(5) 0.041(4) Uani 1 1 d . . . . .
 C8 C 0.3352(8) 0.7394(6) 0.0563(5) 0.050(5) Uani 1 1 d . . . . .
 H8 H 0.339279 0.734651 0.087636 0.060 Uiso 1 1 calc R U . . .
 C10 C 0.5566(7) 0.4905(6) 0.2430(5) 0.041(4) Uani 1 1 d . . . . .
 C12 C 0.2537(7) 0.8597(6) 0.2386(6) 0.048(4) Uani 1 1 d . . . . .
 H12 H 0.275347 0.832673 0.249133 0.057 Uiso 1 1 calc R U . . .
 C14 C 0.0896(7) 0.7400(5) 0.2543(5) 0.038(4) Uani 1 1 d . . . . .
 C16 C 0.7738(7) 0.7625(6) 0.3332(5) 0.041(4) Uani 1 1 d . . . . .
 H16 H 0.734537 0.757719 0.340881 0.050 Uiso 1 1 calc R U . . .
 C18 C 0.7223(6) 0.8370(6) 0.2023(4) 0.032(4) Uani 1 1 d . . . . .
 C20 C 0.6051(7) 0.8872(5) 0.1908(6) 0.041(4) Uani 1 1 d . . . . .
 C22 C 0.4874(5) 0.8987(3) 0.4449(4) 0.040(4) Uani 1 1 d G U . . .
 C148 C 0.4924(5) 0.8972(3) 0.3992(3) 0.055(5) Uani 1 1 d G . . . .
 H148 H 0.473110 0.873372 0.380177 0.066 Uiso 1 1 calc R U . . .
 C61 C 0.5261(6) 0.9313(4) 0.3818(3) 0.076(6) Uani 1 1 d G . . . .
 H61 H 0.529386 0.930322 0.351227 0.091 Uiso 1 1 calc R U . . .
 C19 C 0.5549(5) 0.9669(4) 0.4102(5) 0.074(6) Uani 1 1 d G . . . .
 H19 H 0.577426 0.989746 0.398578 0.089 Uiso 1 1 calc R U . . .
 C171 C 0.5499(5) 0.9684(3) 0.4559(5) 0.075(6) Uani 1 1 d G . . . .
 H171 H 0.569190 0.992221 0.474879 0.091 Uiso 1 1 calc R U . . .
 C101 C 0.5162(5) 0.9343(4) 0.4732(3) 0.069(5) Uani 1 1 d G . . . .
 H101 H 0.512915 0.935271 0.503830 0.083 Uiso 1 1 calc R U . . .
 C24 C 0.6742(7) 0.8678(5) 0.2820(5) 0.039(4) Uani 1 1 d . . . . .
 C26 C 0.3486(7) 0.9260(5) 0.1186(6) 0.048(4) Uani 1 1 d . . . . .
 H26 H 0.330279 0.953415 0.125642 0.058 Uiso 1 1 calc R U . . .
 C28 C 0.6811(7) 0.5220(5) 0.2667(5) 0.046(4) Uani 1 1 d . . . . .
 C30 C 0.8029(8) 0.8048(6) 0.3424(5) 0.048(4) Uani 1 1 d . . . . .
 H30 H 0.782985 0.828302 0.355290 0.058 Uiso 1 1 calc R U . . .
 C32 C 0.1459(8) 0.5840(5) 0.2037(5) 0.040(4) Uani 1 1 d . . . . .
 H32 H 0.179702 0.566850 0.197519 0.048 Uiso 1 1 calc R U . . .
 C34 C 0.5535(8) 0.8034(6) 0.5061(6) 0.057(5) Uani 1 1 d . . . . .
 H34 H 0.548693 0.792833 0.476099 0.068 Uiso 1 1 calc R U . . .
 C36 C 0.2037(7) 0.5516(5) 0.3637(5) 0.044(4) Uani 1 1 d . . . . .
 C38 C 0.4966(7) 0.5036(5) 0.2492(4) 0.032(4) Uani 1 1 d . . . . .
 H38 H 0.480828 0.532447 0.238863 0.039 Uiso 1 1 calc R U . . .
 C40 C 0.1976(8) 0.6062(6) 0.0496(7) 0.060(5) Uani 1 1 d . . . . .
 H40 H 0.153168 0.607270 0.042952 0.072 Uiso 1 1 calc R U . . .
 C42 C 0.7500(7) 0.8751(6) 0.1854(5) 0.043(4) Uani 1 1 d . . . . .
 H42 H 0.732957 0.904425 0.186912 0.051 Uiso 1 1 calc R U . . .
 C44 C 0.6223(7) 0.5142(6) 0.1695(5) 0.044(4) Uani 1 1 d . . . . .
 C46 C 0.1089(7) 0.6444(5) 0.2454(5) 0.042(4) Uani 1 1 d . . . . .
 C48 C 0.3941(7) 0.9031(6) 0.1511(5) 0.044(4) Uani 1 1 d . . . . .
 H48 H 0.406489 0.914749 0.180863 0.053 Uiso 1 1 calc R U . . .
 C50 C 0.4421(7) 0.5209(6) 0.0405(6) 0.060(5) Uani 1 1 d . . . . .
 H50 H 0.446031 0.538093 0.014920 0.072 Uiso 1 1 calc R U . . .
 C52 C 0.5744(7) 0.9192(6) 0.2135(6) 0.057(5) Uani 1 1 d . . . . .
 H52 H 0.577023 0.916856 0.244944 0.068 Uiso 1 1 calc R U . . .
 C54 C 0.3800(7) 0.7648(5) 0.0402(5) 0.035(4) Uani 1 1 d . . . . .
 C56 C 0.4297(6) 0.6096(6) 0.5796(5) 0.045(4) Uani 1 1 d . . . . .
 H56 H 0.429011 0.632713 0.601091 0.054 Uiso 1 1 calc R U . . .
 C58 C 0.3305(7) 0.6054(5) 0.0679(6) 0.049(4) Uani 1 1 d . . . . .
 C60 C 0.0469(8) 0.6380(6) 0.2201(5) 0.060(5) Uani 1 1 d . . . . .
 H60 H 0.013965 0.657447 0.223846 0.072 Uiso 1 1 calc R U . . .
 C62 C 0.8030(8) 0.8691(6) 0.1665(5) 0.050(4) Uani 1 1 d . . . . .
 H62 H 0.820536 0.893742 0.153534 0.060 Uiso 1 1 calc R U . . .
 C64 C 0.4441(6) 0.6203(5) 0.5377(5) 0.038(4) Uani 1 1 d . . . . .
 C66 C 0.2431(7) 0.5724(6) 0.4615(5) 0.047(4) Uani 1 1 d . . . . .
 C68 C 0.4466(9) 0.6303(5) 0.0364(5) 0.045(4) Uani 1 1 d . . . . .
 C70 C 0.8000(7) 0.7273(6) 0.3132(5) 0.045(4) Uani 1 1 d . . . . .
 C72 C 0.2327(9) 0.6217(6) 0.0922(6) 0.066(5) Uani 1 1 d . . . . .
 H72 H 0.212447 0.630890 0.115319 0.079 Uiso 1 1 calc R U . . .
 C74 C 0.4346(8) 0.7157(5) 0.5601(5) 0.044(4) Uani 1 1 d . . . . .
 C76 C 0.0264(8) 0.7526(6) 0.2503(5) 0.050(4) Uani 1 1 d . . . . .
 H76 H 0.001716 0.736820 0.267308 0.060 Uiso 1 1 calc R U . . .
 C78 C 0.1580(7) 0.6183(6) 0.2359(5) 0.051(5) Uani 1 1 d . . . . .
 H78 H 0.199791 0.624030 0.251469 0.061 Uiso 1 1 calc R U . . .
 C80 C 0.6471(8) 0.6786(6) 0.5044(7) 0.060(5) Uani 1 1 d . . . . .
 H80 H 0.666685 0.679066 0.479491 0.072 Uiso 1 1 calc R U . . .
 C82 C 0.5818(8) 0.6788(5) 0.4981(6) 0.053(5) Uani 1 1 d . . . . .
 H82 H 0.557147 0.680139 0.468273 0.064 Uiso 1 1 calc R U . . .
 C84 C 0.7693(7) 0.6472(5) 0.3591(5) 0.041(4) Uani 1 1 d . . . . .
 C86 C 0.6142(8) 0.4651(8) 0.1029(8) 0.077(6) Uani 1 1 d . . . . .
 H86 H 0.600293 0.438176 0.086863 0.092 Uiso 1 1 calc R U . . .
 C88 C 0.2700(7) 0.6070(6) 0.4940(5) 0.052(5) Uani 1 1 d . . . . .
 H88 H 0.296772 0.629435 0.486213 0.062 Uiso 1 1 calc R U . . .
 C90 C 0.2142(8) 0.5264(5) 0.3268(6) 0.053(5) Uani 1 1 d . . . . .
 H90 H 0.256376 0.520005 0.325808 0.064 Uiso 1 1 calc R U . . .
 C92 C 0.5088(7) 0.8341(6) 0.5157(6) 0.049(4) Uani 1 1 d . . . . .
 C94 C 0.4449(7) 0.5852(6) 0.5070(6) 0.048(4) Uani 1 1 d . . . . .
 H94 H 0.452800 0.592031 0.478224 0.058 Uiso 1 1 calc R U . . .
 C96 C 0.2261(7) 0.8845(6) 0.2676(5) 0.043(4) Uani 1 1 d . . . . .
 C98 C 0.6025(7) 0.4723(6) 0.1480(6) 0.059(5) Uani 1 1 d . . . . .
 H98 H 0.582545 0.449956 0.162365 0.071 Uiso 1 1 calc R U . . .
 C100 C 0.1602(5) 0.8585(4) 0.3394(4) 0.052(5) Uani 1 1 d G . . . .
 C153 C 0.1015(6) 0.8643(3) 0.3091(3) 0.053(5) Uani 1 1 d G . . . .
 H153 H 0.099687 0.875537 0.279645 0.064 Uiso 1 1 calc R U . . .
 C91 C 0.0454(4) 0.8533(4) 0.3229(4) 0.058(5) Uani 1 1 d G . . . .
 H91 H 0.006052 0.857165 0.302596 0.069 Uiso 1 1 calc R U . . .
 C15 C 0.0480(5) 0.8364(4) 0.3669(4) 0.071(6) Uani 1 1 d G . . . .
 H15 H 0.010509 0.829078 0.376131 0.085 Uiso 1 1 calc R U . . .
 C65 C 0.1068(7) 0.8306(4) 0.3972(3) 0.080(6) Uani 1 1 d G . . . .
 H65 H 0.108600 0.819363 0.426716 0.096 Uiso 1 1 calc R U . . .
 C114 C 0.1629(5) 0.8416(4) 0.3835(4) 0.075(6) Uani 1 1 d G . . . .
 H114 H 0.202235 0.837735 0.403766 0.090 Uiso 1 1 calc R U . . .
 C102 C 0.3683(8) 0.7196(6) 0.5530(5) 0.052(5) Uani 1 1 d . . . . .
 H102 H 0.342575 0.701950 0.530157 0.063 Uiso 1 1 calc R U . . .
 C104 C 0.8288(7) 0.8256(7) 0.1673(5) 0.054(5) Uani 1 1 d . . . . .
 H104 H 0.865142 0.821469 0.155446 0.064 Uiso 1 1 calc R U . . .
 C106 C 0.5070(8) 0.8080(6) 0.0575(5) 0.045(4) Uani 1 1 d . . . . .
 C108 C 0.1004(8) 0.8016(7) 0.2021(6) 0.064(5) Uani 1 1 d . . . . .
 H108 H 0.125794 0.818466 0.186512 0.076 Uiso 1 1 calc R U . . .
 C110 C 0.8008(7) 0.6392(5) 0.2671(6) 0.042(4) Uani 1 1 d . . . . .
 C112 C 0.2685(8) 0.9188(6) 0.3555(6) 0.061(5) Uani 1 1 d . . . . .
 C116 C 0.0786(7) 0.6824(6) 0.3288(5) 0.048(4) Uani 1 1 d . . . . .
 C118 C 0.8296(8) 0.6449(6) 0.3879(6) 0.059(5) Uani 1 1 d . . . . .
 H118 H 0.864852 0.657313 0.378675 0.071 Uiso 1 1 calc R U . . .
 C120 C 0.5984(7) 0.8900(5) 0.1444(6) 0.048(4) Uani 1 1 d . . . . .
 H120 H 0.616940 0.867508 0.129282 0.057 Uiso 1 1 calc R U . . .
 C122 C 0.2834(8) 0.7208(5) 0.0245(7) 0.061(5) Uani 1 1 d . . . . .
 H122 H 0.253223 0.702569 0.034301 0.073 Uiso 1 1 calc R U . . .
 C124 C 0.3274(4) 0.5244(3) 0.4130(3) 0.038(4) Uani 1 1 d G . . . .
 C126 C 0.3210(4) 0.4845(4) 0.4376(3) 0.041(4) Uani 1 1 d G . . . .
 H126 H 0.287978 0.482017 0.453117 0.050 Uiso 1 1 calc R U . . .
 C128 C 0.3641(6) 0.4485(3) 0.4390(3) 0.055(5) Uani 1 1 d G . . . .
 H128 H 0.359901 0.421809 0.455423 0.066 Uiso 1 1 calc R U . . .
 C130 C 0.4135(5) 0.4522(3) 0.4158(4) 0.053(5) Uani 1 1 d G . . . .
 H130 H 0.442373 0.428101 0.416731 0.063 Uiso 1 1 calc R U . . .
 C132 C 0.4199(4) 0.4921(4) 0.3912(3) 0.049(4) Uani 1 1 d G . . . .
 H132 H 0.452923 0.494601 0.375732 0.059 Uiso 1 1 calc R U . . .
 C134 C 0.3768(5) 0.5282(3) 0.3899(3) 0.040(4) Uani 1 1 d G . . . .
 H134 H 0.381001 0.554810 0.373425 0.048 Uiso 1 1 calc R U . . .
 C136 C 0.2288(9) 0.5895(6) 0.0182(6) 0.068(5) Uani 1 1 d . . . . .
 H136 H 0.205108 0.579222 -0.009971 0.081 Uiso 1 1 calc R U . . .
 C138 C 0.2980(8) 0.6228(6) 0.0986(6) 0.060(5) Uani 1 1 d . . . . .
 H138 H 0.321408 0.636244 0.125437 0.072 Uiso 1 1 calc R U . . .
 C140 C 0.5119(8) 0.6348(6) 0.0429(6) 0.058(5) Uani 1 1 d . . . . .
 H140 H 0.537898 0.621784 0.068906 0.070 Uiso 1 1 calc R U . . .
 C142 C 0.4208(7) 0.8628(5) 0.1391(6) 0.043(4) Uani 1 1 d . . . . .
 H142 H 0.451207 0.847933 0.161472 0.051 Uiso 1 1 calc R U . . .
 C144 C 0.5347(8) 0.9586(6) 0.1408(7) 0.070(5) Uani 1 1 d . . . . .
 H144 H 0.512019 0.982668 0.124120 0.084 Uiso 1 1 calc R U . . .
 C146 C 0.5061(8) 0.8483(7) 0.0323(5) 0.058(5) Uani 1 1 d . . . . .
 H146 H 0.471526 0.868383 0.028324 0.069 Uiso 1 1 calc R U . . .
 C150 C 0.7491(8) 0.7952(6) 0.2018(5) 0.056(5) Uani 1 1 d . . . . .
 H150 H 0.730746 0.769917 0.213263 0.067 Uiso 1 1 calc R U . . .
 C152 C 0.5639(8) 0.9261(7) 0.1191(6) 0.068(5) Uani 1 1 d . . . . .
 H152 H 0.560903 0.927939 0.087531 0.081 Uiso 1 1 calc R U . . .
 C154 C 0.0357(9) 0.6013(7) 0.1887(6) 0.076(6) Uani 1 1 d . . . . .
 H154 H -0.006036 0.595085 0.173169 0.091 Uiso 1 1 calc R U . . .
 C156 C 0.4161(6) 0.5640(6) 0.5896(6) 0.049(4) Uani 1 1 d . . . . .
 H156 H 0.404539 0.557304 0.617232 0.058 Uiso 1 1 calc R U . . .
 C158 C 0.7201(7) 0.9022(6) 0.2905(6) 0.054(5) Uani 1 1 d . . . . .
 H158 H 0.741454 0.910808 0.267852 0.065 Uiso 1 1 calc R U . . .
 C160 C 0.4054(7) 0.8439(5) 0.0966(5) 0.044(4) Uani 1 1 d . . . . .
 C162 C 0.4733(9) 0.7430(6) 0.5939(6) 0.061(5) Uani 1 1 d . . . . .
 H162 H 0.517617 0.741167 0.598916 0.073 Uiso 1 1 calc R U . . .
 C164 C 0.4309(7) 0.5169(7) 0.1187(6) 0.055(5) Uani 1 1 d . . . . .
 H164 H 0.426423 0.531100 0.145802 0.066 Uiso 1 1 calc R U . . .
 C166 C 0.6055(9) 0.7874(6) 0.5391(8) 0.069(5) Uani 1 1 d . . . . .
 H166 H 0.634096 0.766053 0.531833 0.083 Uiso 1 1 calc R U . . .
 C168 C 0.6462(7) 0.8537(5) 0.3168(6) 0.047(4) Uani 1 1 d . . . . .
 H168 H 0.616588 0.829851 0.311311 0.057 Uiso 1 1 calc R U . . .
 C170 C 0.0277(8) 0.6542(6) 0.3261(6) 0.071(6) Uani 1 1 d . . . . .
 H170 H 0.013649 0.636733 0.299554 0.085 Uiso 1 1 calc R U . . .
 C172 C 0.5392(7) 0.9554(7) 0.1877(7) 0.072(5) Uani 1 1 d . . . . .
 H172 H 0.518982 0.977169 0.202439 0.086 Uiso 1 1 calc R U . . .
 C174 C -0.0003(8) 0.7872(7) 0.2223(6) 0.063(5) Uani 1 1 d . . . . .
 H174 H -0.043083 0.794673 0.219752 0.076 Uiso 1 1 calc R U . . .
 C176 C 0.1927(8) 0.9241(6) 0.2507(6) 0.061(5) Uani 1 1 d . . . . .
 H176 H 0.173262 0.941665 0.269903 0.073 Uiso 1 1 calc R U . . .
 C178 C 0.7378(7) 0.5113(5) 0.2554(6) 0.066(4) Uani 1 1 d . . . . .
 H178 H 0.740954 0.511062 0.224786 0.079 Uiso 1 1 calc R U . . .
 C180 C 0.4449(8) 0.4736(6) 0.0386(7) 0.061(5) Uani 1 1 d . . . . .
 H180 H 0.449083 0.458718 0.011780 0.074 Uiso 1 1 calc R U . . .
 C45 C 0.7335(9) 0.5134(6) 0.3471(6) 0.080(5) Uani 1 1 d . . . . .
 H45 H 0.731256 0.514668 0.377921 0.096 Uiso 1 1 calc R U . . .
 C23 C 0.8657(10) 0.5913(8) 0.2121(9) 0.082(6) Uani 1 1 d . . . . .
 H23 H 0.887630 0.574987 0.193511 0.098 Uiso 1 1 calc R U . . .
 C93 C 0.4343(7) 0.5396(6) 0.5178(6) 0.054(5) Uani 1 1 d . . . . .
 H93 H 0.437089 0.516140 0.496988 0.065 Uiso 1 1 calc R U . . .
 C47 C 0.7180(8) 0.6287(6) 0.3734(6) 0.061(5) Uani 1 1 d . . . . .
 H47 H 0.677706 0.630316 0.353952 0.073 Uiso 1 1 calc R U . . .
 C95 C 0.6827(9) 0.6776(6) 0.5487(7) 0.068(5) Uani 1 1 d . . . . .
 H95 H 0.727129 0.678118 0.553894 0.082 Uiso 1 1 calc R U . . .
 C3 C 0.2022(7) 0.5399(6) 0.4734(7) 0.059(5) Uani 1 1 d . . . . .
 H3 H 0.183623 0.517305 0.452495 0.071 Uiso 1 1 calc R U . . .
 C97 C 0.4801(8) 0.4334(6) 0.2825(5) 0.059(5) Uani 1 1 d . . . . .
 H97 H 0.454322 0.413836 0.295410 0.071 Uiso 1 1 calc R U . . .
 C49 C 0.2560(8) 0.6068(6) 0.5374(6) 0.056(5) Uani 1 1 d . . . . .
 H49 H 0.274046 0.629076 0.558777 0.068 Uiso 1 1 calc R U . . .
 C99 C 0.8038(9) 0.7888(6) 0.1845(6) 0.065(5) Uani 1 1 d . . . . .
 H99 H 0.822605 0.759858 0.184896 0.078 Uiso 1 1 calc R U . . .
 C25 C 0.2505(8) 0.8735(7) 0.1937(6) 0.066(5) Uani 1 1 d . . . . .
 H25 H 0.270963 0.856294 0.174810 0.079 Uiso 1 1 calc R U . . .
 C51 C 0.4073(9) 0.6479(6) -0.0029(6) 0.075(6) Uani 1 1 d . . . . .
 H51 H 0.363232 0.644386 -0.007579 0.090 Uiso 1 1 calc R U . . .
 C103 C 0.5775(7) 0.4466(7) 0.2570(5) 0.057(5) Uani 1 1 d . . . . .
 H103 H 0.617205 0.436635 0.253043 0.069 Uiso 1 1 calc R U . . .
 C13 C 0.6606(8) 0.8737(6) 0.3593(6) 0.058(5) Uani 1 1 d . . . . .
 H13 H 0.641464 0.863123 0.382510 0.070 Uiso 1 1 calc R U . . .
 C105 C 0.1667(10) 0.5101(6) 0.2911(6) 0.064(5) Uani 1 1 d . . . . .
 H105 H 0.176194 0.492900 0.267130 0.077 Uiso 1 1 calc R U . . .
 C53 C 0.4415(8) 0.4491(6) 0.0770(9) 0.074(6) Uani 1 1 d . . . . .
 H53 H 0.443650 0.417115 0.075770 0.089 Uiso 1 1 calc R U . . .
 C107 C 0.5576(8) 0.7779(6) 0.0609(5) 0.054(5) Uani 1 1 d . . . . .
 H107 H 0.557238 0.750485 0.077097 0.065 Uiso 1 1 calc R U . . .
 C27 C 0.6795(8) 0.5232(6) 0.3122(5) 0.067(5) Uani 1 1 d . . . . .
 H27 H 0.641345 0.530724 0.320369 0.080 Uiso 1 1 calc R U . . .
 C109 C 0.0960(7) 0.7105(6) 0.3689(6) 0.065(5) Uani 1 1 d . . . . .
 H109 H 0.129582 0.731316 0.371536 0.078 Uiso 1 1 calc R U . . .
 C55 C 0.2365(9) 0.9505(8) 0.3723(7) 0.088(7) Uani 1 1 d . . . . .
 H55 H 0.194292 0.944501 0.373560 0.105 Uiso 1 1 calc R U . . .
 C111 C 0.3585(8) 0.8668(6) 0.0645(6) 0.063(5) Uani 1 1 d . . . . .
 H111 H 0.345005 0.854681 0.035100 0.075 Uiso 1 1 calc R U . . .
 C7 C 0.6069(9) 0.7866(8) 0.0418(7) 0.082(6) Uani 1 1 d . . . . .
 H7 H 0.640371 0.765656 0.044195 0.098 Uiso 1 1 calc R U . . .
 C113 C 0.5688(11) 0.8355(8) 0.5945(7) 0.078(6) Uani 1 1 d . . . . .
 H113 H 0.574421 0.846418 0.624453 0.094 Uiso 1 1 calc R U . . .
 C57 C 0.4196(7) 0.5292(6) 0.5595(7) 0.053(5) Uani 1 1 d . . . . .
 H57 H 0.412087 0.498807 0.566914 0.063 Uiso 1 1 calc R U . . .
 C115 C 0.7031(8) 0.9094(6) 0.3675(6) 0.064(5) Uani 1 1 d . . . . .
 H115 H 0.711747 0.924273 0.395878 0.077 Uiso 1 1 calc R U . . .
 C29 C 0.2936(9) 0.5873(6) 0.0264(6) 0.062(5) Uani 1 1 d . . . . .
 H29 H 0.313663 0.574050 0.004873 0.075 Uiso 1 1 calc R U . . .
 C117 C 0.7246(8) 0.6080(6) 0.4154(7) 0.070(6) Uani 1 1 d . . . . .
 H117 H 0.689353 0.595389 0.424406 0.083 Uiso 1 1 calc R U . . .
 C59 C 0.0631(10) 0.7069(7) 0.4041(6) 0.082(6) Uani 1 1 d . . . . .
 H59 H 0.076020 0.723841 0.431029 0.098 Uiso 1 1 calc R U . . .
 C119 C 0.7337(8) 0.9235(6) 0.3325(6) 0.061(5) Uani 1 1 d . . . . .
 H119 H 0.763353 0.947334 0.338021 0.073 Uiso 1 1 calc R U . . .
 C121 C 0.7853(8) 0.6446(6) 0.2210(7) 0.067(5) Uani 1 1 d . . . . .
 H121 H 0.752214 0.664532 0.207995 0.080 Uiso 1 1 calc R U . . .
 C123 C 0.4601(7) 0.4759(6) 0.2697(5) 0.053(5) Uani 1 1 d . . . . .
 H123 H 0.421292 0.486507 0.274790 0.063 Uiso 1 1 calc R U . . .
 C31 C 0.8609(9) 0.8118(6) 0.3325(5) 0.059(5) Uani 1 1 d . . . . .
 H31 H 0.881658 0.840028 0.338828 0.071 Uiso 1 1 calc R U . . .
 C125 C 0.7919(8) 0.5005(6) 0.2910(7) 0.075(5) Uani 1 1 d . . . . .
 H125 H 0.829878 0.492098 0.282905 0.089 Uiso 1 1 calc R U . . .
 C63 C 0.6071(10) 0.8281(8) 0.0179(7) 0.080(6) Uani 1 1 d . . . . .
 H63 H 0.641697 0.835305 0.005058 0.096 Uiso 1 1 calc R U . . .
 C127 C 0.7841(11) 0.6061(6) 0.4439(6) 0.074(6) Uani 1 1 d . . . . .
 H127 H 0.789051 0.592477 0.472719 0.089 Uiso 1 1 calc R U . . .
 C2 C 0.4351(7) 0.4688(8) 0.1164(7) 0.063(5) Uani 1 1 d . . . . .
 H2 H 0.433420 0.450743 0.141933 0.075 Uiso 1 1 calc R U . . .
 C129 C 0.0360(9) 0.8117(6) 0.1973(5) 0.052(4) Uani 1 1 d . . . . .
 H129 H 0.017264 0.834885 0.177289 0.062 Uiso 1 1 calc R U . . .
 C131 C 0.0847(10) 0.5744(6) 0.1804(6) 0.068(5) Uani 1 1 d . . . . .
 H131 H 0.076488 0.550179 0.159453 0.082 Uiso 1 1 calc R U . . .
 C33 C 0.3319(8) 0.9070(6) 0.0761(6) 0.068(5) Uani 1 1 d . . . . .
 H33 H 0.301270 0.921759 0.053798 0.081 Uiso 1 1 calc R U . . .
 C133 C 0.3218(11) 0.7547(6) -0.0375(6) 0.074(6) Uani 1 1 d . . . . .
 H133 H 0.317556 0.759836 -0.068838 0.089 Uiso 1 1 calc R U . . .
 C67 C 0.1413(8) 0.5624(6) 0.3645(6) 0.063(5) Uani 1 1 d . . . . .
 H67 H 0.132022 0.580733 0.387761 0.076 Uiso 1 1 calc R U . . .
 C135 C 0.2168(9) 0.5747(8) 0.5490(6) 0.066(5) Uani 1 1 d . . . . .
 H135 H 0.208206 0.575104 0.578324 0.079 Uiso 1 1 calc R U . . .
 C17 C 0.8182(11) 0.6208(7) 0.1927(7) 0.080(6) Uani 1 1 d . . . . .
 H17 H 0.807674 0.625031 0.160968 0.095 Uiso 1 1 calc R U . . .
 C137 C 0.3735(9) 0.7719(6) -0.0055(6) 0.066(5) Uani 1 1 d . . . . .
 H137 H 0.404531 0.788895 -0.015721 0.079 Uiso 1 1 calc R U . . .
 C69 C 0.8487(8) 0.6083(7) 0.2851(6) 0.067(5) Uani 1 1 d . . . . .
 H69 H 0.859124 0.602823 0.316616 0.080 Uiso 1 1 calc R U . . .
 C139 C 0.8598(9) 0.7344(6) 0.3033(5) 0.063(5) Uani 1 1 d . . . . .
 H139 H 0.879650 0.710974 0.290241 0.075 Uiso 1 1 calc R U . . .
 C35 C 0.5886(8) 0.6744(5) 0.5786(6) 0.055(5) Uani 1 1 d . . . . .
 H35 H 0.569950 0.671769 0.603825 0.066 Uiso 1 1 calc R U . . .
 C141 C 0.0127(9) 0.6788(8) 0.3985(7) 0.082(6) Uani 1 1 d . . . . .
 H141 H -0.011838 0.678732 0.420674 0.098 Uiso 1 1 calc R U . . .
 C71 C -0.0041(8) 0.6505(8) 0.3619(7) 0.090(7) Uani 1 1 d . . . . .
 H71 H -0.036491 0.628838 0.360601 0.108 Uiso 1 1 calc R U . . .
 C143 C 0.8366(9) 0.6241(6) 0.4305(6) 0.071(6) Uani 1 1 d . . . . .
 H143 H 0.876829 0.622150 0.450030 0.085 Uiso 1 1 calc R U . . .
 C9 C 0.4334(11) 0.6711(7) -0.0356(6) 0.085(6) Uani 1 1 d . . . . .
 H9 H 0.406972 0.682572 -0.062272 0.102 Uiso 1 1 calc R U . . .
 C145 C 0.1894(8) 0.5417(7) 0.5183(7) 0.068(5) Uani 1 1 d . . . . .
 H145 H 0.162015 0.520152 0.526712 0.081 Uiso 1 1 calc R U . . .
 C73 C 0.1881(8) 0.9378(6) 0.2051(7) 0.065(5) Uani 1 1 d . . . . .
 H73 H 0.165364 0.964250 0.193819 0.078 Uiso 1 1 calc R U . . .
 C147 C 0.4443(11) 0.7731(7) 0.6200(6) 0.070(6) Uani 1 1 d . . . . .
 H147 H 0.469489 0.791331 0.642649 0.084 Uiso 1 1 calc R U . . .
 C37 C 0.8887(8) 0.7764(6) 0.3130(6) 0.063(5) Uani 1 1 d . . . . .
 H37 H 0.928563 0.781152 0.306245 0.076 Uiso 1 1 calc R U . . .
 C149 C 0.5576(11) 0.8577(7) 0.0133(7) 0.080(6) Uani 1 1 d . . . . .
 H149 H 0.558332 0.884995 -0.002967 0.096 Uiso 1 1 calc R U . . .
 C75 C 0.3402(9) 0.7490(7) 0.5787(7) 0.072(5) Uani 1 1 d . . . . .
 H75 H 0.295942 0.750992 0.573784 0.086 Uiso 1 1 calc R U . . .
 C151 C 0.2173(8) 0.9122(7) 0.1771(6) 0.064(5) Uani 1 1 d . . . . .
 H151 H 0.214551 0.921114 0.146798 0.077 Uiso 1 1 calc R U . . .
 C77 C 0.2781(9) 0.7301(6) -0.0214(7) 0.070(6) Uani 1 1 d . . . . .
 H77 H 0.242627 0.718847 -0.042343 0.084 Uiso 1 1 calc R U . . .
 C155 C 0.3794(14) 0.7758(6) 0.6124(7) 0.078(6) Uani 1 1 d . . . . .
 H155 H 0.360791 0.795949 0.629932 0.094 Uiso 1 1 calc R U . . .
 C39 C 0.3347(9) 0.9287(7) 0.3550(6) 0.072(5) Uani 1 1 d . . . . .
 H39 H 0.359116 0.907591 0.342726 0.087 Uiso 1 1 calc R U . . .
 C157 C 0.6454(12) 0.4976(11) 0.0836(7) 0.097(8) Uani 1 1 d . . . . .
 H157 H 0.653987 0.491963 0.054844 0.116 Uiso 1 1 calc R U . . .
 C79 C 0.5407(9) 0.4178(6) 0.2766(6) 0.075(6) Uani 1 1 d . . . . .
 H79 H 0.555139 0.388313 0.285967 0.090 Uiso 1 1 calc R U . . .
 C159 C 0.6638(11) 0.5366(9) 0.1041(8) 0.102(8) Uani 1 1 d . . . . .
 H159 H 0.686479 0.557723 0.090433 0.122 Uiso 1 1 calc R U . . .
 C5 C 0.5169(9) 0.8498(7) 0.5607(7) 0.078(6) Uani 1 1 d . . . . .
 H5 H 0.487209 0.870098 0.568299 0.093 Uiso 1 1 calc R U . . .
 C161 C 0.5000(11) 0.6767(6) -0.0277(7) 0.075(6) Uani 1 1 d . . . . .
 H161 H 0.517586 0.693025 -0.048800 0.090 Uiso 1 1 calc R U . . .
 C81 C 0.6498(9) 0.5466(7) 0.1460(7) 0.075(6) Uani 1 1 d . . . . .
 H81 H 0.658970 0.575814 0.158725 0.091 Uiso 1 1 calc R U . . .
 C163 C 0.7901(9) 0.5019(6) 0.3347(7) 0.086(6) Uani 1 1 d . . . . .
 H163 H 0.826540 0.495254 0.357148 0.103 Uiso 1 1 calc R U . . .
 C41 C 0.8810(8) 0.5855(7) 0.2567(9) 0.077(6) Uani 1 1 d . . . . .
 H41 H 0.914335 0.565642 0.269449 0.093 Uiso 1 1 calc R U . . .
 C165 C 0.3254(9) 1.0025(6) 0.3891(7) 0.077(6) Uani 1 1 d . . . . .
 H165 H 0.343311 1.030586 0.400336 0.092 Uiso 1 1 calc R U . . .
 C83 C 0.6543(8) 0.6758(5) 0.5847(6) 0.056(5) Uani 1 1 d . . . . .
 H83 H 0.679534 0.675563 0.614419 0.067 Uiso 1 1 calc R U . . .
 C167 C 0.6124(11) 0.8045(8) 0.5826(8) 0.091(7) Uani 1 1 d . . . . .
 H167 H 0.647392 0.795199 0.605070 0.109 Uiso 1 1 calc R U . . .
 C21 C 0.5403(10) 0.6581(8) 0.0115(7) 0.085(7) Uani 1 1 d . . . . .
 H21 H 0.584459 0.661270 0.016576 0.102 Uiso 1 1 calc R U . . .
 C169 C 0.3612(9) 0.9705(7) 0.3733(7) 0.082(6) Uani 1 1 d . . . . .
 H169 H 0.404161 0.976410 0.374641 0.098 Uiso 1 1 calc R U . . .
 C85 C 0.1039(10) 0.5206(7) 0.2931(7) 0.079(6) Uani 1 1 d . . . . .
 H85 H 0.070604 0.510799 0.269460 0.095 Uiso 1 1 calc R U . . .
 C43 C 0.0906(9) 0.5447(7) 0.3286(8) 0.087(7) Uani 1 1 d . . . . .
 H43 H 0.048192 0.549983 0.329840 0.104 Uiso 1 1 calc R U . . .
 C173 C 0.2637(10) 0.9934(7) 0.3885(7) 0.088(6) Uani 1 1 d . . . . .
 H173 H 0.238735 1.015550 0.398756 0.106 Uiso 1 1 calc R U . . .
 C87 C 0.3827(4) 0.8779(4) 0.4910(4) 0.064(4) Uani 1 1 d G U . . .
 C175 C 0.3652(6) 0.9240(4) 0.4847(4) 0.086(5) Uani 1 1 d G U . . .
 H175 H 0.389105 0.943973 0.470743 0.104 Uiso 1 1 calc R U . . .
 C11 C 0.3119(6) 0.9403(3) 0.4993(5) 0.119(7) Uani 1 1 d G U . . .
 H11 H 0.300227 0.971138 0.495083 0.143 Uiso 1 1 calc R U . . .
 C177 C 0.2762(5) 0.9104(5) 0.5202(5) 0.127(7) Uani 1 1 d G U . . .
 H177 H 0.240524 0.921338 0.529910 0.152 Uiso 1 1 calc R U . . .
 C89 C 0.2936(6) 0.8643(4) 0.5264(4) 0.107(6) Uani 1 1 d G U . . .
 H89 H 0.269698 0.844373 0.540398 0.129 Uiso 1 1 calc R U . . .
 C179 C 0.3469(6) 0.8481(3) 0.5119(4) 0.077(5) Uani 1 1 d G U . . .
 H179 H 0.358576 0.817207 0.516058 0.092 Uiso 1 1 calc R U . . .

loop_
  _atom_site_aniso_label
  _atom_site_aniso_U_11
  _atom_site_aniso_U_22
  _atom_site_aniso_U_33
  _atom_site_aniso_U_23
  _atom_site_aniso_U_13
  _atom_site_aniso_U_12
 Ag01 0.0183(6) 0.0388(7) 0.0296(6) -0.0007(5) 0.0058(5) -0.0032(5)
 Pd0 0.0202(6) 0.0376(7) 0.0306(6) -0.0024(5) 0.0081(5) -0.0033(5)
 Pd2 0.0196(6) 0.0351(7) 0.0279(6) 0.0007(5) 0.0064(5) -0.0006(5)
 Ag03 0.0194(6) 0.0406(7) 0.0320(6) -0.0017(5) 0.0042(5) 0.0008(5)
 Ag04 0.0221(6) 0.0422(8) 0.0328(7) 0.0050(6) 0.0083(5) 0.0001(5)
 Ag05 0.0229(6) 0.0367(7) 0.0357(7) -0.0021(5) 0.0096(5) -0.0018(5)
 Ag06 0.0216(6) 0.0466(8) 0.0301(6) -0.0002(6) 0.0047(5) -0.0056(5)
 Ag07 0.0240(6) 0.0398(7) 0.0371(7) 0.0029(6) 0.0102(5) -0.0017(5)
 Ag08 0.0275(6) 0.0438(8) 0.0304(6) -0.0003(6) 0.0078(5) -0.0041(6)
 Ag09 0.0262(6) 0.0363(7) 0.0351(7) -0.0004(5) 0.0088(5) -0.0013(5)
 Ag0A 0.0285(6) 0.0374(7) 0.0305(6) -0.0020(5) 0.0070(5) 0.0009(5)
 Ag0B 0.0267(6) 0.0394(7) 0.0297(6) 0.0020(5) 0.0059(5) 0.0025(5)
 Ag0D 0.0237(6) 0.0416(8) 0.0360(7) 0.0019(6) 0.0095(5) -0.0050(5)
 Ag0E 0.0226(6) 0.0398(7) 0.0378(7) -0.0058(6) 0.0101(5) -0.0049(5)
 Ag0F 0.0219(6) 0.0458(8) 0.0325(6) -0.0025(6) 0.0052(5) 0.0009(5)
 Ag0G 0.0274(6) 0.0376(7) 0.0391(7) -0.0019(6) 0.0132(5) -0.0061(5)
 Ag0H 0.0218(6) 0.0475(8) 0.0318(6) -0.0005(6) 0.0061(5) -0.0064(6)
 Ag0I 0.0296(7) 0.0384(8) 0.0404(7) -0.0036(6) 0.0090(5) 0.0002(6)
 Ag0J 0.0287(7) 0.0455(8) 0.0361(7) 0.0023(6) 0.0140(5) 0.0031(6)
 Ag0K 0.0284(6) 0.0392(8) 0.0364(7) 0.0001(6) 0.0084(5) -0.0045(6)
 Ag0L 0.0194(6) 0.0446(8) 0.0408(7) -0.0065(6) 0.0087(5) -0.0030(5)
 Ag0M 0.0266(6) 0.0377(7) 0.0374(7) 0.0020(6) 0.0103(5) 0.0050(5)
 Ag0N 0.0314(7) 0.0378(7) 0.0366(7) -0.0057(6) 0.0063(5) -0.0078(6)
 Ag0O 0.0299(7) 0.0438(8) 0.0390(7) -0.0055(6) 0.0134(5) -0.0040(6)
 Ag0P 0.0190(6) 0.0473(8) 0.0382(7) 0.0046(6) 0.0072(5) -0.0004(5)
 Br1 0.0325(9) 0.0400(10) 0.0592(10) -0.0095(8) 0.0167(8) -0.0076(8)
 Br4 0.0334(9) 0.0527(11) 0.0547(10) 0.0217(8) 0.0181(8) 0.0083(8)
 Br6 0.0250(9) 0.0753(12) 0.0333(9) -0.0009(8) 0.0024(7) -0.0155(8)
 Br7 0.0473(10) 0.0390(10) 0.0485(10) 0.0004(8) 0.0162(8) -0.0033(8)
 Br2 0.0273(9) 0.0752(13) 0.0357(9) -0.0060(9) -0.0001(7) 0.0127(8)
 Br5 0.0597(12) 0.1017(16) 0.0645(12) -0.0100(11) 0.0319(10) -0.0073(11)
 Br3 0.0668(13) 0.0931(16) 0.0759(13) 0.0133(11) 0.0417(11) 0.0181(11)
 P00X 0.037(3) 0.050(3) 0.035(2) 0.004(2) 0.009(2) -0.005(2)
 P00Y 0.037(2) 0.043(3) 0.040(2) 0.000(2) 0.013(2) 0.010(2)
 P00Z 0.029(2) 0.044(3) 0.045(3) 0.002(2) 0.011(2) -0.006(2)
 P010 0.026(2) 0.047(3) 0.047(3) -0.008(2) 0.010(2) -0.004(2)
 P011 0.032(2) 0.041(3) 0.034(2) -0.001(2) 0.0046(19) 0.007(2)
 P012 0.044(3) 0.045(3) 0.033(2) -0.005(2) 0.010(2) 0.000(2)
 P013 0.042(3) 0.043(3) 0.046(3) -0.011(2) 0.008(2) -0.005(2)
 P014 0.025(2) 0.049(3) 0.049(3) 0.006(2) 0.006(2) 0.002(2)
 P015 0.034(2) 0.040(3) 0.052(3) -0.001(2) 0.018(2) -0.008(2)
 P016 0.046(3) 0.041(3) 0.055(3) -0.005(2) 0.015(2) 0.002(2)
 C1 0.035(10) 0.053(12) 0.053(11) 0.000(10) -0.012(10) 0.020(10)
 C4 0.031(9) 0.038(10) 0.027(9) -0.002(9) 0.021(7) -0.005(7)
 C6 0.033(10) 0.048(11) 0.038(10) 0.015(8) -0.001(10) -0.007(8)
 C8 0.048(11) 0.060(12) 0.034(10) -0.010(10) -0.009(10) 0.009(10)
 C10 0.038(12) 0.039(12) 0.045(10) 0.006(8) 0.008(8) 0.015(9)
 C12 0.040(10) 0.054(12) 0.047(12) 0.014(10) 0.003(9) -0.001(9)
 C14 0.034(11) 0.044(11) 0.041(10) -0.002(8) 0.021(8) -0.004(9)
 C16 0.034(10) 0.049(12) 0.040(10) -0.004(9) 0.005(8) 0.001(11)
 C18 0.014(8) 0.050(12) 0.032(9) 0.001(8) 0.001(7) 0.001(9)
 C20 0.028(9) 0.042(11) 0.054(13) -0.005(9) 0.014(9) -0.002(8)
 C22 0.043(6) 0.034(6) 0.043(6) -0.002(5) 0.007(4) -0.003(4)
 C148 0.056(11) 0.049(12) 0.056(12) 0.006(9) 0.007(9) -0.015(10)
 C61 0.082(14) 0.059(14) 0.089(14) -0.006(13) 0.026(12) -0.027(11)
 C19 0.083(14) 0.054(14) 0.089(16) -0.026(12) 0.025(12) -0.022(11)
 C171 0.063(13) 0.066(15) 0.096(17) -0.060(12) 0.015(12) -0.018(11)
 C101 0.068(13) 0.060(13) 0.086(14) -0.019(11) 0.034(11) -0.033(11)
 C24 0.033(9) 0.044(11) 0.040(10) 0.009(8) 0.007(9) -0.014(9)
 C26 0.059(12) 0.048(11) 0.039(11) -0.010(10) 0.012(9) -0.003(10)
 C28 0.045(7) 0.029(9) 0.060(6) -0.001(7) 0.004(6) 0.008(7)
 C30 0.036(12) 0.038(13) 0.063(11) -0.002(9) -0.004(9) 0.006(9)
 C32 0.048(13) 0.033(11) 0.045(10) -0.012(9) 0.020(9) 0.014(9)
 C34 0.031(10) 0.074(14) 0.055(11) -0.013(11) -0.014(11) -0.018(10)
 C36 0.022(11) 0.044(11) 0.065(12) 0.014(10) 0.004(8) -0.007(8)
 C38 0.035(10) 0.032(10) 0.028(8) 0.016(7) 0.004(7) 0.014(9)
 C40 0.044(11) 0.053(12) 0.081(15) 0.013(11) 0.011(13) 0.006(10)
 C42 0.042(11) 0.052(12) 0.038(9) 0.011(8) 0.016(9) -0.006(9)
 C44 0.040(10) 0.043(12) 0.056(11) 0.006(11) 0.027(9) 0.026(9)
 C46 0.026(10) 0.057(12) 0.040(10) -0.003(8) -0.002(9) -0.015(9)
 C48 0.043(10) 0.050(12) 0.035(10) 0.015(9) 0.000(9) -0.002(9)
 C50 0.061(12) 0.054(15) 0.067(14) -0.006(11) 0.021(10) 0.002(10)
 C52 0.021(10) 0.080(14) 0.065(12) -0.001(12) 0.000(9) -0.017(10)
 C54 0.039(10) 0.025(10) 0.040(12) 0.008(8) 0.002(8) -0.005(8)
 C56 0.043(10) 0.051(14) 0.040(11) 0.004(9) 0.005(8) 0.001(9)
 C58 0.037(10) 0.044(11) 0.058(12) -0.006(9) -0.010(11) -0.009(9)
 C60 0.061(14) 0.064(13) 0.054(11) -0.032(10) 0.010(10) -0.017(10)
 C62 0.049(12) 0.055(14) 0.049(11) 0.018(9) 0.017(9) -0.010(10)
 C64 0.033(9) 0.039(11) 0.040(11) 0.000(10) 0.004(8) -0.008(8)
 C66 0.046(11) 0.048(12) 0.053(11) -0.001(10) 0.023(9) 0.000(10)
 C68 0.069(14) 0.033(10) 0.034(11) -0.011(8) 0.017(9) -0.005(9)
 C70 0.032(11) 0.054(13) 0.047(10) 0.003(9) 0.008(8) -0.013(9)
 C72 0.073(16) 0.053(13) 0.067(14) 0.009(10) 0.005(11) 0.010(10)
 C74 0.057(13) 0.035(11) 0.038(10) 0.008(9) 0.006(9) -0.005(9)
 C76 0.039(12) 0.055(12) 0.059(11) 0.004(10) 0.019(9) 0.025(9)
 C78 0.034(11) 0.076(14) 0.047(11) -0.012(11) 0.021(9) 0.000(10)
 C80 0.035(12) 0.075(14) 0.073(15) 0.029(10) 0.017(10) 0.011(9)
 C82 0.032(12) 0.061(13) 0.061(13) 0.009(9) -0.003(10) -0.006(9)
 C84 0.026(10) 0.032(10) 0.056(11) 0.004(8) -0.010(10) -0.001(8)
 C86 0.043(12) 0.097(19) 0.079(17) -0.042(15) -0.012(11) 0.031(12)
 C88 0.037(10) 0.082(15) 0.042(11) 0.018(11) 0.022(9) 0.015(10)
 C90 0.075(14) 0.038(11) 0.048(11) -0.009(9) 0.015(12) 0.004(10)
 C92 0.044(11) 0.053(12) 0.055(13) -0.017(9) 0.024(9) -0.016(10)
 C94 0.040(10) 0.041(12) 0.061(12) 0.001(11) 0.005(8) -0.018(9)
 C96 0.036(10) 0.041(11) 0.057(11) 0.007(10) 0.021(9) 0.018(9)
 C98 0.037(10) 0.064(15) 0.063(14) -0.031(11) -0.017(9) 0.016(9)
 C100 0.072(14) 0.043(11) 0.043(11) 0.006(9) 0.017(10) 0.019(9)
 C153 0.042(11) 0.062(12) 0.056(11) -0.002(9) 0.010(11) 0.002(10)
 C91 0.032(11) 0.071(13) 0.068(14) -0.022(10) 0.008(9) -0.013(9)
 C15 0.077(16) 0.106(16) 0.035(11) -0.004(11) 0.026(11) -0.021(12)
 C65 0.066(14) 0.097(16) 0.065(13) 0.024(11) -0.013(14) 0.028(12)
 C114 0.041(12) 0.110(17) 0.085(17) 0.019(13) 0.038(11) 0.033(11)
 C102 0.056(14) 0.057(12) 0.045(11) -0.014(9) 0.012(10) 0.006(10)
 C104 0.034(10) 0.069(15) 0.063(12) 0.013(11) 0.020(9) 0.005(11)
 C106 0.052(12) 0.047(12) 0.043(10) 0.012(9) 0.029(9) 0.014(10)
 C108 0.039(13) 0.078(15) 0.074(13) -0.006(12) 0.014(10) -0.003(11)
 C110 0.031(10) 0.041(11) 0.053(13) -0.005(9) 0.008(9) 0.000(9)
 C112 0.047(13) 0.048(12) 0.081(13) -0.014(10) -0.001(10) 0.010(11)
 C116 0.013(9) 0.074(13) 0.057(12) -0.018(10) 0.010(8) -0.001(9)
 C118 0.044(13) 0.086(14) 0.050(12) 0.000(11) 0.016(10) -0.017(10)
 C120 0.039(10) 0.033(11) 0.070(14) -0.003(10) 0.008(9) 0.001(9)
 C122 0.051(13) 0.039(11) 0.090(16) -0.017(11) 0.011(12) 0.004(9)
 C124 0.030(10) 0.039(11) 0.044(10) 0.004(9) 0.004(8) -0.017(8)
 C126 0.036(10) 0.045(11) 0.045(10) -0.012(9) 0.013(8) -0.009(10)
 C128 0.036(10) 0.046(13) 0.078(13) -0.009(9) 0.002(10) -0.006(10)
 C130 0.045(12) 0.034(13) 0.079(13) -0.018(10) 0.013(10) 0.005(9)
 C132 0.039(11) 0.037(11) 0.073(12) -0.001(10) 0.017(9) 0.003(10)
 C134 0.044(10) 0.032(11) 0.047(10) -0.008(8) 0.019(9) -0.009(10)
 C136 0.048(14) 0.085(15) 0.062(13) -0.016(11) -0.005(11) -0.005(11)
 C138 0.016(11) 0.082(14) 0.079(14) -0.022(11) 0.003(10) -0.001(9)
 C140 0.041(13) 0.073(14) 0.061(13) -0.017(11) 0.012(10) 0.006(10)
 C142 0.030(9) 0.034(11) 0.066(14) 0.009(9) 0.016(9) 0.013(9)
 C144 0.036(10) 0.069(13) 0.096(10) -0.015(11) -0.004(10) 0.004(10)
 C146 0.048(13) 0.076(16) 0.052(11) -0.014(11) 0.018(10) -0.001(10)
 C150 0.038(11) 0.062(15) 0.074(12) 0.007(10) 0.024(10) -0.003(10)
 C152 0.048(11) 0.078(15) 0.068(13) 0.010(12) -0.007(10) 0.022(11)
 C154 0.050(13) 0.081(15) 0.091(15) -0.022(13) 0.005(11) -0.004(12)
 C156 0.028(9) 0.049(13) 0.076(13) 0.031(12) 0.026(9) 0.008(9)
 C158 0.049(12) 0.072(13) 0.042(12) -0.006(10) 0.011(9) -0.013(11)
 C160 0.036(10) 0.069(12) 0.021(9) 0.009(10) -0.006(8) 0.005(9)
 C162 0.084(14) 0.051(12) 0.050(11) -0.012(10) 0.019(12) -0.008(12)
 C164 0.037(10) 0.065(15) 0.069(14) 0.010(11) 0.029(9) 0.014(9)
 C166 0.055(14) 0.052(13) 0.090(15) -0.004(12) -0.006(13) -0.026(10)
 C168 0.044(10) 0.049(11) 0.057(12) -0.008(10) 0.031(10) -0.018(9)
 C170 0.040(12) 0.098(16) 0.071(14) -0.010(11) 0.004(11) -0.021(12)
 C172 0.027(10) 0.082(14) 0.096(10) -0.015(12) -0.007(10) 0.007(10)
 C174 0.036(11) 0.086(16) 0.065(13) -0.019(12) 0.007(11) 0.022(12)
 C176 0.077(13) 0.056(14) 0.057(13) 0.014(10) 0.029(10) 0.011(11)
 C178 0.045(8) 0.050(11) 0.103(9) 0.004(9) 0.016(6) 0.009(8)
 C180 0.076(13) 0.030(13) 0.087(15) -0.005(11) 0.035(11) 0.009(10)
 C45 0.082(9) 0.068(13) 0.073(8) -0.004(9) -0.020(7) 0.018(10)
 C23 0.061(16) 0.088(19) 0.11(2) -0.034(16) 0.051(14) -0.014(14)
 C93 0.027(10) 0.055(16) 0.079(15) -0.011(11) 0.009(9) 0.003(9)
 C47 0.041(12) 0.072(13) 0.066(14) 0.023(11) 0.006(10) -0.017(10)
 C95 0.055(13) 0.069(14) 0.078(15) 0.024(11) 0.007(14) -0.009(10)
 C3 0.037(11) 0.047(12) 0.096(17) 0.005(10) 0.019(10) -0.008(9)
 C97 0.053(14) 0.049(14) 0.071(12) 0.016(10) 0.004(10) -0.008(10)
 C49 0.061(12) 0.065(13) 0.049(13) 0.002(10) 0.024(10) -0.006(11)
 C99 0.059(13) 0.049(14) 0.092(14) 0.022(11) 0.027(11) 0.012(11)
 C25 0.053(12) 0.093(17) 0.051(14) -0.001(11) 0.008(10) -0.008(12)
 C51 0.096(15) 0.084(15) 0.045(12) 0.010(11) 0.015(13) -0.005(13)
 C103 0.034(10) 0.076(15) 0.070(12) 0.008(11) 0.027(9) -0.019(12)
 C13 0.076(13) 0.070(14) 0.038(12) -0.013(10) 0.030(9) -0.009(12)
 C105 0.058(13) 0.061(13) 0.070(14) -0.003(11) 0.004(12) -0.010(11)
 C53 0.063(13) 0.039(13) 0.119(19) 0.023(16) 0.013(13) 0.014(10)
 C107 0.043(11) 0.073(14) 0.054(11) 0.022(9) 0.028(10) -0.016(11)
 C27 0.071(9) 0.065(12) 0.055(7) -0.003(8) -0.004(6) 0.026(9)
 C109 0.038(11) 0.087(15) 0.075(13) -0.010(12) 0.023(11) -0.007(10)
 C55 0.061(13) 0.084(17) 0.121(17) -0.053(14) 0.027(12) 0.003(14)
 C111 0.070(13) 0.058(13) 0.049(11) -0.006(10) -0.010(11) 0.029(11)
 C7 0.064(15) 0.094(19) 0.095(15) 0.014(14) 0.033(12) 0.025(12)
 C113 0.091(17) 0.079(17) 0.054(14) 0.001(12) -0.004(15) -0.032(14)
 C57 0.047(11) 0.025(11) 0.088(15) 0.010(12) 0.020(10) 0.015(9)
 C115 0.051(11) 0.060(13) 0.079(15) -0.035(11) 0.011(11) -0.029(10)
 C29 0.059(14) 0.060(13) 0.069(14) -0.001(10) 0.015(11) 0.010(10)
 C117 0.043(13) 0.091(16) 0.067(14) 0.009(12) -0.004(11) -0.028(11)
 C59 0.061(14) 0.129(19) 0.057(13) -0.027(12) 0.017(12) -0.032(14)
 C119 0.062(12) 0.071(13) 0.057(13) 0.008(11) 0.026(11) -0.038(10)
 C121 0.059(12) 0.082(15) 0.065(15) -0.010(12) 0.025(12) 0.003(11)
 C123 0.036(10) 0.041(12) 0.081(13) 0.033(10) 0.014(10) 0.003(10)
 C31 0.052(14) 0.052(14) 0.072(13) 0.003(10) 0.013(10) -0.008(11)
 C125 0.046(8) 0.042(11) 0.126(10) -0.003(11) -0.002(8) 0.002(8)
 C63 0.067(16) 0.089(18) 0.100(17) -0.008(14) 0.050(12) -0.015(14)
 C127 0.104(17) 0.062(14) 0.059(13) 0.003(10) 0.021(15) -0.029(13)
 C2 0.040(11) 0.072(18) 0.080(16) 0.020(13) 0.023(10) -0.009(10)
 C129 0.058(14) 0.050(12) 0.047(11) -0.011(9) 0.011(10) 0.007(10)
 C131 0.075(15) 0.048(13) 0.078(14) -0.015(10) 0.009(13) -0.006(12)
 C33 0.070(13) 0.064(14) 0.059(14) 0.011(11) -0.008(11) 0.033(11)
 C133 0.108(17) 0.047(13) 0.060(14) 0.012(11) 0.001(15) -0.024(12)
 C67 0.038(12) 0.073(14) 0.081(14) 0.002(11) 0.016(11) -0.015(10)
 C135 0.074(14) 0.090(16) 0.043(12) 0.015(13) 0.030(11) 0.008(12)
 C17 0.094(17) 0.073(15) 0.082(15) -0.007(13) 0.042(15) 0.003(13)
 C137 0.098(16) 0.053(12) 0.042(12) -0.007(10) 0.003(11) -0.022(11)
 C69 0.036(11) 0.089(15) 0.067(13) -0.009(13) -0.007(11) -0.002(11)
 C139 0.072(14) 0.041(13) 0.082(13) -0.011(10) 0.030(11) -0.013(11)
 C35 0.049(13) 0.055(12) 0.050(13) -0.008(9) -0.008(10) -0.010(9)
 C141 0.041(13) 0.14(2) 0.062(15) -0.021(14) 0.015(11) -0.019(14)
 C71 0.056(13) 0.15(2) 0.074(15) -0.001(15) 0.037(13) -0.052(14)
 C143 0.073(15) 0.077(14) 0.053(14) 0.012(11) -0.007(11) -0.019(12)
 C9 0.11(2) 0.104(17) 0.036(12) 0.025(12) 0.002(13) 0.015(14)
 C145 0.070(13) 0.078(16) 0.066(14) 0.027(13) 0.038(12) 0.004(12)
 C73 0.055(12) 0.052(13) 0.099(17) 0.009(12) 0.041(12) 0.019(10)
 C147 0.086(17) 0.070(16) 0.051(13) 0.012(11) 0.007(12) -0.025(13)
 C37 0.049(11) 0.042(13) 0.103(15) -0.009(11) 0.028(11) -0.014(11)
 C149 0.070(15) 0.074(16) 0.100(16) -0.008(12) 0.024(14) -0.014(14)
 C75 0.066(13) 0.093(16) 0.060(13) 0.009(12) 0.021(12) 0.008(14)
 C151 0.031(10) 0.074(15) 0.081(14) 0.032(14) -0.001(11) -0.008(10)
 C77 0.068(14) 0.067(15) 0.053(14) 0.000(11) -0.033(11) -0.010(12)
 C155 0.15(2) 0.028(12) 0.066(15) 0.007(11) 0.047(15) 0.006(14)
 C39 0.070(16) 0.060(15) 0.087(14) -0.010(11) 0.019(11) -0.013(11)
 C157 0.11(2) 0.13(3) 0.058(15) -0.008(18) 0.035(14) 0.024(19)
 C79 0.038(12) 0.068(14) 0.106(16) 0.017(12) -0.012(11) 0.011(12)
 C159 0.14(2) 0.10(2) 0.081(19) 0.033(15) 0.047(17) 0.033(18)
 C5 0.075(15) 0.098(17) 0.059(14) -0.010(13) 0.012(12) -0.034(12)
 C161 0.094(17) 0.087(16) 0.048(14) 0.003(11) 0.027(12) -0.029(13)
 C81 0.103(16) 0.068(15) 0.072(15) -0.007(12) 0.054(12) 0.019(12)
 C163 0.062(9) 0.060(13) 0.118(9) -0.010(11) -0.018(9) -0.001(9)
 C41 0.043(12) 0.075(15) 0.109(19) -0.029(15) 0.004(14) 0.011(11)
 C165 0.046(13) 0.039(13) 0.141(19) -0.016(12) 0.010(12) -0.001(11)
 C83 0.038(13) 0.062(13) 0.057(13) 0.009(10) -0.015(10) -0.009(9)
 C167 0.086(18) 0.072(17) 0.086(19) 0.025(14) -0.039(15) -0.035(14)
 C21 0.078(15) 0.127(19) 0.061(14) -0.035(13) 0.041(14) -0.034(15)
 C169 0.061(13) 0.048(14) 0.139(19) -0.010(13) 0.028(13) -0.008(13)
 C85 0.075(19) 0.091(17) 0.068(15) 0.017(13) 0.007(12) -0.033(13)
 C43 0.047(13) 0.101(18) 0.099(17) 0.010(14) -0.015(14) -0.019(12)
 C173 0.072(17) 0.056(16) 0.139(19) -0.040(13) 0.028(13) -0.001(12)
 C87 0.076(11) 0.048(8) 0.079(11) -0.035(9) 0.038(9) -0.025(8)
 C175 0.105(13) 0.052(8) 0.123(14) -0.028(10) 0.067(11) -0.018(9)
 C11 0.129(16) 0.064(11) 0.198(19) -0.030(12) 0.108(13) -0.009(10)
 C177 0.136(16) 0.083(12) 0.201(19) -0.014(14) 0.123(14) 0.006(11)
 C89 0.099(13) 0.087(11) 0.164(17) 0.010(13) 0.091(12) 0.000(11)
 C179 0.086(12) 0.050(10) 0.110(13) -0.004(9) 0.056(10) 0.000(8)

_geom_special_details
;
 All esds (except the esd in the dihedral angle between two l.s. planes)
 are estimated using the full covariance matrix.  The cell esds are taken
 into account individually in the estimation of esds in distances, angles
 and torsion angles; correlations between esds in cell parameters are only
 used when they are defined by crystal symmetry.  An approximate (isotropic)
 treatment of cell esds is used for estimating esds involving l.s. planes.
;
loop_
  _geom_bond_atom_site_label_1
  _geom_bond_atom_site_label_2
  _geom_bond_distance
  _geom_bond_site_symmetry_2
  _geom_bond_publ_flag
 Ag01 Pd0 2.7591(14) . ?
 Ag01 Pd2 2.7678(14) . ?
 Ag01 Ag03 2.8616(13) . ?
 Ag01 Ag04 2.8391(14) . ?
 Ag01 Ag05 2.8432(15) . ?
 Ag01 Ag06 2.8369(14) . ?
 Ag01 Ag07 2.8733(14) . ?
 Ag01 Ag09 2.8580(15) . ?
 Ag01 Ag0E 2.8485(14) . ?
 Ag01 Ag0F 2.8267(14) . ?
 Ag01 Ag0H 2.8610(14) . ?
 Ag01 Ag0K 2.8494(15) . ?
 Pd0 Ag07 2.7720(15) . ?
 Pd0 Ag08 2.6744(14) . ?
 Pd0 Ag0E 2.7747(15) . ?
 Pd0 Ag0F 2.7673(14) . ?
 Pd0 Ag0G 2.6918(15) . ?
 Pd0 Ag0H 2.7654(14) . ?
 Pd0 Ag0I 2.6713(15) . ?
 Pd0 Ag0K 2.7677(15) . ?
 Pd0 Ag0L 2.7046(14) . ?
 Pd0 Ag0N 2.7449(15) . ?
 Pd0 Ag0O 2.7657(15) . ?
 Pd2 Ag03 2.7683(14) . ?
 Pd2 Ag04 2.7842(14) . ?
 Pd2 Ag05 2.7846(15) . ?
 Pd2 Ag06 2.7609(14) . ?
 Pd2 Ag09 2.7795(15) . ?
 Pd2 Ag0A 2.6947(14) . ?
 Pd2 Ag0B 2.6847(14) . ?
 Pd2 Ag0D 2.7106(15) . ?
 Pd2 Ag0J 2.7712(14) . ?
 Pd2 Ag0M 2.6768(15) . ?
 Pd2 Ag0P 2.7007(14) . ?
 Ag03 Ag05 2.8572(15) . ?
 Ag03 Ag09 2.8760(14) . ?
 Ag03 Ag0A 2.9325(15) . ?
 Ag03 Ag0B 2.8143(14) . ?
 Ag03 Ag0F 2.9350(14) . ?
 Ag03 Br2 2.6054(17) . ?
 Ag04 Ag05 2.8703(14) . ?
 Ag04 Ag06 2.8685(15) . ?
 Ag04 Ag07 3.0315(14) . ?
 Ag04 Ag0M 2.8263(15) . ?
 Ag04 Ag0P 2.9703(14) . ?
 Ag04 Br4 2.6088(18) . ?
 Ag05 Ag0A 2.8333(14) . ?
 Ag05 Ag0E 3.0137(14) . ?
 Ag05 Ag0M 2.9722(14) . ?
 Ag05 Br1 2.6202(18) . ?
 Ag06 Ag09 2.9088(14) . ?
 Ag06 Ag0D 2.9043(14) . ?
 Ag06 Ag0H 2.9391(14) . ?
 Ag06 Ag0P 2.8161(15) . ?
 Ag06 Br6 2.6096(17) . ?
 Ag07 Ag08 2.8559(15) . ?
 Ag07 Ag0E 2.8605(14) . ?
 Ag07 Ag0G 2.9548(14) . ?
 Ag07 Ag0H 2.8595(15) . ?
 Ag07 Br4 2.6185(18) . ?
 Ag08 Ag0G 2.8589(14) . ?
 Ag08 Ag0H 2.9013(14) . ?
 Ag08 Ag0N 2.8592(16) . ?
 Ag08 Ag0O 2.9118(15) . ?
 Ag08 P00X 2.406(4) . ?
 Ag09 Ag0B 2.9118(14) . ?
 Ag09 Ag0D 2.8044(14) . ?
 Ag09 Ag0K 2.8792(15) . ?
 Ag09 Br7 2.6280(19) . ?
 Ag0A Ag0B 2.8832(15) . ?
 Ag0A Ag0J 2.9667(14) . ?
 Ag0A Ag0M 2.8528(14) . ?
 Ag0A P012 2.431(4) . ?
 Ag0B Ag0D 2.8913(14) . ?
 Ag0B Ag0J 2.9245(15) . ?
 Ag0B P011 2.412(4) . ?
 Ag0D Ag0J 2.9457(15) . ?
 Ag0D Ag0P 2.8832(15) . ?
 Ag0D P00Z 2.441(4) . ?
 Ag0E Ag0F 2.8894(16) . ?
 Ag0E Ag0G 2.8605(14) . ?
 Ag0E Ag0L 2.9267(15) . ?
 Ag0E Br1 2.6192(18) . ?
 Ag0F Ag0I 2.9353(15) . ?
 Ag0F Ag0K 2.9151(14) . ?
 Ag0F Ag0L 2.8185(15) . ?
 Ag0F Br2 2.6311(17) . ?
 Ag0G Ag0L 2.8576(15) . ?
 Ag0G Ag0O 2.9160(16) . ?
 Ag0G P015 2.424(4) . ?
 Ag0H Ag0K 2.8617(15) . ?
 Ag0H Ag0N 2.8327(15) . ?
 Ag0H Br6 2.6015(17) . ?
 Ag0I Ag0K 2.8019(15) . ?
 Ag0I Ag0L 2.9066(15) . ?
 Ag0I Ag0N 2.8533(14) . ?
 Ag0I Ag0O 2.8786(15) . ?
 Ag0I P016 2.404(4) . ?
 Ag0J Ag0M 2.9397(15) . ?
 Ag0J Ag0P 2.9092(14) . ?
 Ag0J Br3 2.552(2) . ?
 Ag0K Ag0N 2.8874(15) . ?
 Ag0K Br7 2.6131(18) . ?
 Ag0L Ag0O 2.9492(14) . ?
 Ag0L P010 2.440(4) . ?
 Ag0M Ag0P 2.8395(15) . ?
 Ag0M P00Y 2.420(4) . ?
 Ag0N Ag0O 2.9643(15) . ?
 Ag0N P013 2.437(4) . ?
 Ag0O Br5 2.509(2) . ?
 Ag0P P014 2.415(4) . ?
 P00X C6 1.815(15) . ?
 P00X C64 1.800(15) . ?
 P00X C74 1.815(16) . ?
 P00Y C10 1.795(16) . ?
 P00Y C28 1.804(15) . ?
 P00Y C44 1.811(15) . ?
 P00Z C18 1.816(14) . ?
 P00Z C20 1.820(16) . ?
 P00Z C24 1.838(15) . ?
 P010 C14 1.800(15) . ?
 P010 C46 1.828(15) . ?
 P010 C116 1.810(15) . ?
 P011 C54 1.839(14) . ?
 P011 C106 1.815(15) . ?
 P011 C160 1.801(16) . ?
 P012 C4 1.807(14) . ?
 P012 C58 1.832(16) . ?
 P012 C68 1.791(15) . ?
 P013 C22 1.829(9) . ?
 P013 C92 1.803(17) . ?
 P013 C87 1.808(9) . ?
 P014 C70 1.834(16) . ?
 P014 C84 1.820(15) . ?
 P014 C110 1.844(15) . ?
 P015 C36 1.818(15) . ?
 P015 C66 1.814(15) . ?
 P015 C124 1.840(8) . ?
 P016 C96 1.791(15) . ?
 P016 C100 1.796(9) . ?
 P016 C112 1.807(17) . ?
 C1 H1 0.9300 . ?
 C1 C14 1.379(19) . ?
 C1 C108 1.36(2) . ?
 C4 C50 1.382(19) . ?
 C4 C164 1.414(19) . ?
 C6 C82 1.395(19) . ?
 C6 C35 1.385(18) . ?
 C8 H8 0.9300 . ?
 C8 C54 1.376(19) . ?
 C8 C122 1.398(19) . ?
 C10 C38 1.393(18) . ?
 C10 C103 1.38(2) . ?
 C12 H12 0.9300 . ?
 C12 C96 1.356(19) . ?
 C12 C25 1.38(2) . ?
 C14 C76 1.382(19) . ?
 C16 H16 0.9300 . ?
 C16 C30 1.377(19) . ?
 C16 C70 1.364(19) . ?
 C18 C42 1.401(19) . ?
 C18 C150 1.343(19) . ?
 C20 C52 1.39(2) . ?
 C20 C120 1.360(19) . ?
 C22 C148 1.3900 . ?
 C22 C101 1.3900 . ?
 C148 H148 0.9300 . ?
 C148 C61 1.3900 . ?
 C61 H61 0.9300 . ?
 C61 C19 1.3900 . ?
 C19 H19 0.9300 . ?
 C19 C171 1.3900 . ?
 C171 H171 0.9300 . ?
 C171 C101 1.3900 . ?
 C101 H101 0.9300 . ?
 C24 C158 1.385(19) . ?
 C24 C168 1.367(18) . ?
 C26 H26 0.9300 . ?
 C26 C48 1.383(18) . ?
 C26 C33 1.357(19) . ?
 C28 C178 1.37(2) . ?
 C28 C27 1.36(2) . ?
 C30 H30 0.9300 . ?
 C30 C31 1.35(2) . ?
 C32 H32 0.9300 . ?
 C32 C78 1.365(19) . ?
 C32 C131 1.37(2) . ?
 C34 H34 0.9300 . ?
 C34 C92 1.38(2) . ?
 C34 C166 1.39(2) . ?
 C36 C90 1.378(19) . ?
 C36 C67 1.38(2) . ?
 C38 H38 0.9300 . ?
 C38 C123 1.356(18) . ?
 C40 H40 0.9300 . ?
 C40 C72 1.40(2) . ?
 C40 C136 1.35(2) . ?
 C42 H42 0.9300 . ?
 C42 C62 1.385(19) . ?
 C44 C98 1.39(2) . ?
 C44 C81 1.38(2) . ?
 C46 C60 1.387(19) . ?
 C46 C78 1.376(19) . ?
 C48 H48 0.9300 . ?
 C48 C142 1.384(19) . ?
 C50 H50 0.9300 . ?
 C50 C180 1.37(2) . ?
 C52 H52 0.9300 . ?
 C52 C172 1.42(2) . ?
 C54 C137 1.356(19) . ?
 C56 H56 0.9300 . ?
 C56 C64 1.386(18) . ?
 C56 C156 1.40(2) . ?
 C58 C138 1.36(2) . ?
 C58 C29 1.41(2) . ?
 C60 H60 0.9300 . ?
 C60 C154 1.40(2) . ?
 C62 H62 0.9300 . ?
 C62 C104 1.37(2) . ?
 C64 C94 1.372(19) . ?
 C66 C88 1.42(2) . ?
 C66 C3 1.38(2) . ?
 C68 C140 1.38(2) . ?
 C68 C51 1.38(2) . ?
 C70 C139 1.39(2) . ?
 C72 H72 0.9300 . ?
 C72 C138 1.37(2) . ?
 C74 C102 1.39(2) . ?
 C74 C162 1.40(2) . ?
 C76 H76 0.9300 . ?
 C76 C174 1.35(2) . ?
 C78 H78 0.9300 . ?
 C80 H80 0.9300 . ?
 C80 C82 1.373(19) . ?
 C80 C95 1.37(2) . ?
 C82 H82 0.9300 . ?
 C84 C118 1.387(19) . ?
 C84 C47 1.37(2) . ?
 C86 H86 0.9300 . ?
 C86 C98 1.44(2) . ?
 C86 C157 1.35(3) . ?
 C88 H88 0.9300 . ?
 C88 C49 1.392(19) . ?
 C90 H90 0.9300 . ?
 C90 C105 1.39(2) . ?
 C92 C5 1.39(2) . ?
 C94 H94 0.9300 . ?
 C94 C93 1.39(2) . ?
 C96 C176 1.39(2) . ?
 C98 H98 0.9300 . ?
 C100 C153 1.3900 . ?
 C100 C114 1.3900 . ?
 C153 H153 0.9300 . ?
 C153 C91 1.3900 . ?
 C91 H91 0.9300 . ?
 C91 C15 1.3900 . ?
 C15 H15 0.9300 . ?
 C15 C65 1.3900 . ?
 C65 H65 0.9300 . ?
 C65 C114 1.3900 . ?
 C114 H114 0.9300 . ?
 C102 H102 0.9300 . ?
 C102 C75 1.37(2) . ?
 C104 H104 0.9300 . ?
 C104 C99 1.35(2) . ?
 C106 C146 1.39(2) . ?
 C106 C107 1.38(2) . ?
 C108 H108 0.9300 . ?
 C108 C129 1.39(2) . ?
 C110 C121 1.35(2) . ?
 C110 C69 1.38(2) . ?
 C112 C55 1.31(2) . ?
 C112 C39 1.45(2) . ?
 C116 C170 1.35(2) . ?
 C116 C109 1.43(2) . ?
 C118 H118 0.9300 . ?
 C118 C143 1.38(2) . ?
 C120 H120 0.9300 . ?
 C120 C152 1.40(2) . ?
 C122 H122 0.9300 . ?
 C122 C77 1.38(2) . ?
 C124 C126 1.3900 . ?
 C124 C134 1.3900 . ?
 C126 H126 0.9300 . ?
 C126 C128 1.3900 . ?
 C128 H128 0.9300 . ?
 C128 C130 1.3900 . ?
 C130 H130 0.9300 . ?
 C130 C132 1.3900 . ?
 C132 H132 0.9300 . ?
 C132 C134 1.3900 . ?
 C134 H134 0.9300 . ?
 C136 H136 0.9300 . ?
 C136 C29 1.36(2) . ?
 C138 H138 0.9300 . ?
 C140 H140 0.9300 . ?
 C140 C21 1.40(2) . ?
 C142 H142 0.9300 . ?
 C142 C160 1.352(18) . ?
 C144 H144 0.9300 . ?
 C144 C152 1.37(2) . ?
 C144 C172 1.38(2) . ?
 C146 H146 0.9300 . ?
 C146 C149 1.37(2) . ?
 C150 H150 0.9300 . ?
 C150 C99 1.39(2) . ?
 C152 H152 0.9300 . ?
 C154 H154 0.9300 . ?
 C154 C131 1.38(2) . ?
 C156 H156 0.9300 . ?
 C156 C57 1.36(2) . ?
 C158 H158 0.9300 . ?
 C158 C119 1.368(19) . ?
 C160 C111 1.394(19) . ?
 C162 H162 0.9300 . ?
 C162 C147 1.40(2) . ?
 C164 H164 0.9300 . ?
 C164 C2 1.40(2) . ?
 C166 H166 0.9300 . ?
 C166 C167 1.36(2) . ?
 C168 H168 0.9300 . ?
 C168 C13 1.366(19) . ?
 C170 H170 0.9300 . ?
 C170 C71 1.39(2) . ?
 C172 H172 0.9300 . ?
 C174 H174 0.9300 . ?
 C174 C129 1.38(2) . ?
 C176 H176 0.9300 . ?
 C176 C73 1.40(2) . ?
 C178 H178 0.9300 . ?
 C178 C125 1.42(2) . ?
 C180 H180 0.9300 . ?
 C180 C53 1.36(2) . ?
 C45 H45 0.9300 . ?
 C45 C27 1.41(2) . ?
 C45 C163 1.39(2) . ?
 C23 H23 0.9300 . ?
 C23 C17 1.36(2) . ?
 C23 C41 1.31(2) . ?
 C93 H93 0.9300 . ?
 C93 C57 1.38(2) . ?
 C47 H47 0.9300 . ?
 C47 C117 1.37(2) . ?
 C95 H95 0.9300 . ?
 C95 C83 1.35(2) . ?
 C3 H3 0.9300 . ?
 C3 C145 1.42(2) . ?
 C97 H97 0.9300 . ?
 C97 C123 1.33(2) . ?
 C97 C79 1.42(2) . ?
 C49 H49 0.9300 . ?
 C49 C135 1.35(2) . ?
 C99 H99 0.9300 . ?
 C25 H25 0.9300 . ?
 C25 C151 1.36(2) . ?
 C51 H51 0.9300 . ?
 C51 C9 1.40(2) . ?
 C103 H103 0.9300 . ?
 C103 C79 1.37(2) . ?
 C13 H13 0.9300 . ?
 C13 C115 1.36(2) . ?
 C105 H105 0.9300 . ?
 C105 C85 1.39(2) . ?
 C53 H53 0.9300 . ?
 C53 C2 1.34(2) . ?
 C107 H107 0.9300 . ?
 C107 C7 1.33(2) . ?
 C27 H27 0.9300 . ?
 C109 H109 0.9300 . ?
 C109 C59 1.39(2) . ?
 C55 H55 0.9300 . ?
 C55 C173 1.41(2) . ?
 C111 H111 0.9300 . ?
 C111 C33 1.37(2) . ?
 C7 H7 0.9300 . ?
 C7 C63 1.40(2) . ?
 C113 H113 0.9300 . ?
 C113 C5 1.39(2) . ?
 C113 C167 1.40(3) . ?
 C57 H57 0.9300 . ?
 C115 H115 0.9300 . ?
 C115 C119 1.41(2) . ?
 C29 H29 0.9300 . ?
 C117 H117 0.9300 . ?
 C117 C127 1.37(2) . ?
 C59 H59 0.9300 . ?
 C59 C141 1.34(2) . ?
 C119 H119 0.9300 . ?
 C121 H121 0.9300 . ?
 C121 C17 1.40(2) . ?
 C123 H123 0.9300 . ?
 C31 H31 0.9300 . ?
 C31 C37 1.38(2) . ?
 C125 H125 0.9300 . ?
 C125 C163 1.31(2) . ?
 C63 H63 0.9300 . ?
 C63 C149 1.35(2) . ?
 C127 H127 0.9300 . ?
 C127 C143 1.38(2) . ?
 C2 H2 0.9300 . ?
 C129 H129 0.9300 . ?
 C131 H131 0.9300 . ?
 C33 H33 0.9300 . ?
 C133 H133 0.9300 . ?
 C133 C137 1.39(2) . ?
 C133 C77 1.35(2) . ?
 C67 H67 0.9300 . ?
 C67 C43 1.44(2) . ?
 C135 H135 0.9300 . ?
 C135 C145 1.37(2) . ?
 C17 H17 0.9300 . ?
 C137 H137 0.9300 . ?
 C69 H69 0.9300 . ?
 C69 C41 1.37(2) . ?
 C139 H139 0.9300 . ?
 C139 C37 1.37(2) . ?
 C35 H35 0.9300 . ?
 C35 C83 1.38(2) . ?
 C141 H141 0.9300 . ?
 C141 C71 1.35(2) . ?
 C71 H71 0.9300 . ?
 C143 H143 0.9300 . ?
 C9 H9 0.9300 . ?
 C9 C161 1.41(2) . ?
 C145 H145 0.9300 . ?
 C73 H73 0.9300 . ?
 C73 C151 1.37(2) . ?
 C147 H147 0.9300 . ?
 C147 C155 1.36(2) . ?
 C37 H37 0.9300 . ?
 C149 H149 0.9300 . ?
 C75 H75 0.9300 . ?
 C75 C155 1.40(2) . ?
 C151 H151 0.9300 . ?
 C77 H77 0.9300 . ?
 C155 H155 0.9300 . ?
 C39 H39 0.9300 . ?
 C39 C169 1.40(2) . ?
 C157 H157 0.9300 . ?
 C157 C159 1.30(3) . ?
 C79 H79 0.9300 . ?
 C159 H159 0.9300 . ?
 C159 C81 1.38(2) . ?
 C5 H5 0.9300 . ?
 C161 H161 0.9300 . ?
 C161 C21 1.40(2) . ?
 C81 H81 0.9300 . ?
 C163 H163 0.9300 . ?
 C41 H41 0.9300 . ?
 C165 H165 0.9300 . ?
 C165 C169 1.35(2) . ?
 C165 C173 1.34(2) . ?
 C83 H83 0.9300 . ?
 C167 H167 0.9300 . ?
 C21 H21 0.9300 . ?
 C169 H169 0.9300 . ?
 C85 H85 0.9300 . ?
 C85 C43 1.35(2) . ?
 C43 H43 0.9300 . ?
 C173 H173 0.9300 . ?
 C87 C175 1.3900 . ?
 C87 C179 1.3900 . ?
 C175 H175 0.9300 . ?
 C175 C11 1.3900 . ?
 C11 H11 0.9300 . ?
 C11 C177 1.3900 . ?
 C177 H177 0.9300 . ?
 C177 C89 1.3900 . ?
 C89 H89 0.9300 . ?
 C89 C179 1.3900 . ?
 C179 H179 0.9300 . ?

loop_
  _geom_angle_atom_site_label_1
  _geom_angle_atom_site_label_2
  _geom_angle_atom_site_label_3
  _geom_angle
  _geom_angle_site_symmetry_1
  _geom_angle_site_symmetry_3
  _geom_angle_publ_flag
 Pd0 Ag01 Pd2 177.66(5) . . ?
 Pd0 Ag01 Ag03 120.79(4) . . ?
 Pd0 Ag01 Ag04 122.09(5) . . ?
 Pd0 Ag01 Ag05 122.61(5) . . ?
 Pd0 Ag01 Ag06 119.87(5) . . ?
 Pd0 Ag01 Ag07 58.92(4) . . ?
 Pd0 Ag01 Ag09 118.51(5) . . ?
 Pd0 Ag01 Ag0E 59.29(4) . . ?
 Pd0 Ag01 Ag0F 59.38(4) . . ?
 Pd0 Ag01 Ag0H 58.92(3) . . ?
 Pd0 Ag01 Ag0K 59.11(4) . . ?
 Pd2 Ag01 Ag03 58.88(3) . . ?
 Pd2 Ag01 Ag04 59.53(4) . . ?
 Pd2 Ag01 Ag05 59.49(4) . . ?
 Pd2 Ag01 Ag06 59.01(4) . . ?
 Pd2 Ag01 Ag07 122.98(5) . . ?
 Pd2 Ag01 Ag09 59.19(4) . . ?
 Pd2 Ag01 Ag0E 122.60(5) . . ?
 Pd2 Ag01 Ag0F 119.85(5) . . ?
 Pd2 Ag01 Ag0H 120.38(4) . . ?
 Pd2 Ag01 Ag0K 118.54(5) . . ?
 Ag03 Ag01 Ag07 140.84(5) . . ?
 Ag04 Ag01 Ag03 109.16(4) . . ?
 Ag04 Ag01 Ag05 60.68(4) . . ?
 Ag04 Ag01 Ag07 64.10(4) . . ?
 Ag04 Ag01 Ag09 110.32(4) . . ?
 Ag04 Ag01 Ag0E 100.37(4) . . ?
 Ag04 Ag01 Ag0H 84.72(4) . . ?
 Ag04 Ag01 Ag0K 138.75(5) . . ?
 Ag05 Ag01 Ag03 60.11(4) . . ?
 Ag05 Ag01 Ag07 86.47(4) . . ?
 Ag05 Ag01 Ag09 109.39(4) . . ?
 Ag05 Ag01 Ag0E 63.94(4) . . ?
 Ag05 Ag01 Ag0H 140.48(5) . . ?
 Ag05 Ag01 Ag0K 159.00(5) . . ?
 Ag06 Ag01 Ag03 109.52(4) . . ?
 Ag06 Ag01 Ag04 60.71(4) . . ?
 Ag06 Ag01 Ag05 109.54(4) . . ?
 Ag06 Ag01 Ag07 100.14(4) . . ?
 Ag06 Ag01 Ag09 61.43(4) . . ?
 Ag06 Ag01 Ag0E 158.44(5) . . ?
 Ag06 Ag01 Ag0H 62.10(3) . . ?
 Ag06 Ag01 Ag0K 82.69(4) . . ?
 Ag09 Ag01 Ag03 60.37(3) . . ?
 Ag09 Ag01 Ag07 158.49(5) . . ?
 Ag09 Ag01 Ag0H 99.75(4) . . ?
 Ag0E Ag01 Ag03 85.60(4) . . ?
 Ag0E Ag01 Ag07 59.99(3) . . ?
 Ag0E Ag01 Ag09 139.72(5) . . ?
 Ag0E Ag01 Ag0H 108.68(4) . . ?
 Ag0E Ag01 Ag0K 110.45(4) . . ?
 Ag0F Ag01 Ag03 62.12(3) . . ?
 Ag0F Ag01 Ag04 158.97(5) . . ?
 Ag0F Ag01 Ag05 99.95(4) . . ?
 Ag0F Ag01 Ag06 139.21(5) . . ?
 Ag0F Ag01 Ag07 109.40(4) . . ?
 Ag0F Ag01 Ag09 82.79(4) . . ?
 Ag0F Ag01 Ag0E 61.21(4) . . ?
 Ag0F Ag01 Ag0H 109.90(4) . . ?
 Ag0F Ag01 Ag0K 61.80(4) . . ?
 Ag0H Ag01 Ag03 158.41(5) . . ?
 Ag0H Ag01 Ag07 59.82(4) . . ?
 Ag0K Ag01 Ag03 100.13(4) . . ?
 Ag0K Ag01 Ag07 108.67(4) . . ?
 Ag0K Ag01 Ag09 60.59(4) . . ?
 Ag0K Ag01 Ag0H 60.15(4) . . ?
 Ag01 Pd0 Ag07 62.59(4) . . ?
 Ag01 Pd0 Ag0E 61.96(4) . . ?
 Ag01 Pd0 Ag0F 61.53(4) . . ?
 Ag01 Pd0 Ag0H 62.38(4) . . ?
 Ag01 Pd0 Ag0K 62.07(4) . . ?
 Ag01 Pd0 Ag0O 178.61(6) . . ?
 Ag07 Pd0 Ag0E 62.09(4) . . ?
 Ag08 Pd0 Ag01 116.35(5) . . ?
 Ag08 Pd0 Ag07 63.22(4) . . ?
 Ag08 Pd0 Ag0E 115.14(5) . . ?
 Ag08 Pd0 Ag0F 177.46(6) . . ?
 Ag08 Pd0 Ag0G 64.38(4) . . ?
 Ag08 Pd0 Ag0H 64.44(4) . . ?
 Ag08 Pd0 Ag0K 117.05(5) . . ?
 Ag08 Pd0 Ag0L 118.92(5) . . ?
 Ag08 Pd0 Ag0N 63.67(4) . . ?
 Ag08 Pd0 Ag0O 64.69(4) . . ?
 Ag0F Pd0 Ag07 114.24(5) . . ?
 Ag0F Pd0 Ag0E 62.85(4) . . ?
 Ag0F Pd0 Ag0K 63.56(4) . . ?
 Ag0G Pd0 Ag01 116.61(5) . . ?
 Ag0G Pd0 Ag07 65.46(4) . . ?
 Ag0G Pd0 Ag0E 63.08(4) . . ?
 Ag0G Pd0 Ag0F 114.97(5) . . ?
 Ag0G Pd0 Ag0H 118.32(5) . . ?
 Ag0G Pd0 Ag0K 178.29(5) . . ?
 Ag0G Pd0 Ag0L 63.95(4) . . ?
 Ag0G Pd0 Ag0N 118.54(5) . . ?
 Ag0G Pd0 Ag0O 64.58(4) . . ?
 Ag0H Pd0 Ag07 62.18(4) . . ?
 Ag0H Pd0 Ag0E 113.72(5) . . ?
 Ag0H Pd0 Ag0F 114.61(5) . . ?
 Ag0H Pd0 Ag0K 62.29(4) . . ?
 Ag0H Pd0 Ag0O 117.90(5) . . ?
 Ag0I Pd0 Ag01 114.70(5) . . ?
 Ag0I Pd0 Ag07 176.03(5) . . ?
 Ag0I Pd0 Ag08 117.22(5) . . ?
 Ag0I Pd0 Ag0E 119.78(5) . . ?
 Ag0I Pd0 Ag0F 65.30(4) . . ?
 Ag0I Pd0 Ag0G 118.45(5) . . ?
 Ag0I Pd0 Ag0H 114.17(5) . . ?
 Ag0I Pd0 Ag0K 61.99(4) . . ?
 Ag0I Pd0 Ag0L 65.46(4) . . ?
 Ag0I Pd0 Ag0N 63.56(4) . . ?
 Ag0I Pd0 Ag0O 63.91(4) . . ?
 Ag0K Pd0 Ag07 114.13(5) . . ?
 Ag0K Pd0 Ag0E 115.22(5) . . ?
 Ag0L Pd0 Ag01 114.45(5) . . ?
 Ag0L Pd0 Ag07 118.08(5) . . ?
 Ag0L Pd0 Ag0E 64.56(4) . . ?
 Ag0L Pd0 Ag0F 61.99(4) . . ?
 Ag0L Pd0 Ag0H 176.55(5) . . ?
 Ag0L Pd0 Ag0K 115.36(5) . . ?
 Ag0L Pd0 Ag0N 119.84(5) . . ?
 Ag0L Pd0 Ag0O 65.24(4) . . ?
 Ag0N Pd0 Ag01 114.38(5) . . ?
 Ag0N Pd0 Ag07 114.38(5) . . ?
 Ag0N Pd0 Ag0E 175.59(5) . . ?
 Ag0N Pd0 Ag0F 118.21(5) . . ?
 Ag0N Pd0 Ag0H 61.87(4) . . ?
 Ag0N Pd0 Ag0K 63.17(4) . . ?
 Ag0N Pd0 Ag0O 65.08(4) . . ?
 Ag0O Pd0 Ag07 118.79(5) . . ?
 Ag0O Pd0 Ag0E 118.64(5) . . ?
 Ag0O Pd0 Ag0F 117.45(5) . . ?
 Ag0O Pd0 Ag0K 116.73(5) . . ?
 Ag01 Pd2 Ag03 62.25(4) . . ?
 Ag01 Pd2 Ag04 61.51(4) . . ?
 Ag01 Pd2 Ag05 61.60(4) . . ?
 Ag01 Pd2 Ag09 62.02(4) . . ?
 Ag01 Pd2 Ag0J 178.79(5) . . ?
 Ag03 Pd2 Ag04 113.58(5) . . ?
 Ag03 Pd2 Ag05 61.93(4) . . ?
 Ag03 Pd2 Ag09 62.45(4) . . ?
 Ag03 Pd2 Ag0J 118.32(5) . . ?
 Ag04 Pd2 Ag05 62.05(4) . . ?
 Ag06 Pd2 Ag01 61.74(4) . . ?
 Ag06 Pd2 Ag03 114.65(5) . . ?
 Ag06 Pd2 Ag04 62.30(4) . . ?
 Ag06 Pd2 Ag05 113.58(5) . . ?
 Ag06 Pd2 Ag09 63.34(4) . . ?
 Ag06 Pd2 Ag0J 117.17(5) . . ?
 Ag09 Pd2 Ag04 114.37(5) . . ?
 Ag09 Pd2 Ag05 113.48(4) . . ?
 Ag0A Pd2 Ag01 115.39(5) . . ?
 Ag0A Pd2 Ag03 64.91(4) . . ?
 Ag0A Pd2 Ag04 113.68(5) . . ?
 Ag0A Pd2 Ag05 62.25(4) . . ?
 Ag0A Pd2 Ag06 175.69(5) . . ?
 Ag0A Pd2 Ag09 118.76(5) . . ?
 Ag0A Pd2 Ag0D 120.14(5) . . ?
 Ag0A Pd2 Ag0J 65.73(4) . . ?
 Ag0A Pd2 Ag0P 118.38(5) . . ?
 Ag0B Pd2 Ag01 115.08(5) . . ?
 Ag0B Pd2 Ag03 62.12(4) . . ?
 Ag0B Pd2 Ag04 175.69(5) . . ?
 Ag0B Pd2 Ag05 114.30(4) . . ?
 Ag0B Pd2 Ag06 119.06(5) . . ?
 Ag0B Pd2 Ag09 64.37(4) . . ?
 Ag0B Pd2 Ag0A 64.82(4) . . ?
 Ag0B Pd2 Ag0D 64.81(4) . . ?
 Ag0B Pd2 Ag0J 64.80(4) . . ?
 Ag0B Pd2 Ag0P 118.75(5) . . ?
 Ag0D Pd2 Ag01 113.82(5) . . ?
 Ag0D Pd2 Ag03 114.32(5) . . ?
 Ag0D Pd2 Ag04 118.60(5) . . ?
 Ag0D Pd2 Ag05 174.86(5) . . ?
 Ag0D Pd2 Ag06 64.11(4) . . ?
 Ag0D Pd2 Ag09 61.42(4) . . ?
 Ag0D Pd2 Ag0J 65.00(4) . . ?
 Ag0J Pd2 Ag04 118.66(5) . . ?
 Ag0J Pd2 Ag05 119.59(5) . . ?
 Ag0J Pd2 Ag09 117.14(5) . . ?
 Ag0M Pd2 Ag01 115.51(5) . . ?
 Ag0M Pd2 Ag03 118.95(5) . . ?
 Ag0M Pd2 Ag04 62.30(4) . . ?
 Ag0M Pd2 Ag05 65.91(4) . . ?
 Ag0M Pd2 Ag06 113.63(5) . . ?
 Ag0M Pd2 Ag09 176.61(5) . . ?
 Ag0M Pd2 Ag0A 64.16(4) . . ?
 Ag0M Pd2 Ag0B 119.00(5) . . ?
 Ag0M Pd2 Ag0D 119.13(5) . . ?
 Ag0M Pd2 Ag0J 65.29(4) . . ?
 Ag0M Pd2 Ag0P 63.74(4) . . ?
 Ag0P Pd2 Ag01 115.17(5) . . ?
 Ag0P Pd2 Ag03 176.70(5) . . ?
 Ag0P Pd2 Ag04 65.56(4) . . ?
 Ag0P Pd2 Ag05 119.14(5) . . ?
 Ag0P Pd2 Ag06 62.07(4) . . ?
 Ag0P Pd2 Ag09 114.74(5) . . ?
 Ag0P Pd2 Ag0D 64.39(4) . . ?
 Ag0P Pd2 Ag0J 64.22(4) . . ?
 Ag01 Ag03 Ag09 59.75(3) . . ?
 Ag01 Ag03 Ag0A 105.66(4) . . ?
 Ag01 Ag03 Ag0F 58.36(3) . . ?
 Pd2 Ag03 Ag01 58.87(3) . . ?
 Pd2 Ag03 Ag05 59.31(4) . . ?
 Pd2 Ag03 Ag09 58.97(4) . . ?
 Pd2 Ag03 Ag0A 56.33(3) . . ?
 Pd2 Ag03 Ag0B 57.48(3) . . ?
 Pd2 Ag03 Ag0F 116.15(4) . . ?
 Ag05 Ag03 Ag01 59.63(4) . . ?
 Ag05 Ag03 Ag09 108.49(4) . . ?
 Ag05 Ag03 Ag0A 58.58(3) . . ?
 Ag05 Ag03 Ag0F 97.11(4) . . ?
 Ag09 Ag03 Ag0A 108.40(4) . . ?
 Ag09 Ag03 Ag0F 80.61(4) . . ?
 Ag0A Ag03 Ag0F 155.51(5) . . ?
 Ag0B Ag03 Ag01 108.31(4) . . ?
 Ag0B Ag03 Ag05 108.23(4) . . ?
 Ag0B Ag03 Ag09 61.54(4) . . ?
 Ag0B Ag03 Ag0A 60.19(4) . . ?
 Ag0B Ag03 Ag0F 139.26(5) . . ?
 Br2 Ag03 Ag01 114.65(5) . . ?
 Br2 Ag03 Pd2 168.96(6) . . ?
 Br2 Ag03 Ag05 126.92(6) . . ?
 Br2 Ag03 Ag09 110.33(6) . . ?
 Br2 Ag03 Ag0A 134.09(5) . . ?
 Br2 Ag03 Ag0B 121.59(6) . . ?
 Br2 Ag03 Ag0F 56.33(4) . . ?
 Ag01 Ag04 Ag05 59.73(3) . . ?
 Ag01 Ag04 Ag06 59.61(4) . . ?
 Ag01 Ag04 Ag07 58.50(3) . . ?
 Ag01 Ag04 Ag0P 105.22(4) . . ?
 Pd2 Ag04 Ag01 58.96(4) . . ?
 Pd2 Ag04 Ag05 58.98(4) . . ?
 Pd2 Ag04 Ag06 58.45(4) . . ?
 Pd2 Ag04 Ag07 116.88(4) . . ?
 Pd2 Ag04 Ag0M 56.99(4) . . ?
 Pd2 Ag04 Ag0P 55.87(3) . . ?
 Ag05 Ag04 Ag07 83.09(4) . . ?
 Ag05 Ag04 Ag0P 108.14(4) . . ?
 Ag06 Ag04 Ag05 107.90(4) . . ?
 Ag06 Ag04 Ag07 95.79(4) . . ?
 Ag06 Ag04 Ag0P 57.64(4) . . ?
 Ag0M Ag04 Ag01 108.75(4) . . ?
 Ag0M Ag04 Ag05 62.89(4) . . ?
 Ag0M Ag04 Ag06 106.10(4) . . ?
 Ag0M Ag04 Ag07 143.66(5) . . ?
 Ag0M Ag04 Ag0P 58.60(4) . . ?
 Ag0P Ag04 Ag07 153.01(5) . . ?
 Br4 Ag04 Ag01 113.19(5) . . ?
 Br4 Ag04 Pd2 168.08(6) . . ?
 Br4 Ag04 Ag05 109.73(5) . . ?
 Br4 Ag04 Ag06 127.32(6) . . ?
 Br4 Ag04 Ag07 54.70(4) . . ?
 Br4 Ag04 Ag0M 123.38(6) . . ?
 Br4 Ag04 Ag0P 135.73(5) . . ?
 Ag01 Ag05 Ag03 60.26(4) . . ?
 Ag01 Ag05 Ag04 59.59(4) . . ?
 Ag01 Ag05 Ag0E 58.11(3) . . ?
 Ag01 Ag05 Ag0M 104.70(4) . . ?
 Pd2 Ag05 Ag01 58.91(4) . . ?
 Pd2 Ag05 Ag03 58.75(4) . . ?
 Pd2 Ag05 Ag04 58.97(3) . . ?
 Pd2 Ag05 Ag0A 57.32(4) . . ?
 Pd2 Ag05 Ag0E 116.29(4) . . ?
 Pd2 Ag05 Ag0M 55.30(3) . . ?
 Ag03 Ag05 Ag04 108.41(4) . . ?
 Ag03 Ag05 Ag0E 82.68(4) . . ?
 Ag03 Ag05 Ag0M 107.14(4) . . ?
 Ag04 Ag05 Ag0E 95.85(4) . . ?
 Ag04 Ag05 Ag0M 57.83(3) . . ?
 Ag0A Ag05 Ag01 108.85(5) . . ?
 Ag0A Ag05 Ag03 62.04(4) . . ?
 Ag0A Ag05 Ag04 107.07(4) . . ?
 Ag0A Ag05 Ag0E 142.30(5) . . ?
 Ag0A Ag05 Ag0M 58.81(3) . . ?
 Ag0M Ag05 Ag0E 153.50(5) . . ?
 Br1 Ag05 Ag01 112.98(5) . . ?
 Br1 Ag05 Pd2 168.11(6) . . ?
 Br1 Ag05 Ag03 110.17(5) . . ?
 Br1 Ag05 Ag04 126.41(5) . . ?
 Br1 Ag05 Ag0A 123.39(5) . . ?
 Br1 Ag05 Ag0E 54.87(4) . . ?
 Br1 Ag05 Ag0M 136.35(6) . . ?
 Ag01 Ag06 Ag04 59.68(4) . . ?
 Ag01 Ag06 Ag09 59.64(3) . . ?
 Ag01 Ag06 Ag0D 106.16(4) . . ?
 Ag01 Ag06 Ag0H 59.35(3) . . ?
 Pd2 Ag06 Ag01 59.25(3) . . ?
 Pd2 Ag06 Ag04 59.25(4) . . ?
 Pd2 Ag06 Ag09 58.64(4) . . ?
 Pd2 Ag06 Ag0D 57.10(4) . . ?
 Pd2 Ag06 Ag0H 117.90(4) . . ?
 Pd2 Ag06 Ag0P 57.92(4) . . ?
 Ag04 Ag06 Ag09 108.06(4) . . ?
 Ag04 Ag06 Ag0D 109.86(4) . . ?
 Ag04 Ag06 Ag0H 82.79(4) . . ?
 Ag09 Ag06 Ag0H 96.79(4) . . ?
 Ag0D Ag06 Ag09 57.69(3) . . ?
 Ag0D Ag06 Ag0H 153.64(5) . . ?
 Ag0P Ag06 Ag01 109.50(5) . . ?
 Ag0P Ag06 Ag04 62.99(4) . . ?
 Ag0P Ag06 Ag09 107.44(4) . . ?
 Ag0P Ag06 Ag0D 60.51(4) . . ?
 Ag0P Ag06 Ag0H 142.58(5) . . ?
 Br6 Ag06 Ag01 114.65(5) . . ?
 Br6 Ag06 Pd2 165.33(6) . . ?
 Br6 Ag06 Ag04 106.09(5) . . ?
 Br6 Ag06 Ag09 132.01(6) . . ?
 Br6 Ag06 Ag0D 135.27(5) . . ?
 Br6 Ag06 Ag0H 55.54(4) . . ?
 Br6 Ag06 Ag0P 117.78(5) . . ?
 Ag01 Ag07 Ag04 57.40(3) . . ?
 Ag01 Ag07 Ag0G 105.46(4) . . ?
 Pd0 Ag07 Ag01 58.48(4) . . ?
 Pd0 Ag07 Ag04 115.07(4) . . ?
 Pd0 Ag07 Ag08 56.72(4) . . ?
 Pd0 Ag07 Ag0E 59.00(4) . . ?
 Pd0 Ag07 Ag0G 55.96(4) . . ?
 Pd0 Ag07 Ag0H 58.80(4) . . ?
 Ag08 Ag07 Ag01 107.38(5) . . ?
 Ag08 Ag07 Ag04 140.31(5) . . ?
 Ag08 Ag07 Ag0E 107.15(4) . . ?
 Ag08 Ag07 Ag0G 58.92(4) . . ?
 Ag08 Ag07 Ag0H 61.01(4) . . ?
 Ag0E Ag07 Ag01 59.58(3) . . ?
 Ag0E Ag07 Ag04 95.67(4) . . ?
 Ag0E Ag07 Ag0G 58.90(3) . . ?
 Ag0G Ag07 Ag04 154.48(5) . . ?
 Ag0H Ag07 Ag01 59.87(4) . . ?
 Ag0H Ag07 Ag04 81.32(4) . . ?
 Ag0H Ag07 Ag0E 108.39(5) . . ?
 Ag0H Ag07 Ag0G 107.38(4) . . ?
 Br4 Ag07 Ag01 111.80(5) . . ?
 Br4 Ag07 Pd0 166.95(6) . . ?
 Br4 Ag07 Ag04 54.40(4) . . ?
 Br4 Ag07 Ag08 124.80(5) . . ?
 Br4 Ag07 Ag0E 125.76(6) . . ?
 Br4 Ag07 Ag0G 136.98(6) . . ?
 Br4 Ag07 Ag0H 109.46(5) . . ?
 Pd0 Ag08 Ag07 60.06(4) . . ?
 Pd0 Ag08 Ag0G 58.10(4) . . ?
 Pd0 Ag08 Ag0H 59.30(4) . . ?
 Pd0 Ag08 Ag0N 59.36(4) . . ?
 Pd0 Ag08 Ag0O 59.17(4) . . ?
 Ag07 Ag08 Ag0G 62.27(4) . . ?
 Ag07 Ag08 Ag0H 59.55(4) . . ?
 Ag07 Ag08 Ag0N 108.46(4) . . ?
 Ag07 Ag08 Ag0O 111.45(4) . . ?
 Ag0G Ag08 Ag0H 108.87(4) . . ?
 Ag0G Ag08 Ag0O 60.69(4) . . ?
 Ag0H Ag08 Ag0O 109.21(4) . . ?
 Ag0N Ag08 Ag0G 109.62(4) . . ?
 Ag0N Ag08 Ag0H 58.91(4) . . ?
 Ag0N Ag08 Ag0O 61.81(4) . . ?
 P00X Ag08 Pd0 178.82(11) . . ?
 P00X Ag08 Ag07 120.97(11) . . ?
 P00X Ag08 Ag0G 122.72(10) . . ?
 P00X Ag08 Ag0H 120.51(10) . . ?
 P00X Ag08 Ag0N 119.48(11) . . ?
 P00X Ag08 Ag0O 120.27(10) . . ?
 Ag01 Ag09 Ag03 59.87(3) . . ?
 Ag01 Ag09 Ag06 58.93(3) . . ?
 Ag01 Ag09 Ag0B 105.76(4) . . ?
 Ag01 Ag09 Ag0K 59.55(4) . . ?
 Pd2 Ag09 Ag01 58.79(4) . . ?
 Pd2 Ag09 Ag03 58.58(4) . . ?
 Pd2 Ag09 Ag06 58.02(4) . . ?
 Pd2 Ag09 Ag0B 56.23(4) . . ?
 Pd2 Ag09 Ag0D 58.08(4) . . ?
 Pd2 Ag09 Ag0K 117.14(5) . . ?
 Ag03 Ag09 Ag06 107.13(4) . . ?
 Ag03 Ag09 Ag0B 58.18(3) . . ?
 Ag03 Ag09 Ag0K 99.09(4) . . ?
 Ag06 Ag09 Ag0B 107.49(4) . . ?
 Ag0D Ag09 Ag01 108.31(4) . . ?
 Ag0D Ag09 Ag03 108.26(5) . . ?
 Ag0D Ag09 Ag06 61.08(4) . . ?
 Ag0D Ag09 Ag0B 60.74(4) . . ?
 Ag0D Ag09 Ag0K 137.98(5) . . ?
 Ag0K Ag09 Ag06 80.92(4) . . ?
 Ag0K Ag09 Ag0B 157.04(5) . . ?
 Br7 Ag09 Ag01 115.92(5) . . ?
 Br7 Ag09 Pd2 165.19(6) . . ?
 Br7 Ag09 Ag03 132.96(5) . . ?
 Br7 Ag09 Ag06 107.18(5) . . ?
 Br7 Ag09 Ag0B 135.36(6) . . ?
 Br7 Ag09 Ag0D 116.17(5) . . ?
 Br7 Ag09 Ag0K 56.43(4) . . ?
 Pd2 Ag0A Ag03 58.76(4) . . ?
 Pd2 Ag0A Ag05 60.43(4) . . ?
 Pd2 Ag0A Ag0B 57.42(4) . . ?
 Pd2 Ag0A Ag0J 58.38(4) . . ?
 Pd2 Ag0A Ag0M 57.62(4) . . ?
 Ag03 Ag0A Ag0J 107.46(4) . . ?
 Ag05 Ag0A Ag03 59.38(4) . . ?
 Ag05 Ag0A Ag0B 106.99(4) . . ?
 Ag05 Ag0A Ag0J 111.73(4) . . ?
 Ag05 Ag0A Ag0M 63.03(4) . . ?
 Ag0B Ag0A Ag03 57.87(4) . . ?
 Ag0B Ag0A Ag0J 59.97(4) . . ?
 Ag0M Ag0A Ag03 108.34(4) . . ?
 Ag0M Ag0A Ag0B 107.29(4) . . ?
 Ag0M Ag0A Ag0J 60.64(4) . . ?
 P012 Ag0A Pd2 179.28(11) . . ?
 P012 Ag0A Ag03 121.49(10) . . ?
 P012 Ag0A Ag05 120.28(10) . . ?
 P012 Ag0A Ag0B 122.03(10) . . ?
 P012 Ag0A Ag0J 121.01(10) . . ?
 P012 Ag0A Ag0M 122.56(10) . . ?
 Pd2 Ag0B Ag03 60.40(4) . . ?
 Pd2 Ag0B Ag09 59.39(4) . . ?
 Pd2 Ag0B Ag0A 57.76(4) . . ?
 Pd2 Ag0B Ag0D 58.03(4) . . ?
 Pd2 Ag0B Ag0J 59.03(4) . . ?
 Ag03 Ag0B Ag09 60.27(4) . . ?
 Ag03 Ag0B Ag0A 61.94(4) . . ?
 Ag03 Ag0B Ag0D 107.57(4) . . ?
 Ag03 Ag0B Ag0J 111.93(5) . . ?
 Ag09 Ag0B Ag0J 108.49(4) . . ?
 Ag0A Ag0B Ag09 108.77(4) . . ?
 Ag0A Ag0B Ag0D 108.43(4) . . ?
 Ag0A Ag0B Ag0J 61.43(4) . . ?
 Ag0D Ag0B Ag09 57.80(3) . . ?
 Ag0D Ag0B Ag0J 60.86(4) . . ?
 P011 Ag0B Pd2 174.72(10) . . ?
 P011 Ag0B Ag03 114.35(10) . . ?
 P011 Ag0B Ag09 118.26(10) . . ?
 P011 Ag0B Ag0A 121.15(10) . . ?
 P011 Ag0B Ag0D 125.54(10) . . ?
 P011 Ag0B Ag0J 125.65(10) . . ?
 Pd2 Ag0D Ag06 58.79(4) . . ?
 Pd2 Ag0D Ag09 60.50(4) . . ?
 Pd2 Ag0D Ag0B 57.16(4) . . ?
 Pd2 Ag0D Ag0J 58.50(4) . . ?
 Pd2 Ag0D Ag0P 57.64(4) . . ?
 Ag06 Ag0D Ag0J 107.62(5) . . ?
 Ag09 Ag0D Ag06 61.24(4) . . ?
 Ag09 Ag0D Ag0B 61.47(4) . . ?
 Ag09 Ag0D Ag0J 110.89(4) . . ?
 Ag09 Ag0D Ag0P 108.48(4) . . ?
 Ag0B Ag0D Ag06 108.17(4) . . ?
 Ag0B Ag0D Ag0J 60.13(3) . . ?
 Ag0P Ag0D Ag06 58.23(4) . . ?
 Ag0P Ag0D Ag0B 106.75(4) . . ?
 Ag0P Ag0D Ag0J 59.87(4) . . ?
 P00Z Ag0D Pd2 170.90(11) . . ?
 P00Z Ag0D Ag06 116.34(10) . . ?
 P00Z Ag0D Ag09 110.60(10) . . ?
 P00Z Ag0D Ag0B 121.71(10) . . ?
 P00Z Ag0D Ag0J 129.89(10) . . ?
 P00Z Ag0D Ag0P 127.86(10) . . ?
 Ag01 Ag0E Ag05 57.94(3) . . ?
 Ag01 Ag0E Ag07 60.44(3) . . ?
 Ag01 Ag0E Ag0F 59.02(4) . . ?
 Ag01 Ag0E Ag0G 108.67(4) . . ?
 Ag01 Ag0E Ag0L 105.39(4) . . ?
 Pd0 Ag0E Ag01 58.75(4) . . ?
 Pd0 Ag0E Ag05 116.15(4) . . ?
 Pd0 Ag0E Ag07 58.91(4) . . ?
 Pd0 Ag0E Ag0F 58.45(4) . . ?
 Pd0 Ag0E Ag0G 57.04(4) . . ?
 Pd0 Ag0E Ag0L 56.56(4) . . ?
 Ag07 Ag0E Ag05 83.57(4) . . ?
 Ag07 Ag0E Ag0F 108.01(4) . . ?
 Ag07 Ag0E Ag0G 62.20(4) . . ?
 Ag07 Ag0E Ag0L 108.49(4) . . ?
 Ag0F Ag0E Ag05 94.68(4) . . ?
 Ag0F Ag0E Ag0L 57.97(4) . . ?
 Ag0G Ag0E Ag05 143.77(5) . . ?
 Ag0G Ag0E Ag0F 106.38(4) . . ?
 Ag0G Ag0E Ag0L 59.17(4) . . ?
 Ag0L Ag0E Ag05 152.14(5) . . ?
 Br1 Ag0E Ag01 112.84(5) . . ?
 Br1 Ag0E Pd0 168.30(6) . . ?
 Br1 Ag0E Ag05 54.90(4) . . ?
 Br1 Ag0E Ag07 110.44(5) . . ?
 Br1 Ag0E Ag0F 126.17(5) . . ?
 Br1 Ag0E Ag0G 124.37(6) . . ?
 Br1 Ag0E Ag0L 135.04(5) . . ?
 Ag01 Ag0F Ag03 59.52(3) . . ?
 Ag01 Ag0F Ag0E 59.77(3) . . ?
 Ag01 Ag0F Ag0I 105.03(4) . . ?
 Ag01 Ag0F Ag0K 59.48(4) . . ?
 Pd0 Ag0F Ag01 59.09(4) . . ?
 Pd0 Ag0F Ag03 117.95(4) . . ?
 Pd0 Ag0F Ag0E 58.70(4) . . ?
 Pd0 Ag0F Ag0I 55.77(4) . . ?
 Pd0 Ag0F Ag0K 58.23(4) . . ?
 Pd0 Ag0F Ag0L 57.91(4) . . ?
 Ag03 Ag0F Ag0I 153.59(5) . . ?
 Ag0E Ag0F Ag03 83.53(4) . . ?
 Ag0E Ag0F Ag0I 107.96(4) . . ?
 Ag0E Ag0F Ag0K 107.47(4) . . ?
 Ag0K Ag0F Ag03 96.93(4) . . ?
 Ag0K Ag0F Ag0I 57.23(3) . . ?
 Ag0L Ag0F Ag01 108.93(5) . . ?
 Ag0L Ag0F Ag03 141.88(5) . . ?
 Ag0L Ag0F Ag0E 61.68(4) . . ?
 Ag0L Ag0F Ag0I 60.64(4) . . ?
 Ag0L Ag0F Ag0K 107.52(4) . . ?
 Br2 Ag0F Ag01 114.98(5) . . ?
 Br2 Ag0F Pd0 168.09(6) . . ?
 Br2 Ag0F Ag03 55.50(4) . . ?
 Br2 Ag0F Ag0E 109.49(5) . . ?
 Br2 Ag0F Ag0I 134.97(6) . . ?
 Br2 Ag0F Ag0K 129.59(6) . . ?
 Br2 Ag0F Ag0L 119.74(5) . . ?
 Pd0 Ag0G Ag07 58.58(4) . . ?
 Pd0 Ag0G Ag08 57.51(4) . . ?
 Pd0 Ag0G Ag0E 59.87(4) . . ?
 Pd0 Ag0G Ag0L 58.24(4) . . ?
 Pd0 Ag0G Ag0O 58.94(4) . . ?
 Ag08 Ag0G Ag07 58.82(3) . . ?
 Ag08 Ag0G Ag0E 107.07(4) . . ?
 Ag08 Ag0G Ag0O 60.55(4) . . ?
 Ag0E Ag0G Ag07 58.90(3) . . ?
 Ag0E Ag0G Ag0O 111.15(5) . . ?
 Ag0L Ag0G Ag07 107.79(4) . . ?
 Ag0L Ag0G Ag08 108.27(5) . . ?
 Ag0L Ag0G Ag0E 61.57(4) . . ?
 Ag0L Ag0G Ag0O 61.43(4) . . ?
 Ag0O Ag0G Ag07 108.55(4) . . ?
 P015 Ag0G Pd0 174.68(11) . . ?
 P015 Ag0G Ag07 121.15(10) . . ?
 P015 Ag0G Ag08 127.45(10) . . ?
 P015 Ag0G Ag0E 115.08(10) . . ?
 P015 Ag0G Ag0L 118.56(10) . . ?
 P015 Ag0G Ag0O 124.22(10) . . ?
 Ag01 Ag0H Ag06 58.55(3) . . ?
 Ag01 Ag0H Ag08 106.49(4) . . ?
 Ag01 Ag0H Ag0K 59.72(4) . . ?
 Pd0 Ag0H Ag01 58.70(3) . . ?
 Pd0 Ag0H Ag06 116.18(4) . . ?
 Pd0 Ag0H Ag07 59.02(4) . . ?
 Pd0 Ag0H Ag08 56.26(3) . . ?
 Pd0 Ag0H Ag0K 58.89(4) . . ?
 Pd0 Ag0H Ag0N 58.71(4) . . ?
 Ag07 Ag0H Ag01 60.30(4) . . ?
 Ag07 Ag0H Ag06 98.07(4) . . ?
 Ag07 Ag0H Ag08 59.43(4) . . ?
 Ag07 Ag0H Ag0K 108.71(4) . . ?
 Ag08 Ag0H Ag06 157.39(5) . . ?
 Ag0K Ag0H Ag06 80.70(4) . . ?
 Ag0K Ag0H Ag08 107.29(4) . . ?
 Ag0N Ag0H Ag01 108.67(4) . . ?
 Ag0N Ag0H Ag06 138.13(5) . . ?
 Ag0N Ag0H Ag07 109.10(4) . . ?
 Ag0N Ag0H Ag08 59.80(4) . . ?
 Ag0N Ag0H Ag0K 60.93(4) . . ?
 Br6 Ag0H Ag01 114.11(5) . . ?
 Br6 Ag0H Pd0 170.55(6) . . ?
 Br6 Ag0H Ag06 55.80(4) . . ?
 Br6 Ag0H Ag07 124.40(6) . . ?
 Br6 Ag0H Ag08 133.13(5) . . ?
 Br6 Ag0H Ag0K 112.75(5) . . ?
 Br6 Ag0H Ag0N 122.75(6) . . ?
 Pd0 Ag0I Ag0F 58.93(4) . . ?
 Pd0 Ag0I Ag0K 60.70(4) . . ?
 Pd0 Ag0I Ag0L 57.82(4) . . ?
 Pd0 Ag0I Ag0N 59.47(4) . . ?
 Pd0 Ag0I Ag0O 59.64(4) . . ?
 Ag0K Ag0I Ag0F 61.02(4) . . ?
 Ag0K Ag0I Ag0L 108.21(5) . . ?
 Ag0K Ag0I Ag0N 61.40(4) . . ?
 Ag0K Ag0I Ag0O 112.06(5) . . ?
 Ag0L Ag0I Ag0F 57.69(4) . . ?
 Ag0N Ag0I Ag0F 109.59(4) . . ?
 Ag0N Ag0I Ag0L 109.90(5) . . ?
 Ag0N Ag0I Ag0O 62.28(4) . . ?
 Ag0O Ag0I Ag0F 108.86(5) . . ?
 Ag0O Ag0I Ag0L 61.30(4) . . ?
 P016 Ag0I Pd0 175.31(11) . . ?
 P016 Ag0I Ag0F 119.94(11) . . ?
 P016 Ag0I Ag0K 114.64(11) . . ?
 P016 Ag0I Ag0L 126.04(11) . . ?
 P016 Ag0I Ag0N 118.57(11) . . ?
 P016 Ag0I Ag0O 123.92(11) . . ?
 Pd2 Ag0J Ag0A 55.90(3) . . ?
 Pd2 Ag0J Ag0B 56.17(3) . . ?
 Pd2 Ag0J Ag0D 56.51(4) . . ?
 Pd2 Ag0J Ag0M 55.81(4) . . ?
 Pd2 Ag0J Ag0P 56.71(3) . . ?
 Ag0B Ag0J Ag0A 58.60(3) . . ?
 Ag0B Ag0J Ag0D 59.01(3) . . ?
 Ag0B Ag0J Ag0M 103.95(4) . . ?
 Ag0D Ag0J Ag0A 104.80(4) . . ?
 Ag0M Ag0J Ag0A 57.76(3) . . ?
 Ag0M Ag0J Ag0D 104.23(4) . . ?
 Ag0P Ag0J Ag0A 104.12(4) . . ?
 Ag0P Ag0J Ag0B 105.20(4) . . ?
 Ag0P Ag0J Ag0D 59.00(4) . . ?
 Ag0P Ag0J Ag0M 58.09(4) . . ?
 Br3 Ag0J Pd2 175.50(6) . . ?
 Br3 Ag0J Ag0A 128.06(6) . . ?
 Br3 Ag0J Ag0B 126.97(6) . . ?
 Br3 Ag0J Ag0D 121.34(6) . . ?
 Br3 Ag0J Ag0M 123.37(6) . . ?
 Br3 Ag0J Ag0P 118.85(6) . . ?
 Ag01 Ag0K Ag09 59.85(4) . . ?
 Ag01 Ag0K Ag0F 58.72(4) . . ?
 Ag01 Ag0K Ag0H 60.12(4) . . ?
 Ag01 Ag0K Ag0N 107.48(4) . . ?
 Pd0 Ag0K Ag01 58.82(4) . . ?
 Pd0 Ag0K Ag09 117.50(5) . . ?
 Pd0 Ag0K Ag0F 58.21(4) . . ?
 Pd0 Ag0K Ag0H 58.82(4) . . ?
 Pd0 Ag0K Ag0I 57.32(4) . . ?
 Pd0 Ag0K Ag0N 58.03(4) . . ?
 Ag09 Ag0K Ag0F 80.89(4) . . ?
 Ag09 Ag0K Ag0N 157.64(5) . . ?
 Ag0H Ag0K Ag09 99.23(4) . . ?
 Ag0H Ag0K Ag0F 107.41(5) . . ?
 Ag0H Ag0K Ag0N 59.04(4) . . ?
 Ag0I Ag0K Ag01 108.02(5) . . ?
 Ag0I Ag0K Ag09 138.92(5) . . ?
 Ag0I Ag0K Ag0F 61.75(4) . . ?
 Ag0I Ag0K Ag0H 107.39(4) . . ?
 Ag0I Ag0K Ag0N 60.18(4) . . ?
 Ag0N Ag0K Ag0F 109.21(4) . . ?
 Br7 Ag0K Ag01 116.71(5) . . ?
 Br7 Ag0K Pd0 170.36(6) . . ?
 Br7 Ag0K Ag09 56.93(4) . . ?
 Br7 Ag0K Ag0F 112.18(5) . . ?
 Br7 Ag0K Ag0H 127.91(5) . . ?
 Br7 Ag0K Ag0I 120.53(6) . . ?
 Br7 Ag0K Ag0N 130.42(6) . . ?
 Pd0 Ag0L Ag0E 58.88(4) . . ?
 Pd0 Ag0L Ag0F 60.10(4) . . ?
 Pd0 Ag0L Ag0G 57.81(4) . . ?
 Pd0 Ag0L Ag0I 56.72(4) . . ?
 Pd0 Ag0L Ag0O 58.38(4) . . ?
 Ag0E Ag0L Ag0O 108.37(4) . . ?
 Ag0F Ag0L Ag0E 60.35(4) . . ?
 Ag0F Ag0L Ag0G 108.39(4) . . ?
 Ag0F Ag0L Ag0I 61.67(4) . . ?
 Ag0F Ag0L Ag0O 110.13(4) . . ?
 Ag0G Ag0L Ag0E 59.26(4) . . ?
 Ag0G Ag0L Ag0I 106.14(4) . . ?
 Ag0G Ag0L Ag0O 60.26(4) . . ?
 Ag0I Ag0L Ag0E 107.73(4) . . ?
 Ag0I Ag0L Ag0O 58.88(4) . . ?
 P010 Ag0L Pd0 176.50(11) . . ?
 P010 Ag0L Ag0E 120.40(10) . . ?
 P010 Ag0L Ag0F 116.43(10) . . ?
 P010 Ag0L Ag0G 125.21(11) . . ?
 P010 Ag0L Ag0I 121.81(11) . . ?
 P010 Ag0L Ag0O 124.16(10) . . ?
 Pd2 Ag0M Ag04 60.72(4) . . ?
 Pd2 Ag0M Ag05 58.79(4) . . ?
 Pd2 Ag0M Ag0A 58.23(4) . . ?
 Pd2 Ag0M Ag0J 58.91(4) . . ?
 Pd2 Ag0M Ag0P 58.54(4) . . ?
 Ag04 Ag0M Ag05 59.28(3) . . ?
 Ag04 Ag0M Ag0A 107.74(4) . . ?
 Ag04 Ag0M Ag0J 111.92(5) . . ?
 Ag04 Ag0M Ag0P 63.24(4) . . ?
 Ag0A Ag0M Ag05 58.17(3) . . ?
 Ag0A Ag0M Ag0J 61.59(4) . . ?
 Ag0J Ag0M Ag05 108.61(4) . . ?
 Ag0P Ag0M Ag05 108.93(4) . . ?
 Ag0P Ag0M Ag0A 108.99(5) . . ?
 Ag0P Ag0M Ag0J 60.42(4) . . ?
 P00Y Ag0M Pd2 174.64(10) . . ?
 P00Y Ag0M Ag04 114.00(10) . . ?
 P00Y Ag0M Ag05 120.12(10) . . ?
 P00Y Ag0M Ag0A 126.34(10) . . ?
 P00Y Ag0M Ag0J 124.93(10) . . ?
 P00Y Ag0M Ag0P 119.06(10) . . ?
 Pd0 Ag0N Ag08 56.97(4) . . ?
 Pd0 Ag0N Ag0H 59.42(4) . . ?
 Pd0 Ag0N Ag0I 56.96(4) . . ?
 Pd0 Ag0N Ag0K 58.80(4) . . ?
 Pd0 Ag0N Ag0O 57.80(4) . . ?
 Ag08 Ag0N Ag0K 107.75(4) . . ?
 Ag08 Ag0N Ag0O 59.97(4) . . ?
 Ag0H Ag0N Ag08 61.29(4) . . ?
 Ag0H Ag0N Ag0I 106.78(4) . . ?
 Ag0H Ag0N Ag0K 60.03(4) . . ?
 Ag0H Ag0N Ag0O 109.63(5) . . ?
 Ag0I Ag0N Ag08 106.04(4) . . ?
 Ag0I Ag0N Ag0K 58.42(4) . . ?
 Ag0I Ag0N Ag0O 59.28(4) . . ?
 Ag0K Ag0N Ag0O 107.23(4) . . ?
 P013 Ag0N Pd0 176.08(11) . . ?
 P013 Ag0N Ag08 121.09(11) . . ?
 P013 Ag0N Ag0H 116.74(10) . . ?
 P013 Ag0N Ag0I 126.55(11) . . ?
 P013 Ag0N Ag0K 120.68(11) . . ?
 P013 Ag0N Ag0O 124.89(11) . . ?
 Pd0 Ag0O Ag08 56.13(3) . . ?
 Pd0 Ag0O Ag0G 56.48(4) . . ?
 Pd0 Ag0O Ag0I 56.45(4) . . ?
 Pd0 Ag0O Ag0L 56.38(3) . . ?
 Pd0 Ag0O Ag0N 57.12(4) . . ?
 Ag08 Ag0O Ag0G 58.76(4) . . ?
 Ag08 Ag0O Ag0L 104.45(4) . . ?
 Ag08 Ag0O Ag0N 58.22(4) . . ?
 Ag0G Ag0O Ag0L 58.31(4) . . ?
 Ag0G Ag0O Ag0N 105.25(4) . . ?
 Ag0I Ag0O Ag08 104.01(4) . . ?
 Ag0I Ag0O Ag0G 105.35(4) . . ?
 Ag0I Ag0O Ag0L 59.82(4) . . ?
 Ag0I Ag0O Ag0N 58.44(3) . . ?
 Ag0L Ag0O Ag0N 105.76(4) . . ?
 Br5 Ag0O Pd0 179.23(6) . . ?
 Br5 Ag0O Ag08 124.58(6) . . ?
 Br5 Ag0O Ag0G 123.46(7) . . ?
 Br5 Ag0O Ag0I 123.15(7) . . ?
 Br5 Ag0O Ag0L 122.88(6) . . ?
 Br5 Ag0O Ag0N 123.38(6) . . ?
 Pd2 Ag0P Ag04 58.58(3) . . ?
 Pd2 Ag0P Ag06 60.02(4) . . ?
 Pd2 Ag0P Ag0D 57.97(4) . . ?
 Pd2 Ag0P Ag0J 59.07(4) . . ?
 Pd2 Ag0P Ag0M 57.72(4) . . ?
 Ag06 Ag0P Ag04 59.36(4) . . ?
 Ag06 Ag0P Ag0D 61.26(4) . . ?
 Ag06 Ag0P Ag0J 111.09(4) . . ?
 Ag06 Ag0P Ag0M 107.16(4) . . ?
 Ag0D Ag0P Ag04 107.63(4) . . ?
 Ag0D Ag0P Ag0J 61.13(4) . . ?
 Ag0J Ag0P Ag04 108.72(4) . . ?
 Ag0M Ag0P Ag04 58.16(4) . . ?
 Ag0M Ag0P Ag0D 108.52(4) . . ?
 Ag0M Ag0P Ag0J 61.49(4) . . ?
 P014 Ag0P Pd2 177.28(11) . . ?
 P014 Ag0P Ag04 120.05(10) . . ?
 P014 Ag0P Ag06 117.31(11) . . ?
 P014 Ag0P Ag0D 121.65(11) . . ?
 P014 Ag0P Ag0J 123.41(10) . . ?
 P014 Ag0P Ag0M 124.01(11) . . ?
 Ag0E Br1 Ag05 70.23(5) . . ?
 Ag04 Br4 Ag07 70.89(5) . . ?
 Ag0H Br6 Ag06 68.67(5) . . ?
 Ag0K Br7 Ag09 66.64(5) . . ?
 Ag03 Br2 Ag0F 68.18(5) . . ?
 C6 P00X Ag08 113.4(5) . . ?
 C6 P00X C74 110.1(8) . . ?
 C64 P00X Ag08 113.7(5) . . ?
 C64 P00X C6 103.2(7) . . ?
 C64 P00X C74 104.7(7) . . ?
 C74 P00X Ag08 111.1(5) . . ?
 C10 P00Y Ag0M 111.6(5) . . ?
 C10 P00Y C28 100.2(7) . . ?
 C10 P00Y C44 108.8(8) . . ?
 C28 P00Y Ag0M 115.9(5) . . ?
 C28 P00Y C44 106.9(7) . . ?
 C44 P00Y Ag0M 112.5(5) . . ?
 C18 P00Z Ag0D 113.2(6) . . ?
 C18 P00Z C20 103.6(7) . . ?
 C18 P00Z C24 106.6(7) . . ?
 C20 P00Z Ag0D 115.6(5) . . ?
 C20 P00Z C24 102.4(7) . . ?
 C24 P00Z Ag0D 114.2(5) . . ?
 C14 P010 Ag0L 113.9(5) . . ?
 C14 P010 C46 102.3(7) . . ?
 C14 P010 C116 103.2(7) . . ?
 C46 P010 Ag0L 115.8(5) . . ?
 C116 P010 Ag0L 113.5(5) . . ?
 C116 P010 C46 106.8(8) . . ?
 C54 P011 Ag0B 117.0(5) . . ?
 C106 P011 Ag0B 110.6(6) . . ?
 C106 P011 C54 107.0(7) . . ?
 C160 P011 Ag0B 113.7(5) . . ?
 C160 P011 C54 101.9(7) . . ?
 C160 P011 C106 105.6(8) . . ?
 C4 P012 Ag0A 119.4(5) . . ?
 C4 P012 C58 100.9(7) . . ?
 C58 P012 Ag0A 114.4(6) . . ?
 C68 P012 Ag0A 107.6(5) . . ?
 C68 P012 C4 105.5(7) . . ?
 C68 P012 C58 108.3(8) . . ?
 C22 P013 Ag0N 115.3(4) . . ?
 C92 P013 Ag0N 113.7(6) . . ?
 C92 P013 C22 100.0(6) . . ?
 C92 P013 C87 108.5(7) . . ?
 C87 P013 Ag0N 110.6(4) . . ?
 C87 P013 C22 107.9(5) . . ?
 C70 P014 Ag0P 114.1(5) . . ?
 C70 P014 C110 104.1(7) . . ?
 C84 P014 Ag0P 113.6(5) . . ?
 C84 P014 C70 102.2(7) . . ?
 C84 P014 C110 108.4(8) . . ?
 C110 P014 Ag0P 113.4(5) . . ?
 C36 P015 Ag0G 113.4(5) . . ?
 C36 P015 C124 102.2(6) . . ?
 C66 P015 Ag0G 117.5(6) . . ?
 C66 P015 C36 106.7(8) . . ?
 C66 P015 C124 105.3(6) . . ?
 C124 P015 Ag0G 110.3(4) . . ?
 C96 P016 Ag0I 112.6(6) . . ?
 C96 P016 C100 108.5(7) . . ?
 C96 P016 C112 100.4(8) . . ?
 C100 P016 Ag0I 108.0(4) . . ?
 C100 P016 C112 105.2(7) . . ?
 C112 P016 Ag0I 121.4(6) . . ?
 C14 C1 H1 118.5 . . ?
 C108 C1 H1 118.5 . . ?
 C108 C1 C14 123.0(15) . . ?
 C50 C4 P012 124.8(12) . . ?
 C50 C4 C164 118.0(14) . . ?
 C164 C4 P012 116.9(12) . . ?
 C82 C6 P00X 118.1(11) . . ?
 C35 C6 P00X 124.6(13) . . ?
 C35 C6 C82 117.3(14) . . ?
 C54 C8 H8 120.6 . . ?
 C54 C8 C122 118.8(15) . . ?
 C122 C8 H8 120.6 . . ?
 C38 C10 P00Y 120.3(13) . . ?
 C103 C10 P00Y 121.9(12) . . ?
 C103 C10 C38 117.2(14) . . ?
 C96 C12 H12 119.1 . . ?
 C96 C12 C25 121.8(16) . . ?
 C25 C12 H12 119.1 . . ?
 C1 C14 P010 118.3(12) . . ?
 C1 C14 C76 117.1(14) . . ?
 C76 C14 P010 124.5(13) . . ?
 C30 C16 H16 118.6 . . ?
 C70 C16 H16 118.6 . . ?
 C70 C16 C30 122.9(15) . . ?
 C42 C18 P00Z 122.8(13) . . ?
 C150 C18 P00Z 117.7(13) . . ?
 C150 C18 C42 119.5(14) . . ?
 C52 C20 P00Z 117.9(13) . . ?
 C120 C20 P00Z 122.3(13) . . ?
 C120 C20 C52 119.7(15) . . ?
 C148 C22 P013 119.8(7) . . ?
 C148 C22 C101 120.0 . . ?
 C101 C22 P013 120.1(7) . . ?
 C22 C148 H148 120.0 . . ?
 C61 C148 C22 120.0 . . ?
 C61 C148 H148 120.0 . . ?
 C148 C61 H61 120.0 . . ?
 C19 C61 C148 120.0 . . ?
 C19 C61 H61 120.0 . . ?
 C61 C19 H19 120.0 . . ?
 C171 C19 C61 120.0 . . ?
 C171 C19 H19 120.0 . . ?
 C19 C171 H171 120.0 . . ?
 C19 C171 C101 120.0 . . ?
 C101 C171 H171 120.0 . . ?
 C22 C101 H101 120.0 . . ?
 C171 C101 C22 120.0 . . ?
 C171 C101 H101 120.0 . . ?
 C158 C24 P00Z 120.9(12) . . ?
 C168 C24 P00Z 119.9(12) . . ?
 C168 C24 C158 119.2(14) . . ?
 C48 C26 H26 121.3 . . ?
 C33 C26 H26 121.3 . . ?
 C33 C26 C48 117.4(15) . . ?
 C178 C28 P00Y 123.3(13) . . ?
 C27 C28 P00Y 118.7(12) . . ?
 C27 C28 C178 117.9(15) . . ?
 C16 C30 H30 120.4 . . ?
 C31 C30 C16 119.2(15) . . ?
 C31 C30 H30 120.4 . . ?
 C78 C32 H32 119.5 . . ?
 C78 C32 C131 121.1(14) . . ?
 C131 C32 H32 119.5 . . ?
 C92 C34 H34 118.2 . . ?
 C92 C34 C166 123.5(16) . . ?
 C166 C34 H34 118.2 . . ?
 C90 C36 P015 120.9(13) . . ?
 C90 C36 C67 117.6(15) . . ?
 C67 C36 P015 121.4(14) . . ?
 C10 C38 H38 118.6 . . ?
 C123 C38 C10 122.7(13) . . ?
 C123 C38 H38 118.6 . . ?
 C72 C40 H40 120.2 . . ?
 C136 C40 H40 120.2 . . ?
 C136 C40 C72 119.5(16) . . ?
 C18 C42 H42 120.1 . . ?
 C62 C42 C18 119.8(15) . . ?
 C62 C42 H42 120.1 . . ?
 C98 C44 P00Y 124.7(15) . . ?
 C81 C44 P00Y 116.2(14) . . ?
 C81 C44 C98 118.9(15) . . ?
 C60 C46 P010 120.4(13) . . ?
 C78 C46 P010 119.4(12) . . ?
 C78 C46 C60 119.9(14) . . ?
 C26 C48 H48 120.3 . . ?
 C142 C48 C26 119.5(14) . . ?
 C142 C48 H48 120.3 . . ?
 C4 C50 H50 119.1 . . ?
 C180 C50 C4 121.7(16) . . ?
 C180 C50 H50 119.1 . . ?
 C20 C52 H52 120.6 . . ?
 C20 C52 C172 118.8(16) . . ?
 C172 C52 H52 120.6 . . ?
 C8 C54 P011 115.2(12) . . ?
 C137 C54 P011 124.2(13) . . ?
 C137 C54 C8 120.4(14) . . ?
 C64 C56 H56 119.9 . . ?
 C64 C56 C156 120.2(15) . . ?
 C156 C56 H56 119.9 . . ?
 C138 C58 P012 119.3(12) . . ?
 C138 C58 C29 117.1(14) . . ?
 C29 C58 P012 123.6(15) . . ?
 C46 C60 H60 121.0 . . ?
 C46 C60 C154 117.9(16) . . ?
 C154 C60 H60 121.0 . . ?
 C42 C62 H62 120.9 . . ?
 C104 C62 C42 118.2(14) . . ?
 C104 C62 H62 120.9 . . ?
 C56 C64 P00X 124.3(13) . . ?
 C94 C64 P00X 117.5(13) . . ?
 C94 C64 C56 118.2(14) . . ?
 C88 C66 P015 116.0(12) . . ?
 C3 C66 P015 124.5(15) . . ?
 C3 C66 C88 119.4(15) . . ?
 C140 C68 P012 116.1(14) . . ?
 C140 C68 C51 119.8(15) . . ?
 C51 C68 P012 124.0(15) . . ?
 C16 C70 P014 118.6(13) . . ?
 C16 C70 C139 117.9(14) . . ?
 C139 C70 P014 123.4(14) . . ?
 C40 C72 H72 121.2 . . ?
 C138 C72 C40 117.6(17) . . ?
 C138 C72 H72 121.2 . . ?
 C102 C74 P00X 115.9(13) . . ?
 C102 C74 C162 119.1(15) . . ?
 C162 C74 P00X 124.9(14) . . ?
 C14 C76 H76 119.2 . . ?
 C174 C76 C14 121.6(15) . . ?
 C174 C76 H76 119.2 . . ?
 C32 C78 C46 120.6(14) . . ?
 C32 C78 H78 119.7 . . ?
 C46 C78 H78 119.7 . . ?
 C82 C80 H80 121.0 . . ?
 C95 C80 H80 121.0 . . ?
 C95 C80 C82 117.9(16) . . ?
 C6 C82 H82 118.6 . . ?
 C80 C82 C6 122.7(15) . . ?
 C80 C82 H82 118.6 . . ?
 C118 C84 P014 122.2(13) . . ?
 C47 C84 P014 118.4(12) . . ?
 C47 C84 C118 119.4(14) . . ?
 C98 C86 H86 120.0 . . ?
 C157 C86 H86 120.0 . . ?
 C157 C86 C98 120(2) . . ?
 C66 C88 H88 120.3 . . ?
 C49 C88 C66 119.4(15) . . ?
 C49 C88 H88 120.3 . . ?
 C36 C90 H90 117.6 . . ?
 C36 C90 C105 124.9(16) . . ?
 C105 C90 H90 117.6 . . ?
 C34 C92 P013 117.2(13) . . ?
 C34 C92 C5 117.6(16) . . ?
 C5 C92 P013 125.1(15) . . ?
 C64 C94 H94 119.2 . . ?
 C64 C94 C93 121.6(15) . . ?
 C93 C94 H94 119.2 . . ?
 C12 C96 P016 118.8(12) . . ?
 C12 C96 C176 118.1(14) . . ?
 C176 C96 P016 123.0(13) . . ?
 C44 C98 C86 117.2(17) . . ?
 C44 C98 H98 121.4 . . ?
 C86 C98 H98 121.4 . . ?
 C153 C100 P016 126.1(9) . . ?
 C153 C100 C114 120.0 . . ?
 C114 C100 P016 113.7(9) . . ?
 C100 C153 H153 120.0 . . ?
 C100 C153 C91 120.0 . . ?
 C91 C153 H153 120.0 . . ?
 C153 C91 H91 120.0 . . ?
 C153 C91 C15 120.0 . . ?
 C15 C91 H91 120.0 . . ?
 C91 C15 H15 120.0 . . ?
 C65 C15 C91 120.0 . . ?
 C65 C15 H15 120.0 . . ?
 C15 C65 H65 120.0 . . ?
 C114 C65 C15 120.0 . . ?
 C114 C65 H65 120.0 . . ?
 C100 C114 H114 120.0 . . ?
 C65 C114 C100 120.0 . . ?
 C65 C114 H114 120.0 . . ?
 C74 C102 H102 119.2 . . ?
 C75 C102 C74 121.6(16) . . ?
 C75 C102 H102 119.2 . . ?
 C62 C104 H104 118.6 . . ?
 C99 C104 C62 122.7(15) . . ?
 C99 C104 H104 118.6 . . ?
 C146 C106 P011 123.4(14) . . ?
 C107 C106 P011 117.2(13) . . ?
 C107 C106 C146 119.3(14) . . ?
 C1 C108 H108 121.0 . . ?
 C1 C108 C129 118.1(16) . . ?
 C129 C108 H108 121.0 . . ?
 C121 C110 P014 118.0(14) . . ?
 C121 C110 C69 117.9(15) . . ?
 C69 C110 P014 124.1(15) . . ?
 C55 C112 P016 127.2(16) . . ?
 C55 C112 C39 117.5(17) . . ?
 C39 C112 P016 114.8(14) . . ?
 C170 C116 P010 128.6(14) . . ?
 C170 C116 C109 117.1(15) . . ?
 C109 C116 P010 114.2(13) . . ?
 C84 C118 H118 120.4 . . ?
 C143 C118 C84 119.1(15) . . ?
 C143 C118 H118 120.4 . . ?
 C20 C120 H120 119.4 . . ?
 C20 C120 C152 121.2(15) . . ?
 C152 C120 H120 119.4 . . ?
 C8 C122 H122 120.7 . . ?
 C77 C122 C8 118.5(16) . . ?
 C77 C122 H122 120.7 . . ?
 C126 C124 P015 122.1(8) . . ?
 C126 C124 C134 120.0 . . ?
 C134 C124 P015 117.8(8) . . ?
 C124 C126 H126 120.0 . . ?
 C124 C126 C128 120.0 . . ?
 C128 C126 H126 120.0 . . ?
 C126 C128 H128 120.0 . . ?
 C130 C128 C126 120.0 . . ?
 C130 C128 H128 120.0 . . ?
 C128 C130 H130 120.0 . . ?
 C128 C130 C132 120.0 . . ?
 C132 C130 H130 120.0 . . ?
 C130 C132 H132 120.0 . . ?
 C134 C132 C130 120.0 . . ?
 C134 C132 H132 120.0 . . ?
 C124 C134 H134 120.0 . . ?
 C132 C134 C124 120.0 . . ?
 C132 C134 H134 120.0 . . ?
 C40 C136 H136 118.9 . . ?
 C40 C136 C29 122.2(16) . . ?
 C29 C136 H136 118.9 . . ?
 C58 C138 C72 123.6(16) . . ?
 C58 C138 H138 118.2 . . ?
 C72 C138 H138 118.2 . . ?
 C68 C140 H140 119.0 . . ?
 C68 C140 C21 122.0(16) . . ?
 C21 C140 H140 119.0 . . ?
 C48 C142 H142 118.1 . . ?
 C160 C142 C48 123.7(14) . . ?
 C160 C142 H142 118.1 . . ?
 C152 C144 H144 120.2 . . ?
 C152 C144 C172 119.5(18) . . ?
 C172 C144 H144 120.2 . . ?
 C106 C146 H146 120.8 . . ?
 C149 C146 C106 118.3(16) . . ?
 C149 C146 H146 120.8 . . ?
 C18 C150 H150 119.3 . . ?
 C18 C150 C99 121.3(15) . . ?
 C99 C150 H150 119.3 . . ?
 C120 C152 H152 120.0 . . ?
 C144 C152 C120 120.0(17) . . ?
 C144 C152 H152 120.0 . . ?
 C60 C154 H154 119.2 . . ?
 C131 C154 C60 121.7(16) . . ?
 C131 C154 H154 119.2 . . ?
 C56 C156 H156 119.5 . . ?
 C57 C156 C56 120.9(15) . . ?
 C57 C156 H156 119.5 . . ?
 C24 C158 H158 120.3 . . ?
 C119 C158 C24 119.5(15) . . ?
 C119 C158 H158 120.3 . . ?
 C142 C160 P011 119.9(12) . . ?
 C142 C160 C111 116.2(15) . . ?
 C111 C160 P011 123.9(13) . . ?
 C74 C162 H162 120.5 . . ?
 C74 C162 C147 119.1(17) . . ?
 C147 C162 H162 120.5 . . ?
 C4 C164 H164 120.3 . . ?
 C2 C164 C4 119.5(15) . . ?
 C2 C164 H164 120.3 . . ?
 C34 C166 H166 121.5 . . ?
 C167 C166 C34 116.9(19) . . ?
 C167 C166 H166 121.5 . . ?
 C24 C168 H168 119.0 . . ?
 C13 C168 C24 121.9(14) . . ?
 C13 C168 H168 119.0 . . ?
 C116 C170 H170 119.2 . . ?
 C116 C170 C71 121.6(16) . . ?
 C71 C170 H170 119.2 . . ?
 C52 C172 H172 119.7 . . ?
 C144 C172 C52 120.6(18) . . ?
 C144 C172 H172 119.7 . . ?
 C76 C174 H174 119.9 . . ?
 C76 C174 C129 120.1(15) . . ?
 C129 C174 H174 119.9 . . ?
 C96 C176 H176 119.7 . . ?
 C96 C176 C73 120.5(15) . . ?
 C73 C176 H176 119.7 . . ?
 C28 C178 H178 120.3 . . ?
 C28 C178 C125 119.3(17) . . ?
 C125 C178 H178 120.3 . . ?
 C50 C180 H180 120.8 . . ?
 C53 C180 C50 118.3(17) . . ?
 C53 C180 H180 120.8 . . ?
 C27 C45 H45 120.7 . . ?
 C163 C45 H45 120.7 . . ?
 C163 C45 C27 118.5(19) . . ?
 C17 C23 H23 119.6 . . ?
 C41 C23 H23 119.6 . . ?
 C41 C23 C17 121(2) . . ?
 C94 C93 H93 120.1 . . ?
 C57 C93 C94 119.8(16) . . ?
 C57 C93 H93 120.1 . . ?
 C84 C47 H47 119.1 . . ?
 C117 C47 C84 121.8(15) . . ?
 C117 C47 H47 119.1 . . ?
 C80 C95 H95 119.5 . . ?
 C83 C95 C80 120.9(16) . . ?
 C83 C95 H95 119.5 . . ?
 C66 C3 H3 120.8 . . ?
 C66 C3 C145 118.5(16) . . ?
 C145 C3 H3 120.8 . . ?
 C123 C97 H97 119.9 . . ?
 C123 C97 C79 120.2(16) . . ?
 C79 C97 H97 119.9 . . ?
 C88 C49 H49 119.5 . . ?
 C135 C49 C88 121.0(17) . . ?
 C135 C49 H49 119.5 . . ?
 C104 C99 C150 118.4(16) . . ?
 C104 C99 H99 120.8 . . ?
 C150 C99 H99 120.8 . . ?
 C12 C25 H25 120.0 . . ?
 C151 C25 C12 119.9(17) . . ?
 C151 C25 H25 120.0 . . ?
 C68 C51 H51 119.8 . . ?
 C68 C51 C9 120.4(18) . . ?
 C9 C51 H51 119.8 . . ?
 C10 C103 H103 119.5 . . ?
 C79 C103 C10 120.9(16) . . ?
 C79 C103 H103 119.5 . . ?
 C168 C13 H13 120.2 . . ?
 C115 C13 C168 119.6(15) . . ?
 C115 C13 H13 120.2 . . ?
 C90 C105 H105 121.7 . . ?
 C90 C105 C85 116.6(17) . . ?
 C85 C105 H105 121.7 . . ?
 C180 C53 H53 118.4 . . ?
 C2 C53 C180 123.3(18) . . ?
 C2 C53 H53 118.4 . . ?
 C106 C107 H107 118.8 . . ?
 C7 C107 C106 122.3(16) . . ?
 C7 C107 H107 118.8 . . ?
 C28 C27 C45 122.4(17) . . ?
 C28 C27 H27 118.8 . . ?
 C45 C27 H27 118.8 . . ?
 C116 C109 H109 119.8 . . ?
 C59 C109 C116 120.5(16) . . ?
 C59 C109 H109 119.8 . . ?
 C112 C55 H55 118.8 . . ?
 C112 C55 C173 122.4(18) . . ?
 C173 C55 H55 118.8 . . ?
 C160 C111 H111 119.7 . . ?
 C33 C111 C160 120.5(15) . . ?
 C33 C111 H111 119.7 . . ?
 C107 C7 H7 120.9 . . ?
 C107 C7 C63 118.2(17) . . ?
 C63 C7 H7 120.9 . . ?
 C5 C113 H113 120.6 . . ?
 C5 C113 C167 118.8(19) . . ?
 C167 C113 H113 120.6 . . ?
 C156 C57 C93 119.2(15) . . ?
 C156 C57 H57 120.4 . . ?
 C93 C57 H57 120.4 . . ?
 C13 C115 H115 120.4 . . ?
 C13 C115 C119 119.2(15) . . ?
 C119 C115 H115 120.4 . . ?
 C58 C29 H29 120.2 . . ?
 C136 C29 C58 119.5(16) . . ?
 C136 C29 H29 120.2 . . ?
 C47 C117 H117 120.7 . . ?
 C47 C117 C127 118.7(16) . . ?
 C127 C117 H117 120.7 . . ?
 C109 C59 H59 120.6 . . ?
 C141 C59 C109 118.9(17) . . ?
 C141 C59 H59 120.6 . . ?
 C158 C119 C115 120.5(15) . . ?
 C158 C119 H119 119.8 . . ?
 C115 C119 H119 119.8 . . ?
 C110 C121 H121 119.6 . . ?
 C110 C121 C17 120.9(17) . . ?
 C17 C121 H121 119.6 . . ?
 C38 C123 H123 120.1 . . ?
 C97 C123 C38 119.7(15) . . ?
 C97 C123 H123 120.1 . . ?
 C30 C31 H31 120.6 . . ?
 C30 C31 C37 118.8(16) . . ?
 C37 C31 H31 120.6 . . ?
 C178 C125 H125 118.8 . . ?
 C163 C125 C178 122(2) . . ?
 C163 C125 H125 118.8 . . ?
 C7 C63 H63 119.7 . . ?
 C149 C63 C7 120.7(18) . . ?
 C149 C63 H63 119.7 . . ?
 C117 C127 H127 119.5 . . ?
 C117 C127 C143 121.0(17) . . ?
 C143 C127 H127 119.5 . . ?
 C164 C2 H2 120.4 . . ?
 C53 C2 C164 119.1(17) . . ?
 C53 C2 H2 120.4 . . ?
 C108 C129 H129 120.0 . . ?
 C174 C129 C108 120.0(16) . . ?
 C174 C129 H129 120.0 . . ?
 C32 C131 C154 118.5(16) . . ?
 C32 C131 H131 120.8 . . ?
 C154 C131 H131 120.8 . . ?
 C26 C33 C111 122.7(15) . . ?
 C26 C33 H33 118.6 . . ?
 C111 C33 H33 118.6 . . ?
 C137 C133 H133 121.3 . . ?
 C77 C133 H133 121.3 . . ?
 C77 C133 C137 117.4(17) . . ?
 C36 C67 H67 120.6 . . ?
 C36 C67 C43 118.9(17) . . ?
 C43 C67 H67 120.6 . . ?
 C49 C135 H135 119.7 . . ?
 C49 C135 C145 120.6(16) . . ?
 C145 C135 H135 119.7 . . ?
 C23 C17 C121 119.0(19) . . ?
 C23 C17 H17 120.5 . . ?
 C121 C17 H17 120.5 . . ?
 C54 C137 C133 121.7(17) . . ?
 C54 C137 H137 119.1 . . ?
 C133 C137 H137 119.1 . . ?
 C110 C69 H69 119.8 . . ?
 C41 C69 C110 120.4(17) . . ?
 C41 C69 H69 119.8 . . ?
 C70 C139 H139 120.6 . . ?
 C37 C139 C70 118.8(16) . . ?
 C37 C139 H139 120.6 . . ?
 C6 C35 H35 120.2 . . ?
 C83 C35 C6 119.6(15) . . ?
 C83 C35 H35 120.2 . . ?
 C59 C141 H141 118.8 . . ?
 C59 C141 C71 122.5(18) . . ?
 C71 C141 H141 118.8 . . ?
 C170 C71 H71 120.5 . . ?
 C141 C71 C170 119.0(17) . . ?
 C141 C71 H71 120.5 . . ?
 C118 C143 H143 120.0 . . ?
 C127 C143 C118 120.0(16) . . ?
 C127 C143 H143 120.0 . . ?
 C51 C9 H9 120.5 . . ?
 C51 C9 C161 119.1(16) . . ?
 C161 C9 H9 120.5 . . ?
 C3 C145 H145 119.5 . . ?
 C135 C145 C3 121.0(17) . . ?
 C135 C145 H145 119.5 . . ?
 C176 C73 H73 120.2 . . ?
 C151 C73 C176 119.5(16) . . ?
 C151 C73 H73 120.2 . . ?
 C162 C147 H147 119.9 . . ?
 C155 C147 C162 120.2(18) . . ?
 C155 C147 H147 119.9 . . ?
 C31 C37 H37 118.8 . . ?
 C139 C37 C31 122.3(16) . . ?
 C139 C37 H37 118.8 . . ?
 C146 C149 H149 119.4 . . ?
 C63 C149 C146 121.1(19) . . ?
 C63 C149 H149 119.4 . . ?
 C102 C75 H75 120.7 . . ?
 C102 C75 C155 118.7(17) . . ?
 C155 C75 H75 120.7 . . ?
 C25 C151 C73 120.1(17) . . ?
 C25 C151 H151 120.0 . . ?
 C73 C151 H151 120.0 . . ?
 C122 C77 H77 118.5 . . ?
 C133 C77 C122 123.1(16) . . ?
 C133 C77 H77 118.5 . . ?
 C147 C155 C75 121.3(18) . . ?
 C147 C155 H155 119.3 . . ?
 C75 C155 H155 119.3 . . ?
 C112 C39 H39 120.6 . . ?
 C169 C39 C112 118.7(17) . . ?
 C169 C39 H39 120.6 . . ?
 C86 C157 H157 119.0 . . ?
 C159 C157 C86 122(2) . . ?
 C159 C157 H157 119.0 . . ?
 C97 C79 H79 120.4 . . ?
 C103 C79 C97 119.2(16) . . ?
 C103 C79 H79 120.4 . . ?
 C157 C159 H159 119.9 . . ?
 C157 C159 C81 120(2) . . ?
 C81 C159 H159 119.9 . . ?
 C92 C5 H5 119.6 . . ?
 C113 C5 C92 120.8(19) . . ?
 C113 C5 H5 119.6 . . ?
 C9 C161 H161 119.6 . . ?
 C21 C161 C9 120.9(17) . . ?
 C21 C161 H161 119.6 . . ?
 C44 C81 H81 119.4 . . ?
 C159 C81 C44 121.2(19) . . ?
 C159 C81 H81 119.4 . . ?
 C45 C163 H163 120.3 . . ?
 C125 C163 C45 119.4(19) . . ?
 C125 C163 H163 120.3 . . ?
 C23 C41 C69 121.0(19) . . ?
 C23 C41 H41 119.5 . . ?
 C69 C41 H41 119.5 . . ?
 C169 C165 H165 120.3 . . ?
 C173 C165 H165 120.3 . . ?
 C173 C165 C169 119.4(17) . . ?
 C95 C83 C35 121.4(15) . . ?
 C95 C83 H83 119.3 . . ?
 C35 C83 H83 119.3 . . ?
 C166 C167 C113 122.4(19) . . ?
 C166 C167 H167 118.8 . . ?
 C113 C167 H167 118.8 . . ?
 C140 C21 C161 117.7(17) . . ?
 C140 C21 H21 121.1 . . ?
 C161 C21 H21 121.1 . . ?
 C39 C169 H169 119.4 . . ?
 C165 C169 C39 121.3(18) . . ?
 C165 C169 H169 119.4 . . ?
 C105 C85 H85 119.4 . . ?
 C43 C85 C105 121.2(19) . . ?
 C43 C85 H85 119.4 . . ?
 C67 C43 H43 119.6 . . ?
 C85 C43 C67 120.7(19) . . ?
 C85 C43 H43 119.6 . . ?
 C55 C173 H173 119.7 . . ?
 C165 C173 C55 120.6(17) . . ?
 C165 C173 H173 119.7 . . ?
 C175 C87 P013 123.2(7) . . ?
 C175 C87 C179 120.0 . . ?
 C179 C87 P013 116.5(7) . . ?
 C87 C175 H175 120.0 . . ?
 C87 C175 C11 120.0 . . ?
 C11 C175 H175 120.0 . . ?
 C175 C11 H11 120.0 . . ?
 C175 C11 C177 120.0 . . ?
 C177 C11 H11 120.0 . . ?
 C11 C177 H177 120.0 . . ?
 C89 C177 C11 120.0 . . ?
 C89 C177 H177 120.0 . . ?
 C177 C89 H89 120.0 . . ?
 C179 C89 C177 120.0 . . ?
 C179 C89 H89 120.0 . . ?
 C87 C179 H179 120.0 . . ?
 C89 C179 C87 120.0 . . ?
 C89 C179 H179 120.0 . . ?

loop_
  _geom_torsion_atom_site_label_1
  _geom_torsion_atom_site_label_2
  _geom_torsion_atom_site_label_3
  _geom_torsion_atom_site_label_4
  _geom_torsion
  _geom_torsion_site_symmetry_1
  _geom_torsion_site_symmetry_2
  _geom_torsion_site_symmetry_3
  _geom_torsion_site_symmetry_4
  _geom_torsion_publ_flag
 Ag08 P00X C6 C82 -11.6(14) . . . . ?
 Ag08 P00X C6 C35 169.5(11) . . . . ?
 Ag08 P00X C64 C56 -140.1(11) . . . . ?
 Ag08 P00X C64 C94 41.6(12) . . . . ?
 Ag08 P00X C74 C102 52.4(12) . . . . ?
 Ag08 P00X C74 C162 -123.4(12) . . . . ?
 Ag0A P012 C4 C50 -142.9(11) . . . . ?
 Ag0A P012 C4 C164 43.0(12) . . . . ?
 Ag0A P012 C58 C138 -9.1(15) . . . . ?
 Ag0A P012 C58 C29 173.1(12) . . . . ?
 Ag0A P012 C68 C140 52.6(12) . . . . ?
 Ag0A P012 C68 C51 -123.1(13) . . . . ?
 Ag0B P011 C54 C8 39.4(13) . . . . ?
 Ag0B P011 C54 C137 -145.6(12) . . . . ?
 Ag0B P011 C106 C146 -150.7(12) . . . . ?
 Ag0B P011 C106 C107 32.0(13) . . . . ?
 Ag0B P011 C160 C142 23.1(14) . . . . ?
 Ag0B P011 C160 C111 -154.5(12) . . . . ?
 Ag0D P00Z C18 C42 158.5(10) . . . . ?
 Ag0D P00Z C18 C150 -21.1(13) . . . . ?
 Ag0D P00Z C20 C52 97.1(11) . . . . ?
 Ag0D P00Z C20 C120 -80.2(13) . . . . ?
 Ag0D P00Z C24 C158 162.8(11) . . . . ?
 Ag0D P00Z C24 C168 -17.5(14) . . . . ?
 Ag0G P015 C36 C90 81.3(13) . . . . ?
 Ag0G P015 C36 C67 -95.1(13) . . . . ?
 Ag0G P015 C66 C88 -20.2(13) . . . . ?
 Ag0G P015 C66 C3 164.2(11) . . . . ?
 Ag0G P015 C124 C126 160.1(4) . . . . ?
 Ag0G P015 C124 C134 -22.4(5) . . . . ?
 Ag0I P016 C96 C12 -5.0(14) . . . . ?
 Ag0I P016 C96 C176 177.9(12) . . . . ?
 Ag0I P016 C100 C153 -120.8(6) . . . . ?
 Ag0I P016 C100 C114 54.1(6) . . . . ?
 Ag0I P016 C112 C55 -138.9(17) . . . . ?
 Ag0I P016 C112 C39 49.0(15) . . . . ?
 Ag0L P010 C14 C1 34.4(13) . . . . ?
 Ag0L P010 C14 C76 -147.4(11) . . . . ?
 Ag0L P010 C46 C60 -173.0(11) . . . . ?
 Ag0L P010 C46 C78 0.3(14) . . . . ?
 Ag0L P010 C116 C170 -143.2(14) . . . . ?
 Ag0L P010 C116 C109 39.2(13) . . . . ?
 Ag0M P00Y C10 C38 7.0(13) . . . . ?
 Ag0M P00Y C10 C103 -164.7(11) . . . . ?
 Ag0M P00Y C28 C178 -115.5(13) . . . . ?
 Ag0M P00Y C28 C27 67.3(14) . . . . ?
 Ag0M P00Y C44 C98 -131.1(11) . . . . ?
 Ag0M P00Y C44 C81 43.0(14) . . . . ?
 Ag0N P013 C22 C148 1.0(7) . . . . ?
 Ag0N P013 C22 C101 -176.2(4) . . . . ?
 Ag0N P013 C92 C34 40.1(14) . . . . ?
 Ag0N P013 C92 C5 -142.4(13) . . . . ?
 Ag0N P013 C87 C175 -118.8(6) . . . . ?
 Ag0N P013 C87 C179 55.1(7) . . . . ?
 Ag0P P014 C70 C16 47.0(13) . . . . ?
 Ag0P P014 C70 C139 -134.4(12) . . . . ?
 Ag0P P014 C84 C118 -170.9(11) . . . . ?
 Ag0P P014 C84 C47 10.5(14) . . . . ?
 Ag0P P014 C110 C121 36.4(14) . . . . ?
 Ag0P P014 C110 C69 -142.4(12) . . . . ?
 P00X C6 C82 C80 -179.7(13) . . . . ?
 P00X C6 C35 C83 -178.2(12) . . . . ?
 P00X C64 C94 C93 175.8(11) . . . . ?
 P00X C74 C102 C75 -177.2(13) . . . . ?
 P00X C74 C162 C147 176.5(12) . . . . ?
 P00Y C10 C38 C123 -169.5(12) . . . . ?
 P00Y C10 C103 C79 171.2(13) . . . . ?
 P00Y C28 C178 C125 -175.2(12) . . . . ?
 P00Y C28 C27 C45 176.7(13) . . . . ?
 P00Y C44 C98 C86 175.9(11) . . . . ?
 P00Y C44 C81 C159 178.9(15) . . . . ?
 P00Z C18 C42 C62 -176.6(10) . . . . ?
 P00Z C18 C150 C99 179.1(12) . . . . ?
 P00Z C20 C52 C172 179.7(11) . . . . ?
 P00Z C20 C120 C152 -179.2(11) . . . . ?
 P00Z C24 C158 C119 175.6(12) . . . . ?
 P00Z C24 C168 C13 -177.4(12) . . . . ?
 P010 C14 C76 C174 -174.6(12) . . . . ?
 P010 C46 C60 C154 -179.9(13) . . . . ?
 P010 C46 C78 C32 -177.6(11) . . . . ?
 P010 C116 C170 C71 178.8(15) . . . . ?
 P010 C116 C109 C59 -179.5(14) . . . . ?
 P011 C54 C137 C133 -174.0(13) . . . . ?
 P011 C106 C146 C149 179.6(12) . . . . ?
 P011 C106 C107 C7 179.4(14) . . . . ?
 P011 C160 C111 C33 179.8(14) . . . . ?
 P012 C4 C50 C180 -170.9(12) . . . . ?
 P012 C4 C164 C2 172.6(11) . . . . ?
 P012 C58 C138 C72 -174.9(13) . . . . ?
 P012 C58 C29 C136 -179.8(13) . . . . ?
 P012 C68 C140 C21 -173.6(13) . . . . ?
 P012 C68 C51 C9 174.2(14) . . . . ?
 P013 C22 C148 C61 -177.2(8) . . . . ?
 P013 C22 C101 C171 177.2(8) . . . . ?
 P013 C92 C5 C113 -176.5(13) . . . . ?
 P013 C87 C175 C11 173.7(9) . . . . ?
 P013 C87 C179 C89 -174.1(8) . . . . ?
 P014 C70 C139 C37 -179.9(12) . . . . ?
 P014 C84 C118 C143 -178.6(13) . . . . ?
 P014 C84 C47 C117 178.5(14) . . . . ?
 P014 C110 C121 C17 179.0(13) . . . . ?
 P014 C110 C69 C41 -178.3(13) . . . . ?
 P015 C36 C90 C105 -178.6(13) . . . . ?
 P015 C36 C67 C43 -179.8(13) . . . . ?
 P015 C66 C88 C49 -174.4(11) . . . . ?
 P015 C66 C3 C145 174.5(12) . . . . ?
 P015 C124 C126 C128 177.5(7) . . . . ?
 P015 C124 C134 C132 -177.6(6) . . . . ?
 P016 C96 C176 C73 176.9(13) . . . . ?
 P016 C100 C153 C91 174.6(8) . . . . ?
 P016 C100 C114 C65 -175.3(7) . . . . ?
 P016 C112 C55 C173 -170.4(15) . . . . ?
 P016 C112 C39 C169 174.5(14) . . . . ?
 C1 C14 C76 C174 4(2) . . . . ?
 C1 C108 C129 C174 3(2) . . . . ?
 C4 P012 C58 C138 120.4(14) . . . . ?
 C4 P012 C58 C29 -57.5(15) . . . . ?
 C4 P012 C68 C140 -75.9(12) . . . . ?
 C4 P012 C68 C51 108.4(14) . . . . ?
 C4 C50 C180 C53 -2(2) . . . . ?
 C4 C164 C2 C53 0(2) . . . . ?
 C6 P00X C64 C56 96.6(13) . . . . ?
 C6 P00X C64 C94 -81.7(12) . . . . ?
 C6 P00X C74 C102 178.9(11) . . . . ?
 C6 P00X C74 C162 3.1(15) . . . . ?
 C6 C35 C83 C95 -3(2) . . . . ?
 C8 C54 C137 C133 1(3) . . . . ?
 C8 C122 C77 C133 3(3) . . . . ?
 C10 P00Y C28 C178 124.4(14) . . . . ?
 C10 P00Y C28 C27 -52.8(14) . . . . ?
 C10 P00Y C44 C98 -6.9(14) . . . . ?
 C10 P00Y C44 C81 167.2(12) . . . . ?
 C10 C38 C123 C97 -4(2) . . . . ?
 C10 C103 C79 C97 0(3) . . . . ?
 C12 C96 C176 C73 0(2) . . . . ?
 C12 C25 C151 C73 1(2) . . . . ?
 C14 P010 C46 C60 -48.5(14) . . . . ?
 C14 P010 C46 C78 124.9(13) . . . . ?
 C14 P010 C116 C170 93.0(16) . . . . ?
 C14 P010 C116 C109 -84.6(12) . . . . ?
 C14 C1 C108 C129 0(2) . . . . ?
 C14 C76 C174 C129 -1(2) . . . . ?
 C16 C30 C31 C37 1(2) . . . . ?
 C16 C70 C139 C37 -1(2) . . . . ?
 C18 P00Z C20 C52 -138.5(11) . . . . ?
 C18 P00Z C20 C120 44.3(14) . . . . ?
 C18 P00Z C24 C158 37.0(14) . . . . ?
 C18 P00Z C24 C168 -143.3(13) . . . . ?
 C18 C42 C62 C104 -4(2) . . . . ?
 C18 C150 C99 C104 -1(3) . . . . ?
 C20 P00Z C18 C42 32.5(13) . . . . ?
 C20 P00Z C18 C150 -147.1(12) . . . . ?
 C20 P00Z C24 C158 -71.5(13) . . . . ?
 C20 P00Z C24 C168 108.2(13) . . . . ?
 C20 C52 C172 C144 1(2) . . . . ?
 C20 C120 C152 C144 -2(2) . . . . ?
 C22 P013 C92 C34 -83.4(13) . . . . ?
 C22 P013 C92 C5 94.1(14) . . . . ?
 C22 P013 C87 C175 8.3(9) . . . . ?
 C22 P013 C87 C179 -177.8(6) . . . . ?
 C22 C148 C61 C19 0.0 . . . . ?
 C148 C22 C101 C171 0.0 . . . . ?
 C148 C61 C19 C171 0.0 . . . . ?
 C61 C19 C171 C101 0.0 . . . . ?
 C19 C171 C101 C22 0.0 . . . . ?
 C101 C22 C148 C61 0.0 . . . . ?
 C24 P00Z C18 C42 -75.2(12) . . . . ?
 C24 P00Z C18 C150 105.2(12) . . . . ?
 C24 P00Z C20 C52 -27.7(13) . . . . ?
 C24 P00Z C20 C120 155.0(12) . . . . ?
 C24 C158 C119 C115 2(2) . . . . ?
 C24 C168 C13 C115 1(2) . . . . ?
 C26 C48 C142 C160 0(2) . . . . ?
 C28 P00Y C10 C38 130.3(12) . . . . ?
 C28 P00Y C10 C103 -41.4(14) . . . . ?
 C28 P00Y C44 C98 100.5(13) . . . . ?
 C28 P00Y C44 C81 -85.4(13) . . . . ?
 C28 C178 C125 C163 -2(3) . . . . ?
 C30 C16 C70 P014 -179.2(11) . . . . ?
 C30 C16 C70 C139 2(2) . . . . ?
 C30 C31 C37 C139 0(3) . . . . ?
 C34 C92 C5 C113 1(2) . . . . ?
 C34 C166 C167 C113 2(3) . . . . ?
 C36 P015 C66 C88 -148.9(11) . . . . ?
 C36 P015 C66 C3 35.6(15) . . . . ?
 C36 P015 C124 C126 -79.0(7) . . . . ?
 C36 P015 C124 C134 98.5(7) . . . . ?
 C36 C90 C105 C85 1(3) . . . . ?
 C36 C67 C43 C85 -4(3) . . . . ?
 C38 C10 C103 C79 -1(2) . . . . ?
 C40 C72 C138 C58 -7(3) . . . . ?
 C40 C136 C29 C58 -4(3) . . . . ?
 C42 C18 C150 C99 0(2) . . . . ?
 C42 C62 C104 C99 2(2) . . . . ?
 C44 P00Y C10 C38 -117.7(12) . . . . ?
 C44 P00Y C10 C103 70.6(14) . . . . ?
 C44 P00Y C28 C178 10.9(16) . . . . ?
 C44 P00Y C28 C27 -166.3(13) . . . . ?
 C46 P010 C14 C1 -91.3(12) . . . . ?
 C46 P010 C14 C76 86.9(14) . . . . ?
 C46 P010 C116 C170 -14.5(17) . . . . ?
 C46 P010 C116 C109 168.0(12) . . . . ?
 C46 C60 C154 C131 -5(3) . . . . ?
 C48 C26 C33 C111 0(3) . . . . ?
 C48 C142 C160 P011 -179.4(11) . . . . ?
 C48 C142 C160 C111 -2(2) . . . . ?
 C50 C4 C164 C2 -2(2) . . . . ?
 C50 C180 C53 C2 0(3) . . . . ?
 C52 C20 C120 C152 4(2) . . . . ?
 C54 P011 C106 C146 80.8(14) . . . . ?
 C54 P011 C106 C107 -96.5(13) . . . . ?
 C54 P011 C160 C142 149.9(13) . . . . ?
 C54 P011 C160 C111 -27.8(15) . . . . ?
 C54 C8 C122 C77 -2(2) . . . . ?
 C56 C64 C94 C93 -3(2) . . . . ?
 C56 C156 C57 C93 -3(2) . . . . ?
 C58 P012 C4 C50 90.9(13) . . . . ?
 C58 P012 C4 C164 -83.2(12) . . . . ?
 C58 P012 C68 C140 176.8(12) . . . . ?
 C58 P012 C68 C51 1.1(16) . . . . ?
 C60 C46 C78 C32 -4(2) . . . . ?
 C60 C154 C131 C32 0(3) . . . . ?
 C62 C104 C99 C150 1(3) . . . . ?
 C64 P00X C6 C82 111.8(13) . . . . ?
 C64 P00X C6 C35 -67.0(15) . . . . ?
 C64 P00X C74 C102 -70.8(12) . . . . ?
 C64 P00X C74 C162 113.5(13) . . . . ?
 C64 C56 C156 C57 3(2) . . . . ?
 C64 C94 C93 C57 3(2) . . . . ?
 C66 P015 C36 C90 -147.7(12) . . . . ?
 C66 P015 C36 C67 35.8(15) . . . . ?
 C66 P015 C124 C126 32.4(8) . . . . ?
 C66 P015 C124 C134 -150.1(7) . . . . ?
 C66 C88 C49 C135 -1(2) . . . . ?
 C66 C3 C145 C135 0(2) . . . . ?
 C68 P012 C4 C50 -21.8(15) . . . . ?
 C68 P012 C4 C164 164.1(11) . . . . ?
 C68 P012 C58 C138 -129.1(13) . . . . ?
 C68 P012 C58 C29 53.1(15) . . . . ?
 C68 C140 C21 C161 -1(3) . . . . ?
 C68 C51 C9 C161 -1(3) . . . . ?
 C70 P014 C84 C118 -47.5(15) . . . . ?
 C70 P014 C84 C47 133.9(13) . . . . ?
 C70 P014 C110 C121 -88.2(13) . . . . ?
 C70 P014 C110 C69 93.0(14) . . . . ?
 C70 C16 C30 C31 -2(2) . . . . ?
 C70 C139 C37 C31 0(3) . . . . ?
 C72 C40 C136 C29 0(3) . . . . ?
 C74 P00X C6 C82 -136.8(12) . . . . ?
 C74 P00X C6 C35 44.3(15) . . . . ?
 C74 P00X C64 C56 -18.6(14) . . . . ?
 C74 P00X C64 C94 163.1(12) . . . . ?
 C74 C102 C75 C155 1(3) . . . . ?
 C74 C162 C147 C155 0(3) . . . . ?
 C76 C174 C129 C108 -2(2) . . . . ?
 C78 C32 C131 C154 3(3) . . . . ?
 C78 C46 C60 C154 7(2) . . . . ?
 C80 C95 C83 C35 1(3) . . . . ?
 C82 C6 C35 C83 3(2) . . . . ?
 C82 C80 C95 C83 1(3) . . . . ?
 C84 P014 C70 C16 -76.0(13) . . . . ?
 C84 P014 C70 C139 102.5(14) . . . . ?
 C84 P014 C110 C121 163.6(13) . . . . ?
 C84 P014 C110 C69 -15.2(15) . . . . ?
 C84 C118 C143 C127 0(3) . . . . ?
 C84 C47 C117 C127 1(3) . . . . ?
 C86 C157 C159 C81 -2(4) . . . . ?
 C88 C66 C3 C145 -1(2) . . . . ?
 C88 C49 C135 C145 0(3) . . . . ?
 C90 C36 C67 C43 4(2) . . . . ?
 C90 C105 C85 C43 -1(3) . . . . ?
 C92 P013 C22 C148 123.4(8) . . . . ?
 C92 P013 C22 C101 -53.9(8) . . . . ?
 C92 P013 C87 C175 115.8(8) . . . . ?
 C92 P013 C87 C179 -70.3(8) . . . . ?
 C92 C34 C166 C167 -2(2) . . . . ?
 C94 C93 C57 C156 0(2) . . . . ?
 C96 P016 C100 C153 1.4(9) . . . . ?
 C96 P016 C100 C114 176.4(7) . . . . ?
 C96 P016 C112 C55 96.4(19) . . . . ?
 C96 P016 C112 C39 -75.6(14) . . . . ?
 C96 C12 C25 C151 -2(2) . . . . ?
 C96 C176 C73 C151 -1(3) . . . . ?
 C98 C44 C81 C159 -7(3) . . . . ?
 C98 C86 C157 C159 -2(3) . . . . ?
 C100 P016 C96 C12 -124.4(12) . . . . ?
 C100 P016 C96 C176 58.5(15) . . . . ?
 C100 P016 C112 C55 -16(2) . . . . ?
 C100 P016 C112 C39 171.7(12) . . . . ?
 C100 C153 C91 C15 0.0 . . . . ?
 C153 C100 C114 C65 0.0 . . . . ?
 C153 C91 C15 C65 0.0 . . . . ?
 C91 C15 C65 C114 0.0 . . . . ?
 C15 C65 C114 C100 0.0 . . . . ?
 C114 C100 C153 C91 0.0 . . . . ?
 C102 C74 C162 C147 1(2) . . . . ?
 C102 C75 C155 C147 0(3) . . . . ?
 C106 P011 C54 C8 164.1(12) . . . . ?
 C106 P011 C54 C137 -20.9(16) . . . . ?
 C106 P011 C160 C142 -98.4(13) . . . . ?
 C106 P011 C160 C111 84.0(15) . . . . ?
 C106 C146 C149 C63 2(3) . . . . ?
 C106 C107 C7 C63 1(3) . . . . ?
 C108 C1 C14 P010 175.2(12) . . . . ?
 C108 C1 C14 C76 -3(2) . . . . ?
 C110 P014 C70 C16 171.2(12) . . . . ?
 C110 P014 C70 C139 -10.3(15) . . . . ?
 C110 P014 C84 C118 62.0(14) . . . . ?
 C110 P014 C84 C47 -116.5(13) . . . . ?
 C110 C121 C17 C23 1(3) . . . . ?
 C110 C69 C41 C23 -3(3) . . . . ?
 C112 P016 C96 C12 125.6(13) . . . . ?
 C112 P016 C96 C176 -51.5(15) . . . . ?
 C112 P016 C100 C153 108.2(8) . . . . ?
 C112 P016 C100 C114 -76.9(8) . . . . ?
 C112 C55 C173 C165 -3(3) . . . . ?
 C112 C39 C169 C165 -3(3) . . . . ?
 C116 P010 C14 C1 157.9(12) . . . . ?
 C116 P010 C14 C76 -23.9(14) . . . . ?
 C116 P010 C46 C60 59.6(14) . . . . ?
 C116 P010 C46 C78 -127.0(13) . . . . ?
 C116 C170 C71 C141 6(3) . . . . ?
 C116 C109 C59 C141 -4(3) . . . . ?
 C118 C84 C47 C117 0(3) . . . . ?
 C120 C20 C52 C172 -3(2) . . . . ?
 C122 C8 C54 P011 175.8(11) . . . . ?
 C122 C8 C54 C137 1(2) . . . . ?
 C124 P015 C36 C90 -37.5(14) . . . . ?
 C124 P015 C36 C67 146.1(13) . . . . ?
 C124 P015 C66 C88 103.0(11) . . . . ?
 C124 P015 C66 C3 -72.5(14) . . . . ?
 C124 C126 C128 C130 0.0 . . . . ?
 C126 C124 C134 C132 0.0 . . . . ?
 C126 C128 C130 C132 0.0 . . . . ?
 C128 C130 C132 C134 0.0 . . . . ?
 C130 C132 C134 C124 0.0 . . . . ?
 C134 C124 C126 C128 0.0 . . . . ?
 C136 C40 C72 C138 5(2) . . . . ?
 C138 C58 C29 C136 2(2) . . . . ?
 C140 C68 C51 C9 -1(3) . . . . ?
 C142 C160 C111 C33 2(2) . . . . ?
 C146 C106 C107 C7 2(3) . . . . ?
 C150 C18 C42 C62 3(2) . . . . ?
 C152 C144 C172 C52 1(3) . . . . ?
 C156 C56 C64 P00X -178.7(10) . . . . ?
 C156 C56 C64 C94 0(2) . . . . ?
 C158 C24 C168 C13 2(2) . . . . ?
 C160 P011 C54 C8 -85.2(12) . . . . ?
 C160 P011 C54 C137 89.7(15) . . . . ?
 C160 P011 C106 C146 -27.2(15) . . . . ?
 C160 P011 C106 C107 155.5(12) . . . . ?
 C160 C111 C33 C26 -1(3) . . . . ?
 C162 C74 C102 C75 -1(2) . . . . ?
 C162 C147 C155 C75 0(3) . . . . ?
 C164 C4 C50 C180 3(2) . . . . ?
 C166 C34 C92 P013 178.1(12) . . . . ?
 C166 C34 C92 C5 0(2) . . . . ?
 C168 C24 C158 C119 -4(2) . . . . ?
 C168 C13 C115 C119 -3(3) . . . . ?
 C170 C116 C109 C59 3(2) . . . . ?
 C172 C144 C152 C120 0(3) . . . . ?
 C176 C73 C151 C25 0(3) . . . . ?
 C178 C28 C27 C45 -1(3) . . . . ?
 C178 C125 C163 C45 1(3) . . . . ?
 C180 C53 C2 C164 1(3) . . . . ?
 C47 C84 C118 C143 0(2) . . . . ?
 C47 C117 C127 C143 -1(3) . . . . ?
 C95 C80 C82 C6 -1(2) . . . . ?
 C3 C66 C88 C49 1(2) . . . . ?
 C49 C135 C145 C3 1(3) . . . . ?
 C25 C12 C96 P016 -175.7(12) . . . . ?
 C25 C12 C96 C176 2(2) . . . . ?
 C51 C68 C140 C21 2(2) . . . . ?
 C51 C9 C161 C21 2(3) . . . . ?
 C103 C10 C38 C123 3(2) . . . . ?
 C13 C115 C119 C158 1(3) . . . . ?
 C105 C85 C43 C67 3(3) . . . . ?
 C107 C106 C146 C149 -3(2) . . . . ?
 C107 C7 C63 C149 -2(3) . . . . ?
 C27 C28 C178 C125 2(2) . . . . ?
 C27 C45 C163 C125 0(3) . . . . ?
 C109 C116 C170 C71 -4(3) . . . . ?
 C109 C59 C141 C71 6(3) . . . . ?
 C55 C112 C39 C169 2(3) . . . . ?
 C7 C63 C149 C146 1(3) . . . . ?
 C29 C58 C138 C72 3(3) . . . . ?
 C117 C127 C143 C118 1(3) . . . . ?
 C59 C141 C71 C170 -7(3) . . . . ?
 C121 C110 C69 C41 3(2) . . . . ?
 C123 C97 C79 C103 -1(3) . . . . ?
 C131 C32 C78 C46 -1(2) . . . . ?
 C33 C26 C48 C142 1(2) . . . . ?
 C67 C36 C90 C105 -2(2) . . . . ?
 C17 C23 C41 C69 1(3) . . . . ?
 C137 C133 C77 C122 -1(3) . . . . ?
 C69 C110 C121 C17 -2(2) . . . . ?
 C35 C6 C82 C80 -1(2) . . . . ?
 C9 C161 C21 C140 -1(3) . . . . ?
 C77 C133 C137 C54 0(3) . . . . ?
 C39 C112 C55 C173 1(3) . . . . ?
 C157 C86 C98 C44 2(2) . . . . ?
 C157 C159 C81 C44 7(3) . . . . ?
 C79 C97 C123 C38 3(2) . . . . ?
 C5 C113 C167 C166 -1(3) . . . . ?
 C81 C44 C98 C86 2(2) . . . . ?
 C163 C45 C27 C28 0(3) . . . . ?
 C41 C23 C17 C121 -1(3) . . . . ?
 C167 C113 C5 C92 -1(3) . . . . ?
 C169 C165 C173 C55 1(3) . . . . ?
 C173 C165 C169 C39 2(3) . . . . ?
 C87 P013 C22 C148 -123.3(7) . . . . ?
 C87 P013 C22 C101 59.5(7) . . . . ?
 C87 P013 C92 C34 163.7(12) . . . . ?
 C87 P013 C92 C5 -18.8(16) . . . . ?
 C87 C175 C11 C177 0.0 . . . . ?
 C175 C87 C179 C89 0.0 . . . . ?
 C175 C11 C177 C89 0.0 . . . . ?
 C11 C177 C89 C179 0.0 . . . . ?
 C177 C89 C179 C87 0.0 . . . . ?
 C179 C87 C175 C11 0.0 . . . . ?

_shelx_res_file
;
TITL 220216_SH_Ag23Pd2Br7_2_0m_a.res in P2(1)/n
    220216_sh_ag23pd2br7_2_0m_a.res
    created by SHELXL-2018/3 at 15:02:55 on 01-Aug-2022
REM Old TITL 220216_SH_Ag23Pd2Br7_2_0m in P2(1)/n
REM SHELXT solution in P2(1)/n
REM R1 0.126, Rweak 0.004, Alpha 0.040, Orientation as input
REM Formula found by SHELXT: C186 Ag25 Br7 P10
CELL 0.71073 21.4359 28.993 29.7998 90 102.671 90
ZERR 4 0.0006 0.0008 0.0008 0 0.001 0
LATT 1
SYMM 0.5-X,0.5+Y,0.5-Z
SFAC C H Ag Br P Pd
UNIT 720 600 92 28 40 8
SIMU 0.04 0.08 1.7 C87 C175 C11 C177 C89 C179
RIGU C87 C175 C11 C177 C89 C179
DELU C22
RIGU 0.002 0.002 C125 C163 C45 C27 C28 C178
RIGU 0.001 0.0005 C144 C172
RIGU 0.001 0.0005 C22
ISOR 0.005 0.05 C22

L.S. 10
PLAN  53
TEMP 0
CONF
LIST 6
MORE -1
BOND $H
fmap 2
acta
REM <olex2.extras>
REM <HklSrc "%.\\220216_SH_Ag23Pd2Br7_2_0m_a.hkl">
REM </olex2.extras>

WGHT    0.032000   95.854904
FVAR       0.04824
AG01  3    0.441991    0.704400    0.292340    11.00000    0.01833    0.03879 =
         0.02962   -0.00072    0.00582   -0.00324
PD0   6    0.366325    0.718505    0.354995    11.00000    0.02020    0.03760 =
         0.03057   -0.00244    0.00809   -0.00332
PD2   6    0.518337    0.694125    0.229181    11.00000    0.01957    0.03514 =
         0.02795    0.00073    0.00642   -0.00060
AG03  3    0.389221    0.710185    0.195593    11.00000    0.01936    0.04060 =
         0.03202   -0.00172    0.00423    0.00081
AG04  3    0.544428    0.640143    0.308368    11.00000    0.02208    0.04217 =
         0.03276    0.00504    0.00828    0.00010
AG05  3    0.432884    0.623787    0.236951    11.00000    0.02295    0.03667 =
         0.03572   -0.00208    0.00965   -0.00181
AG06  3    0.569693    0.737385    0.311536    11.00000    0.02157    0.04659 =
         0.03011   -0.00023    0.00469   -0.00558
AG07  3    0.447863    0.643135    0.368941    11.00000    0.02395    0.03980 =
         0.03713    0.00294    0.01017   -0.00168
AG08  3    0.417760    0.695936    0.442289    11.00000    0.02753    0.04375 =
         0.03042   -0.00025    0.00783   -0.00415
AG09  3    0.472183    0.781732    0.241528    11.00000    0.02617    0.03633 =
         0.03511   -0.00041    0.00880   -0.00127
AG0A  3    0.465218    0.646802    0.152480    11.00000    0.02854    0.03742 =
         0.03049   -0.00196    0.00698    0.00094
AG0B  3    0.483794    0.745301    0.152669    11.00000    0.02669    0.03941 =
         0.02968    0.00196    0.00593    0.00247
AG0D  3    0.594217    0.767884    0.224180    11.00000    0.02366    0.04160 =
         0.03604    0.00194    0.00948   -0.00505
AG0E  3    0.337430    0.644570    0.294902    11.00000    0.02261    0.03982 =
         0.03777   -0.00579    0.01007   -0.00493
AG0F  3    0.316131    0.738701    0.263429    11.00000    0.02187    0.04579 =
         0.03255   -0.00248    0.00519    0.00087
AG0G  3    0.317568    0.642735    0.386723    11.00000    0.02743    0.03762 =
         0.03907   -0.00186    0.01316   -0.00612
AG0H  3    0.495975    0.735148    0.383845    11.00000    0.02183    0.04749 =
         0.03183   -0.00050    0.00605   -0.00641
AG0I  3    0.294592    0.794675    0.340704    11.00000    0.02964    0.03840 =
         0.04040   -0.00360    0.00905    0.00020
AG0J  3    0.596239    0.685458    0.166721    11.00000    0.02872    0.04550 =
         0.03607    0.00234    0.01403    0.00315
AG0K  3    0.415812    0.795217    0.319800    11.00000    0.02835    0.03925 =
         0.03644    0.00009    0.00838   -0.00446
AG0L  3    0.240273    0.703045    0.321517    11.00000    0.01944    0.04464 =
         0.04081   -0.00647    0.00866   -0.00305
AG0M  3    0.564402    0.609153    0.222698    11.00000    0.02658    0.03772 =
         0.03744    0.00200    0.01032    0.00500
AG0N  3    0.404652    0.790471    0.414503    11.00000    0.03135    0.03781 =
         0.03660   -0.00574    0.00632   -0.00776
AG0O  3    0.289518    0.734660    0.416775    11.00000    0.02986    0.04384 =
         0.03905   -0.00549    0.01344   -0.00402
AG0P  3    0.644092    0.681942    0.265876    11.00000    0.01902    0.04727 =
         0.03824    0.00462    0.00717   -0.00044
BR1   4    0.335260    0.571543    0.242840    11.00000    0.03248    0.03998 =
         0.05917   -0.00953    0.01674   -0.00755
BR4   4    0.543663    0.585355    0.377689    11.00000    0.03343    0.05265 =
         0.05470    0.02169    0.01811    0.00825
BR6   4    0.616354    0.757158    0.397803    11.00000    0.02505    0.07530 =
         0.03333   -0.00088    0.00242   -0.01554
BR7   4    0.450537    0.863360    0.273317    11.00000    0.04733    0.03897 =
         0.04847    0.00042    0.01625   -0.00334
BR2   4    0.271530    0.739463    0.173837    11.00000    0.02731    0.07516 =
         0.03570   -0.00596   -0.00007    0.01274
BR5   4    0.218558    0.749294    0.471943    11.00000    0.05966    0.10171 =
         0.06450   -0.01001    0.03191   -0.00735
BR3   4    0.675518    0.677945    0.114520    11.00000    0.06684    0.09315 =
         0.07586    0.01325    0.04173    0.01805
P00X  5    0.463891    0.677274    0.521251    11.00000    0.03729    0.04975 =
         0.03520    0.00369    0.00913   -0.00537
P00Y  5    0.607969    0.531984    0.224604    11.00000    0.03729    0.04306 =
         0.03960    0.00049    0.01312    0.00981
P00Z  5    0.650340    0.841218    0.224846    11.00000    0.02852    0.04420 =
         0.04533    0.00201    0.01083   -0.00590
P010  5    0.127183    0.691441    0.286982    11.00000    0.02634    0.04713 =
         0.04691   -0.00770    0.00967   -0.00391
P011  5    0.442813    0.790977    0.084952    11.00000    0.03240    0.04136 =
         0.03408   -0.00064    0.00459    0.00692
P012  5    0.418033    0.604692    0.082728    11.00000    0.04404    0.04463 =
         0.03327   -0.00482    0.01017   -0.00013
P013  5    0.446119    0.852302    0.468215    11.00000    0.04215    0.04279 =
         0.04576   -0.01133    0.00769   -0.00484
P014  5    0.755807    0.672782    0.301986    11.00000    0.02525    0.04948 =
         0.04903    0.00558    0.00575    0.00175
P015  5    0.270089    0.572379    0.407915    11.00000    0.03438    0.04023 =
         0.05208   -0.00120    0.01849   -0.00768
P016  5    0.237375    0.866364    0.326232    11.00000    0.04643    0.04091 =
         0.05541   -0.00549    0.01510    0.00224
C1    1    0.125353    0.766129    0.230471    11.00000    0.03529    0.05260 =
         0.05303    0.00002   -0.01187    0.02013
AFIX  43
H1    2    0.168506    0.759207    0.233907    11.00000   -1.20000
AFIX   0
C4    1    0.433483    0.543658    0.079495    11.00000    0.03078    0.03805 =
         0.02658   -0.00211    0.02112   -0.00481
C6    1    0.550694    0.677026    0.534591    11.00000    0.03304    0.04761 =
         0.03822    0.01544   -0.00073   -0.00706
C8    1    0.335184    0.739373    0.056255    11.00000    0.04812    0.06040 =
         0.03373   -0.01042   -0.00860    0.00907
AFIX  43
H8    2    0.339279    0.734651    0.087636    11.00000   -1.20000
AFIX   0
C10   1    0.556647    0.490502    0.242997    11.00000    0.03790    0.03874 =
         0.04512    0.00559    0.00847    0.01529
C12   1    0.253689    0.859703    0.238552    11.00000    0.03956    0.05378 =
         0.04737    0.01438    0.00333   -0.00068
AFIX  43
H12   2    0.275347    0.832673    0.249133    11.00000   -1.20000
AFIX   0
C14   1    0.089590    0.740050    0.254289    11.00000    0.03445    0.04392 =
         0.04114   -0.00181    0.02131   -0.00419
C16   1    0.773789    0.762494    0.333164    11.00000    0.03350    0.04874 =
         0.04030   -0.00403    0.00461    0.00141
AFIX  43
H16   2    0.734537    0.757719    0.340881    11.00000   -1.20000
AFIX   0
C18   1    0.722267    0.836958    0.202292    11.00000    0.01394    0.04965 =
         0.03165    0.00080    0.00115    0.00140
C20   1    0.605100    0.887183    0.190822    11.00000    0.02829    0.04186 =
         0.05392   -0.00457    0.01446   -0.00234
AFIX  66
C22   1    0.487433    0.898675    0.444873    11.00000    0.04300    0.03368 =
         0.04276   -0.00189    0.00678   -0.00301
C148  1    0.492368    0.897193    0.399158    11.00000    0.05642    0.04895 =
         0.05650    0.00561    0.00654   -0.01469
AFIX  43
H148  2    0.473110    0.873372    0.380177    11.00000   -1.20000
AFIX  65
C61   1    0.526085    0.931314    0.381813    11.00000    0.08248    0.05947 =
         0.08864   -0.00648    0.02560   -0.02700
AFIX  43
H61   2    0.529386    0.930322    0.351227    11.00000   -1.20000
AFIX  65
C19   1    0.554867    0.966917    0.410183    11.00000    0.08281    0.05402 =
         0.08908   -0.02634    0.02496   -0.02244
AFIX  43
H19   2    0.577426    0.989746    0.398578    11.00000   -1.20000
AFIX  65
C171  1    0.549933    0.968400    0.455898    11.00000    0.06308    0.06650 =
         0.09581   -0.06047    0.01521   -0.01803
AFIX  43
H171  2    0.569190    0.992221    0.474879    11.00000   -1.20000
AFIX  65
C101  1    0.516216    0.934279    0.473243    11.00000    0.06830    0.06020 =
         0.08642   -0.01948    0.03362   -0.03298
AFIX  43
H101  2    0.512915    0.935271    0.503830    11.00000   -1.20000
AFIX   0
C24   1    0.674180    0.867816    0.282049    11.00000    0.03275    0.04414 =
         0.03994    0.00877    0.00660   -0.01372
C26   1    0.348645    0.926037    0.118625    11.00000    0.05914    0.04808 =
         0.03869   -0.01002    0.01229   -0.00309
AFIX  43
H26   2    0.330279    0.953415    0.125642    11.00000   -1.20000
AFIX   0
C28   1    0.681079    0.521957    0.266737    11.00000    0.04473    0.02856 =
         0.05971   -0.00142    0.00373    0.00796
C30   1    0.802903    0.804815    0.342421    11.00000    0.03639    0.03823 =
         0.06339   -0.00213   -0.00450    0.00618
AFIX  43
H30   2    0.782985    0.828302    0.355290    11.00000   -1.20000
AFIX   0
C32   1    0.145885    0.583977    0.203716    11.00000    0.04771    0.03287 =
         0.04508   -0.01174    0.02023    0.01405
AFIX  43
H32   2    0.179702    0.566850    0.197519    11.00000   -1.20000
AFIX   0
C34   1    0.553546    0.803372    0.506143    11.00000    0.03103    0.07413 =
         0.05496   -0.01292   -0.01356   -0.01767
AFIX  43
H34   2    0.548693    0.792833    0.476099    11.00000   -1.20000
AFIX   0
C36   1    0.203657    0.551556    0.363706    11.00000    0.02161    0.04386 =
         0.06490    0.01429    0.00380   -0.00718
C38   1    0.496566    0.503554    0.249207    11.00000    0.03534    0.03209 =
         0.02772    0.01632    0.00410    0.01410
AFIX  43
H38   2    0.480828    0.532447    0.238863    11.00000   -1.20000
AFIX   0
C40   1    0.197606    0.606157    0.049609    11.00000    0.04426    0.05315 =
         0.08086    0.01256    0.01130    0.00632
AFIX  43
H40   2    0.153168    0.607270    0.042952    11.00000   -1.20000
AFIX   0
C42   1    0.750028    0.875122    0.185405    11.00000    0.04154    0.05221 =
         0.03768    0.01078    0.01611   -0.00646
AFIX  43
H42   2    0.732957    0.904425    0.186912    11.00000   -1.20000
AFIX   0
C44   1    0.622275    0.514177    0.169482    11.00000    0.04050    0.04277 =
         0.05576    0.00649    0.02717    0.02630
C46   1    0.108863    0.644370    0.245371    11.00000    0.02562    0.05657 =
         0.04010   -0.00287   -0.00166   -0.01458
C48   1    0.394060    0.903145    0.151145    11.00000    0.04329    0.04972 =
         0.03486    0.01531    0.00017   -0.00177
AFIX  43
H48   2    0.406489    0.914749    0.180863    11.00000   -1.20000
AFIX   0
C50   1    0.442072    0.520931    0.040514    11.00000    0.06147    0.05393 =
         0.06736   -0.00597    0.02079    0.00216
AFIX  43
H50   2    0.446031    0.538093    0.014920    11.00000   -1.20000
AFIX   0
C52   1    0.574418    0.919213    0.213462    11.00000    0.02080    0.08018 =
         0.06506   -0.00084    0.00038   -0.01708
AFIX  43
H52   2    0.577023    0.916856    0.244944    11.00000   -1.20000
AFIX   0
C54   1    0.379962    0.764756    0.040225    11.00000    0.03877    0.02469 =
         0.03975    0.00797    0.00201   -0.00531
C56   1    0.429660    0.609574    0.579585    11.00000    0.04279    0.05122 =
         0.03964    0.00447    0.00542    0.00105
AFIX  43
H56   2    0.429011    0.632713    0.601091    11.00000   -1.20000
AFIX   0
C58   1    0.330451    0.605408    0.067874    11.00000    0.03706    0.04426 =
         0.05756   -0.00587   -0.01009   -0.00888
C60   1    0.046939    0.637994    0.220092    11.00000    0.06108    0.06368 =
         0.05385   -0.03153    0.01033   -0.01719
AFIX  43
H60   2    0.013965    0.657447    0.223846    11.00000   -1.20000
AFIX   0
C62   1    0.802974    0.869081    0.166458    11.00000    0.04944    0.05454 =
         0.04916    0.01814    0.01665   -0.01033
AFIX  43
H62   2    0.820536    0.893742    0.153534    11.00000   -1.20000
AFIX   0
C64   1    0.444061    0.620311    0.537679    11.00000    0.03314    0.03938 =
         0.03992   -0.00033    0.00367   -0.00827
C66   1    0.243060    0.572435    0.461484    11.00000    0.04639    0.04846 =
         0.05281   -0.00135    0.02254   -0.00049
C68   1    0.446593    0.630314    0.036359    11.00000    0.06896    0.03339 =
         0.03390   -0.01067    0.01702   -0.00501
C70   1    0.799977    0.727276    0.313178    11.00000    0.03192    0.05445 =
         0.04670    0.00257    0.00762   -0.01322
C72   1    0.232711    0.621690    0.092218    11.00000    0.07321    0.05343 =
         0.06700    0.00906    0.00467    0.00955
AFIX  43
H72   2    0.212447    0.630890    0.115319    11.00000   -1.20000
AFIX   0
C74   1    0.434588    0.715680    0.560126    11.00000    0.05664    0.03466 =
         0.03824    0.00801    0.00581   -0.00473
C76   1    0.026435    0.752599    0.250296    11.00000    0.03855    0.05515 =
         0.05925    0.00425    0.01944    0.02549
AFIX  43
H76   2    0.001716    0.736820    0.267308    11.00000   -1.20000
AFIX   0
C78   1    0.157972    0.618268    0.235861    11.00000    0.03356    0.07620 =
         0.04750   -0.01159    0.02054    0.00006
AFIX  43
H78   2    0.199791    0.624030    0.251469    11.00000   -1.20000
AFIX   0
C80   1    0.647140    0.678559    0.504435    11.00000    0.03456    0.07464 =
         0.07284    0.02911    0.01688    0.01076
AFIX  43
H80   2    0.666685    0.679066    0.479491    11.00000   -1.20000
AFIX   0
C82   1    0.581754    0.678773    0.498117    11.00000    0.03196    0.06066 =
         0.06126    0.00902   -0.00289   -0.00588
AFIX  43
H82   2    0.557147    0.680139    0.468273    11.00000   -1.20000
AFIX   0
C84   1    0.769339    0.647189    0.359080    11.00000    0.02644    0.03210 =
         0.05646    0.00410   -0.01050   -0.00135
C86   1    0.614178    0.465140    0.102865    11.00000    0.04278    0.09712 =
         0.07901   -0.04219   -0.01172    0.03150
AFIX  43
H86   2    0.600293    0.438176    0.086863    11.00000   -1.20000
AFIX   0
C88   1    0.270031    0.606953    0.493965    11.00000    0.03713    0.08246 =
         0.04219    0.01772    0.02180    0.01527
AFIX  43
H88   2    0.296772    0.629435    0.486213    11.00000   -1.20000
AFIX   0
C90   1    0.214204    0.526438    0.326823    11.00000    0.07465    0.03810 =
         0.04797   -0.00893    0.01509    0.00411
AFIX  43
H90   2    0.256376    0.520005    0.325808    11.00000   -1.20000
AFIX   0
C92   1    0.508757    0.834102    0.515692    11.00000    0.04381    0.05293 =
         0.05538   -0.01703    0.02441   -0.01581
C94   1    0.444921    0.585192    0.506966    11.00000    0.04026    0.04132 =
         0.06061    0.00149    0.00451   -0.01768
AFIX  43
H94   2    0.452800    0.592031    0.478224    11.00000   -1.20000
AFIX   0
C96   1    0.226125    0.884534    0.267557    11.00000    0.03555    0.04103 =
         0.05702    0.00653    0.02130    0.01758
C98   1    0.602481    0.472313    0.148045    11.00000    0.03687    0.06422 =
         0.06322   -0.03121   -0.01653    0.01601
AFIX  43
H98   2    0.582545    0.449956    0.162365    11.00000   -1.20000
AFIX  66
C100  1    0.160244    0.858458    0.339429    11.00000    0.07216    0.04316 =
         0.04310    0.00595    0.01684    0.01892
C153  1    0.101474    0.864278    0.309123    11.00000    0.04221    0.06156 =
         0.05573   -0.00161    0.00953    0.00221
AFIX  43
H153  2    0.099687    0.875537    0.279645    11.00000   -1.20000
AFIX  65
C91   1    0.045373    0.853271    0.322873    11.00000    0.03186    0.07116 =
         0.06839   -0.02218    0.00827   -0.01341
AFIX  43
H91   2    0.006052    0.857165    0.302596    11.00000   -1.20000
AFIX  65
C15   1    0.048043    0.836443    0.366931    11.00000    0.07732    0.10618 =
         0.03465   -0.00410    0.02629   -0.02090
AFIX  43
H15   2    0.010509    0.829078    0.376131    11.00000   -1.20000
AFIX  65
C65   1    0.106814    0.830622    0.397238    11.00000    0.06559    0.09744 =
         0.06535    0.02401   -0.01344    0.02836
AFIX  43
H65   2    0.108600    0.819363    0.426716    11.00000   -1.20000
AFIX  65
C114  1    0.162914    0.841630    0.383488    11.00000    0.04088    0.11007 =
         0.08486    0.01872    0.03834    0.03325
AFIX  43
H114  2    0.202235    0.837735    0.403766    11.00000   -1.20000
AFIX   0
C102  1    0.368324    0.719648    0.552952    11.00000    0.05589    0.05740 =
         0.04468   -0.01375    0.01215    0.00565
AFIX  43
H102  2    0.342575    0.701950    0.530157    11.00000   -1.20000
AFIX   0
C104  1    0.828843    0.825611    0.167290    11.00000    0.03397    0.06895 =
         0.06261    0.01335    0.02017    0.00456
AFIX  43
H104  2    0.865142    0.821469    0.155446    11.00000   -1.20000
AFIX   0
C106  1    0.506990    0.807973    0.057544    11.00000    0.05216    0.04726 =
         0.04322    0.01184    0.02931    0.01421
C108  1    0.100403    0.801558    0.202147    11.00000    0.03925    0.07818 =
         0.07418   -0.00616    0.01432   -0.00253
AFIX  43
H108  2    0.125794    0.818466    0.186512    11.00000   -1.20000
AFIX   0
C110  1    0.800807    0.639224    0.267086    11.00000    0.03144    0.04148 =
         0.05318   -0.00472    0.00826    0.00005
C112  1    0.268540    0.918814    0.355509    11.00000    0.04700    0.04778 =
         0.08139   -0.01415   -0.00117    0.00950
C116  1    0.078588    0.682407    0.328809    11.00000    0.01292    0.07416 =
         0.05656   -0.01768    0.00988   -0.00070
C118  1    0.829611    0.644948    0.387863    11.00000    0.04374    0.08585 =
         0.05015    0.00009    0.01611   -0.01716
AFIX  43
H118  2    0.864852    0.657313    0.378675    11.00000   -1.20000
AFIX   0
C120  1    0.598376    0.889951    0.144449    11.00000    0.03859    0.03255 =
         0.06991   -0.00321    0.00758    0.00129
AFIX  43
H120  2    0.616940    0.867508    0.129282    11.00000   -1.20000
AFIX   0
C122  1    0.283403    0.720795    0.024541    11.00000    0.05111    0.03856 =
         0.08974   -0.01670    0.01091    0.00369
AFIX  43
H122  2    0.253223    0.702569    0.034301    11.00000   -1.20000
AFIX  66
C124  1    0.327358    0.524383    0.413043    11.00000    0.02963    0.03870 =
         0.04380    0.00353    0.00372   -0.01731
C126  1    0.321038    0.484540    0.437606    11.00000    0.03552    0.04527 =
         0.04504   -0.01215    0.01269   -0.00871
AFIX  43
H126  2    0.287978    0.482017    0.453117    11.00000   -1.20000
AFIX  65
C128  1    0.364130    0.448467    0.438988    11.00000    0.03573    0.04588 =
         0.07839   -0.00866    0.00190   -0.00615
AFIX  43
H128  2    0.359901    0.421809    0.455423    11.00000   -1.20000
AFIX  65
C130  1    0.413542    0.452236    0.415806    11.00000    0.04479    0.03374 =
         0.07936   -0.01825    0.01301    0.00487
AFIX  43
H130  2    0.442373    0.428101    0.416731    11.00000   -1.20000
AFIX  65
C132  1    0.419863    0.492079    0.391242    11.00000    0.03888    0.03678 =
         0.07302   -0.00133    0.01727    0.00346
AFIX  43
H132  2    0.452923    0.494601    0.375732    11.00000   -1.20000
AFIX  65
C134  1    0.376772    0.528152    0.389860    11.00000    0.04404    0.03240 =
         0.04665   -0.00808    0.01880   -0.00861
AFIX  43
H134  2    0.381001    0.554810    0.373425    11.00000   -1.20000
AFIX   0
C136  1    0.228837    0.589516    0.018192    11.00000    0.04834    0.08521 =
         0.06191   -0.01650   -0.00459   -0.00504
AFIX  43
H136  2    0.205108    0.579222   -0.009971    11.00000   -1.20000
AFIX   0
C138  1    0.297975    0.622844    0.098641    11.00000    0.01641    0.08170 =
         0.07902   -0.02200    0.00272   -0.00122
AFIX  43
H138  2    0.321408    0.636244    0.125437    11.00000   -1.20000
AFIX   0
C140  1    0.511888    0.634755    0.042859    11.00000    0.04146    0.07295 =
         0.06075   -0.01730    0.01165    0.00623
AFIX  43
H140  2    0.537898    0.621784    0.068906    11.00000   -1.20000
AFIX   0
C142  1    0.420838    0.862844    0.139096    11.00000    0.02998    0.03400 =
         0.06643    0.00881    0.01588    0.01328
AFIX  43
H142  2    0.451207    0.847933    0.161472    11.00000   -1.20000
AFIX   0
C144  1    0.534719    0.958597    0.140806    11.00000    0.03573    0.06859 =
         0.09640   -0.01491   -0.00437    0.00414
AFIX  43
H144  2    0.512019    0.982668    0.124120    11.00000   -1.20000
AFIX   0
C146  1    0.506104    0.848272    0.032296    11.00000    0.04835    0.07552 =
         0.05178   -0.01447    0.01772   -0.00069
AFIX  43
H146  2    0.471526    0.868383    0.028324    11.00000   -1.20000
AFIX   0
C150  1    0.749085    0.795150    0.201818    11.00000    0.03793    0.06172 =
         0.07383    0.00749    0.02377   -0.00344
AFIX  43
H150  2    0.730746    0.769917    0.213263    11.00000   -1.20000
AFIX   0
C152  1    0.563922    0.926070    0.119091    11.00000    0.04758    0.07839 =
         0.06806    0.01021   -0.00670    0.02176
AFIX  43
H152  2    0.560903    0.927939    0.087531    11.00000   -1.20000
AFIX   0
C154  1    0.035651    0.601343    0.188743    11.00000    0.05022    0.08074 =
         0.09072   -0.02217    0.00483   -0.00383
AFIX  43
H154  2   -0.006036    0.595085    0.173169    11.00000   -1.20000
AFIX   0
C156  1    0.416084    0.563958    0.589619    11.00000    0.02784    0.04904 =
         0.07559    0.03069    0.02584    0.00787
AFIX  43
H156  2    0.404539    0.557304    0.617232    11.00000   -1.20000
AFIX   0
C158  1    0.720066    0.902215    0.290529    11.00000    0.04869    0.07212 =
         0.04166   -0.00563    0.01130   -0.01272
AFIX  43
H158  2    0.741454    0.910808    0.267852    11.00000   -1.20000
AFIX   0
C160  1    0.405368    0.843904    0.096638    11.00000    0.03565    0.06898 =
         0.02140    0.00892   -0.00552    0.00527
C162  1    0.473309    0.742986    0.593887    11.00000    0.08385    0.05067 =
         0.05045   -0.01164    0.01942   -0.00814
AFIX  43
H162  2    0.517617    0.741167    0.598916    11.00000   -1.20000
AFIX   0
C164  1    0.430879    0.516873    0.118709    11.00000    0.03744    0.06524 =
         0.06935    0.00966    0.02912    0.01352
AFIX  43
H164  2    0.426423    0.531100    0.145802    11.00000   -1.20000
AFIX   0
C166  1    0.605467    0.787398    0.539105    11.00000    0.05539    0.05169 =
         0.08984   -0.00356   -0.00627   -0.02569
AFIX  43
H166  2    0.634096    0.766053    0.531833    11.00000   -1.20000
AFIX   0
C168  1    0.646232    0.853746    0.316792    11.00000    0.04413    0.04929 =
         0.05700   -0.00817    0.03064   -0.01850
AFIX  43
H168  2    0.616588    0.829851    0.311311    11.00000   -1.20000
AFIX   0
C170  1    0.027712    0.654150    0.326051    11.00000    0.04043    0.09788 =
         0.07060   -0.01024    0.00397   -0.02104
AFIX  43
H170  2    0.013649    0.636733    0.299554    11.00000   -1.20000
AFIX   0
C172  1    0.539242    0.955373    0.187689    11.00000    0.02747    0.08199 =
         0.09606   -0.01478   -0.00664    0.00726
AFIX  43
H172  2    0.518982    0.977169    0.202439    11.00000   -1.20000
AFIX   0
C174  1   -0.000250    0.787236    0.222273    11.00000    0.03607    0.08598 =
         0.06512   -0.01874    0.00682    0.02238
AFIX  43
H174  2   -0.043083    0.794673    0.219752    11.00000   -1.20000
AFIX   0
C176  1    0.192741    0.924109    0.250721    11.00000    0.07667    0.05603 =
         0.05654    0.01401    0.02909    0.01114
AFIX  43
H176  2    0.173262    0.941665    0.269903    11.00000   -1.20000
AFIX   0
C178  1    0.737757    0.511276    0.255408    11.00000    0.04500    0.04974 =
         0.10250    0.00366    0.01647    0.00890
AFIX  43
H178  2    0.740954    0.511062    0.224786    11.00000   -1.20000
AFIX   0
C180  1    0.444911    0.473619    0.038603    11.00000    0.07567    0.02965 =
         0.08662   -0.00500    0.03538    0.00935
AFIX  43
H180  2    0.449083    0.458718    0.011780    11.00000   -1.20000
AFIX   0
C45   1    0.733500    0.513419    0.347130    11.00000    0.08179    0.06779 =
         0.07276   -0.00412   -0.02021    0.01823
AFIX  43
H45   2    0.731256    0.514668    0.377921    11.00000   -1.20000
AFIX   0
C23   1    0.865734    0.591256    0.212130    11.00000    0.06144    0.08826 =
         0.11077   -0.03358    0.05135   -0.01360
AFIX  43
H23   2    0.887630    0.574987    0.193511    11.00000   -1.20000
AFIX   0
C93   1    0.434281    0.539554    0.517785    11.00000    0.02739    0.05545 =
         0.07856   -0.01050    0.00932    0.00301
AFIX  43
H93   2    0.437089    0.516140    0.496988    11.00000   -1.20000
AFIX   0
C47   1    0.718038    0.628702    0.373365    11.00000    0.04097    0.07154 =
         0.06647    0.02263    0.00623   -0.01701
AFIX  43
H47   2    0.677706    0.630316    0.353952    11.00000   -1.20000
AFIX   0
C95   1    0.682742    0.677575    0.548696    11.00000    0.05451    0.06869 =
         0.07814    0.02393    0.00713   -0.00852
AFIX  43
H95   2    0.727129    0.678118    0.553894    11.00000   -1.20000
AFIX   0
C3    1    0.202240    0.539872    0.473355    11.00000    0.03695    0.04707 =
         0.09627    0.00537    0.01932   -0.00775
AFIX  43
H3    2    0.183623    0.517305    0.452495    11.00000   -1.20000
AFIX   0
C97   1    0.480070    0.433363    0.282547    11.00000    0.05272    0.04927 =
         0.07086    0.01550    0.00418   -0.00792
AFIX  43
H97   2    0.454322    0.413836    0.295410    11.00000   -1.20000
AFIX   0
C49   1    0.256034    0.606762    0.537420    11.00000    0.06064    0.06474 =
         0.04934    0.00158    0.02444   -0.00566
AFIX  43
H49   2    0.274046    0.629076    0.558777    11.00000   -1.20000
AFIX   0
C99   1    0.803822    0.788810    0.184531    11.00000    0.05874    0.04933 =
         0.09152    0.02152    0.02733    0.01169
AFIX  43
H99   2    0.822605    0.759858    0.184896    11.00000   -1.20000
AFIX   0
C25   1    0.250483    0.873462    0.193677    11.00000    0.05281    0.09320 =
         0.05095   -0.00076    0.00751   -0.00790
AFIX  43
H25   2    0.270963    0.856294    0.174810    11.00000   -1.20000
AFIX   0
C51   1    0.407308    0.647938   -0.002896    11.00000    0.09613    0.08425 =
         0.04497    0.00986    0.01546   -0.00451
AFIX  43
H51   2    0.363232    0.644386   -0.007579    11.00000   -1.20000
AFIX   0
C103  1    0.577546    0.446636    0.257012    11.00000    0.03359    0.07606 =
         0.06995    0.00775    0.02719   -0.01941
AFIX  43
H103  2    0.617205    0.436635    0.253043    11.00000   -1.20000
AFIX   0
C13   1    0.660562    0.873746    0.359304    11.00000    0.07581    0.06971 =
         0.03800   -0.01259    0.02995   -0.00897
AFIX  43
H13   2    0.641464    0.863123    0.382510    11.00000   -1.20000
AFIX   0
C105  1    0.166682    0.510052    0.291143    11.00000    0.05770    0.06106 =
         0.06967   -0.00330    0.00361   -0.01016
AFIX  43
H105  2    0.176194    0.492900    0.267130    11.00000   -1.20000
AFIX   0
C53   1    0.441457    0.449112    0.076991    11.00000    0.06335    0.03853 =
         0.11861    0.02287    0.01349    0.01370
AFIX  43
H53   2    0.443650    0.417115    0.075770    11.00000   -1.20000
AFIX   0
C107  1    0.557586    0.777864    0.060894    11.00000    0.04275    0.07277 =
         0.05410    0.02197    0.02836   -0.01600
AFIX  43
H107  2    0.557238    0.750485    0.077097    11.00000   -1.20000
AFIX   0
C27   1    0.679523    0.523168    0.312179    11.00000    0.07134    0.06530 =
         0.05502   -0.00289   -0.00428    0.02553
AFIX  43
H27   2    0.641345    0.530724    0.320369    11.00000   -1.20000
AFIX   0
C109  1    0.095986    0.710482    0.368912    11.00000    0.03842    0.08705 =
         0.07520   -0.01042    0.02345   -0.00695
AFIX  43
H109  2    0.129582    0.731316    0.371536    11.00000   -1.20000
AFIX   0
C55   1    0.236488    0.950468    0.372264    11.00000    0.06141    0.08428 =
         0.12080   -0.05272    0.02657    0.00332
AFIX  43
H55   2    0.194292    0.944501    0.373560    11.00000   -1.20000
AFIX   0
C111  1    0.358455    0.866762    0.064548    11.00000    0.07032    0.05836 =
         0.04872   -0.00606   -0.00971    0.02906
AFIX  43
H111  2    0.345005    0.854681    0.035100    11.00000   -1.20000
AFIX   0
C7    1    0.606928    0.786596    0.041753    11.00000    0.06428    0.09356 =
         0.09469    0.01417    0.03256    0.02468
AFIX  43
H7    2    0.640371    0.765656    0.044195    11.00000   -1.20000
AFIX   0
C113  1    0.568788    0.835532    0.594475    11.00000    0.09109    0.07897 =
         0.05445    0.00063   -0.00417   -0.03166
AFIX  43
H113  2    0.574421    0.846418    0.624453    11.00000   -1.20000
AFIX   0
C57   1    0.419552    0.529164    0.559478    11.00000    0.04702    0.02500 =
         0.08820    0.00992    0.01997    0.01526
AFIX  43
H57   2    0.412087    0.498807    0.566914    11.00000   -1.20000
AFIX   0
C115  1    0.703087    0.909421    0.367526    11.00000    0.05137    0.05969 =
         0.07926   -0.03526    0.01149   -0.02947
AFIX  43
H115  2    0.711747    0.924273    0.395878    11.00000   -1.20000
AFIX   0
C29   1    0.293648    0.587341    0.026402    11.00000    0.05885    0.05955 =
         0.06871   -0.00086    0.01506    0.00993
AFIX  43
H29   2    0.313663    0.574050    0.004873    11.00000   -1.20000
AFIX   0
C117  1    0.724594    0.607960    0.415385    11.00000    0.04294    0.09073 =
         0.06748    0.00878   -0.00434   -0.02805
AFIX  43
H117  2    0.689353    0.595389    0.424406    11.00000   -1.20000
AFIX   0
C59   1    0.063117    0.706930    0.404069    11.00000    0.06123    0.12911 =
         0.05686   -0.02702    0.01728   -0.03160
AFIX  43
H59   2    0.076020    0.723841    0.431029    11.00000   -1.20000
AFIX   0
C119  1    0.733682    0.923456    0.332533    11.00000    0.06206    0.07068 =
         0.05663    0.00777    0.02613   -0.03825
AFIX  43
H119  2    0.763353    0.947334    0.338021    11.00000   -1.20000
AFIX   0
C121  1    0.785270    0.644643    0.221043    11.00000    0.05884    0.08223 =
         0.06484   -0.00955    0.02548    0.00321
AFIX  43
H121  2    0.752214    0.664532    0.207995    11.00000   -1.20000
AFIX   0
C123  1    0.460091    0.475878    0.269706    11.00000    0.03607    0.04127 =
         0.08117    0.03272    0.01434    0.00274
AFIX  43
H123  2    0.421292    0.486507    0.274790    11.00000   -1.20000
AFIX   0
C31   1    0.860934    0.811817    0.332550    11.00000    0.05222    0.05202 =
         0.07191    0.00320    0.01319   -0.00787
AFIX  43
H31   2    0.881658    0.840028    0.338828    11.00000   -1.20000
AFIX   0
C125  1    0.791901    0.500470    0.290957    11.00000    0.04618    0.04168 =
         0.12636   -0.00265   -0.00166    0.00198
AFIX  43
H125  2    0.829878    0.492098    0.282905    11.00000   -1.20000
AFIX   0
C63   1    0.607106    0.828063    0.017902    11.00000    0.06662    0.08906 =
         0.09979   -0.00788    0.04952   -0.01504
AFIX  43
H63   2    0.641697    0.835305    0.005058    11.00000   -1.20000
AFIX   0
C127  1    0.784062    0.606080    0.443887    11.00000    0.10367    0.06194 =
         0.05893    0.00326    0.02058   -0.02860
AFIX  43
H127  2    0.789051    0.592477    0.472719    11.00000   -1.20000
AFIX   0
C2    1    0.435060    0.468798    0.116422    11.00000    0.04006    0.07183 =
         0.08017    0.02018    0.02281   -0.00924
AFIX  43
H2    2    0.433420    0.450743    0.141933    11.00000   -1.20000
AFIX   0
C129  1    0.036031    0.811682    0.197305    11.00000    0.05839    0.05041 =
         0.04677   -0.01129    0.01142    0.00728
AFIX  43
H129  2    0.017264    0.834885    0.177289    11.00000   -1.20000
AFIX   0
C131  1    0.084660    0.574376    0.180411    11.00000    0.07451    0.04809 =
         0.07810   -0.01484    0.00864   -0.00592
AFIX  43
H131  2    0.076488    0.550179    0.159453    11.00000   -1.20000
AFIX   0
C33   1    0.331937    0.906976    0.076069    11.00000    0.06968    0.06432 =
         0.05866    0.01064   -0.00830    0.03346
AFIX  43
H33   2    0.301270    0.921759    0.053798    11.00000   -1.20000
AFIX   0
C133  1    0.321839    0.754659   -0.037510    11.00000    0.10805    0.04724 =
         0.05955    0.01241    0.00083   -0.02352
AFIX  43
H133  2    0.317556    0.759836   -0.068838    11.00000   -1.20000
AFIX   0
C67   1    0.141252    0.562362    0.364469    11.00000    0.03778    0.07320 =
         0.08110    0.00185    0.01648   -0.01534
AFIX  43
H67   2    0.132022    0.580733    0.387761    11.00000   -1.20000
AFIX   0
C135  1    0.216750    0.574719    0.549048    11.00000    0.07408    0.08996 =
         0.04264    0.01510    0.03042    0.00784
AFIX  43
H135  2    0.208206    0.575104    0.578324    11.00000   -1.20000
AFIX   0
C17   1    0.818152    0.620787    0.192669    11.00000    0.09396    0.07322 =
         0.08202   -0.00725    0.04235    0.00322
AFIX  43
H17   2    0.807674    0.625031    0.160968    11.00000   -1.20000
AFIX   0
C137  1    0.373505    0.771940   -0.005527    11.00000    0.09755    0.05311 =
         0.04162   -0.00686    0.00340   -0.02207
AFIX  43
H137  2    0.404531    0.788895   -0.015721    11.00000   -1.20000
AFIX   0
C69   1    0.848688    0.608281    0.285101    11.00000    0.03629    0.08910 =
         0.06662   -0.00861   -0.00686   -0.00194
AFIX  43
H69   2    0.859124    0.602823    0.316616    11.00000   -1.20000
AFIX   0
C139  1    0.859751    0.734360    0.303264    11.00000    0.07157    0.04056 =
         0.08213   -0.01137    0.03000   -0.01303
AFIX  43
H139  2    0.879650    0.710974    0.290241    11.00000   -1.20000
AFIX   0
C35   1    0.588631    0.674435    0.578571    11.00000    0.04936    0.05546 =
         0.05040   -0.00798   -0.00832   -0.01013
AFIX  43
H35   2    0.569950    0.671769    0.603825    11.00000   -1.20000
AFIX   0
C141  1    0.012659    0.678807    0.398493    11.00000    0.04095    0.14364 =
         0.06230   -0.02131    0.01488   -0.01907
AFIX  43
H141  2   -0.011838    0.678732    0.420674    11.00000   -1.20000
AFIX   0
C71   1   -0.004129    0.650480    0.361870    11.00000    0.05620    0.15102 =
         0.07426   -0.00135    0.03660   -0.05174
AFIX  43
H71   2   -0.036491    0.628838    0.360601    11.00000   -1.20000
AFIX   0
C143  1    0.836632    0.624053    0.430471    11.00000    0.07328    0.07666 =
         0.05350    0.01238   -0.00697   -0.01920
AFIX  43
H143  2    0.876829    0.622150    0.450030    11.00000   -1.20000
AFIX   0
C9    1    0.433357    0.671071   -0.035618    11.00000    0.10814    0.10429 =
         0.03563    0.02472    0.00210    0.01540
AFIX  43
H9    2    0.406972    0.682572   -0.062272    11.00000   -1.20000
AFIX   0
C145  1    0.189415    0.541731    0.518253    11.00000    0.07009    0.07768 =
         0.06638    0.02699    0.03807    0.00384
AFIX  43
H145  2    0.162015    0.520152    0.526712    11.00000   -1.20000
AFIX   0
C73   1    0.188131    0.937841    0.205060    11.00000    0.05504    0.05170 =
         0.09878    0.00898    0.04093    0.01907
AFIX  43
H73   2    0.165364    0.964250    0.193819    11.00000   -1.20000
AFIX   0
C147  1    0.444300    0.773131    0.620022    11.00000    0.08617    0.07040 =
         0.05087    0.01249    0.00729   -0.02468
AFIX  43
H147  2    0.469489    0.791331    0.642649    11.00000   -1.20000
AFIX   0
C37   1    0.888728    0.776357    0.313022    11.00000    0.04894    0.04240 =
         0.10267   -0.00881    0.02779   -0.01362
AFIX  43
H37   2    0.928563    0.781152    0.306245    11.00000   -1.20000
AFIX   0
C149  1    0.557589    0.857710    0.013318    11.00000    0.06978    0.07405 =
         0.10002   -0.00798    0.02449   -0.01372
AFIX  43
H149  2    0.558332    0.884995   -0.002967    11.00000   -1.20000
AFIX   0
C75   1    0.340223    0.748991    0.578672    11.00000    0.06571    0.09328 =
         0.05991    0.00890    0.02115    0.00847
AFIX  43
H75   2    0.295942    0.750992    0.573784    11.00000   -1.20000
AFIX   0
C151  1    0.217333    0.912151    0.177138    11.00000    0.03051    0.07355 =
         0.08106    0.03202   -0.00134   -0.00795
AFIX  43
H151  2    0.214551    0.921114    0.146798    11.00000   -1.20000
AFIX   0
C77   1    0.278086    0.730072   -0.021406    11.00000    0.06805    0.06693 =
         0.05301   -0.00039   -0.03335   -0.00969
AFIX  43
H77   2    0.242627    0.718847   -0.042343    11.00000   -1.20000
AFIX   0
C155  1    0.379390    0.775828    0.612364    11.00000    0.15180    0.02789 =
         0.06595    0.00693    0.04682    0.00642
AFIX  43
H155  2    0.360791    0.795949    0.629932    11.00000   -1.20000
AFIX   0
C39   1    0.334738    0.928688    0.355002    11.00000    0.07042    0.05985 =
         0.08724   -0.00991    0.01946   -0.01253
AFIX  43
H39   2    0.359116    0.907591    0.342726    11.00000   -1.20000
AFIX   0
C157  1    0.645391    0.497621    0.083609    11.00000    0.10960    0.13063 =
         0.05825   -0.00761    0.03470    0.02391
AFIX  43
H157  2    0.653987    0.491963    0.054844    11.00000   -1.20000
AFIX   0
C79   1    0.540748    0.417777    0.276612    11.00000    0.03802    0.06838 =
         0.10635    0.01680   -0.01246    0.01077
AFIX  43
H79   2    0.555139    0.388313    0.285967    11.00000   -1.20000
AFIX   0
C159  1    0.663794    0.536610    0.104132    11.00000    0.14003    0.09523 =
         0.08079    0.03277    0.04672    0.03302
AFIX  43
H159  2    0.686479    0.557723    0.090433    11.00000   -1.20000
AFIX   0
C5    1    0.516878    0.849805    0.560709    11.00000    0.07483    0.09759 =
         0.05946   -0.00990    0.01209   -0.03353
AFIX  43
H5    2    0.487209    0.870098    0.568299    11.00000   -1.20000
AFIX   0
C161  1    0.500011    0.676723   -0.027693    11.00000    0.09408    0.08706 =
         0.04840    0.00329    0.02675   -0.02912
AFIX  43
H161  2    0.517586    0.693025   -0.048800    11.00000   -1.20000
AFIX   0
C81   1    0.649751    0.546636    0.146036    11.00000    0.10258    0.06821 =
         0.07179   -0.00739    0.05416    0.01895
AFIX  43
H81   2    0.658970    0.575814    0.158725    11.00000   -1.20000
AFIX   0
C163  1    0.790116    0.501907    0.334709    11.00000    0.06168    0.05990 =
         0.11821   -0.01007   -0.01771   -0.00142
AFIX  43
H163  2    0.826540    0.495254    0.357148    11.00000   -1.20000
AFIX   0
C41   1    0.881048    0.585478    0.256732    11.00000    0.04265    0.07453 =
         0.10865   -0.02894    0.00377    0.01102
AFIX  43
H41   2    0.914335    0.565642    0.269449    11.00000   -1.20000
AFIX   0
C165  1    0.325384    1.002526    0.389119    11.00000    0.04578    0.03877 =
         0.14100   -0.01560    0.01017   -0.00146
AFIX  43
H165  2    0.343311    1.030586    0.400336    11.00000   -1.20000
AFIX   0
C83   1    0.654335    0.675832    0.584730    11.00000    0.03783    0.06192 =
         0.05667    0.00894   -0.01494   -0.00883
AFIX  43
H83   2    0.679534    0.675563    0.614419    11.00000   -1.20000
AFIX   0
C167  1    0.612396    0.804507    0.582557    11.00000    0.08648    0.07228 =
         0.08602    0.02452   -0.03911   -0.03473
AFIX  43
H167  2    0.647392    0.795199    0.605070    11.00000   -1.20000
AFIX   0
C21   1    0.540288    0.658145    0.011537    11.00000    0.07807    0.12698 =
         0.06052   -0.03537    0.04074   -0.03416
AFIX  43
H21   2    0.584459    0.661270    0.016576    11.00000   -1.20000
AFIX   0
C169  1    0.361153    0.970483    0.373300    11.00000    0.06132    0.04827 =
         0.13857   -0.01030    0.02784   -0.00756
AFIX  43
H169  2    0.404161    0.976410    0.374641    11.00000   -1.20000
AFIX   0
C85   1    0.103924    0.520575    0.293065    11.00000    0.07451    0.09134 =
         0.06807    0.01654    0.00715   -0.03348
AFIX  43
H85   2    0.070604    0.510799    0.269460    11.00000   -1.20000
AFIX   0
C43   1    0.090556    0.544700    0.328551    11.00000    0.04651    0.10076 =
         0.09927    0.00976   -0.01458   -0.01879
AFIX  43
H43   2    0.048192    0.549983    0.329840    11.00000   -1.20000
AFIX   0
C173  1    0.263725    0.993416    0.388464    11.00000    0.07182    0.05586 =
         0.13915   -0.03995    0.02778   -0.00137
AFIX  43
H173  2    0.238735    1.015550    0.398756    11.00000   -1.20000
AFIX  66
C87   1    0.382652    0.877897    0.490987    11.00000    0.07583    0.04786 =
         0.07908   -0.03538    0.03770   -0.02545
C175  1    0.365172    0.924010    0.484704    11.00000    0.10475    0.05159 =
         0.12254   -0.02819    0.06729   -0.01840
AFIX  43
H175  2    0.389105    0.943973    0.470743    11.00000   -1.20000
AFIX  65
C11   1    0.311922    0.940285    0.499287    11.00000    0.12944    0.06355 =
         0.19756   -0.03014    0.10761   -0.00919
AFIX  43
H11   2    0.300227    0.971138    0.495083    11.00000   -1.20000
AFIX  65
C177  1    0.276152    0.910448    0.520153    11.00000    0.13642    0.08324 =
         0.20081   -0.01432    0.12346    0.00582
AFIX  43
H177  2    0.240524    0.921338    0.529910    11.00000   -1.20000
AFIX  65
C89   1    0.293631    0.864336    0.526437    11.00000    0.09891    0.08747 =
         0.16395    0.01013    0.09123    0.00043
AFIX  43
H89   2    0.269698    0.844373    0.540398    11.00000   -1.20000
AFIX  65
C179  1    0.346881    0.848060    0.511854    11.00000    0.08618    0.04980 =
         0.11001   -0.00421    0.05640    0.00033
AFIX  43
H179  2    0.358576    0.817207    0.516058    11.00000   -1.20000
AFIX   0
HKLF 4


REM  220216_SH_Ag23Pd2Br7_2_0m_a.res in P2(1)/n
REM wR2 = 0.0843, GooF = S = 1.029, Restrained GooF = 1.026 for all data
REM R1 = 0.0351 for 10844 Fo > 4sig(Fo) and 0.0573 for all 14280 data
REM 1951 parameters refined using 117 restraints

END

WGHT      0.0319     96.1258

REM Highest difference peak  1.300,  deepest hole -0.936,  1-sigma level  0.117
Q1    1   0.5010  0.9799 -0.0192  11.00000  0.05    1.30
Q2    1   0.5548  1.0312  0.0509  11.00000  0.05    1.07
Q3    1  -0.0404  0.5629  0.4127  11.00000  0.05    0.80
Q4    1   0.4171  0.7529  0.4279  11.00000  0.05    0.78
Q5    1   0.1917  0.7901  0.4555  11.00000  0.05    0.76
Q6    1   0.7218  0.6875  0.1503  11.00000  0.05    0.68
Q7    1   0.5058  0.7311  0.2273  11.00000  0.05    0.68
Q8    1   0.4431  0.6800  0.1417  11.00000  0.05    0.63
Q9    1   0.5724  0.7940  0.2408  11.00000  0.05    0.63
Q10   1   0.4990  0.9488 -0.0590  11.00000  0.05    0.60
Q11   1   0.4628  0.8118  0.2488  11.00000  0.05    0.60
Q12   1   0.4271  0.6510  0.4445  11.00000  0.05    0.59
Q13   1   0.3244  0.6818  0.2839  11.00000  0.05    0.59
Q14   1   0.4294  0.7399  0.2968  11.00000  0.05    0.54
Q15   1   0.2933  0.7658  0.3715  11.00000  0.05    0.53
Q16   1   0.3063  0.9797  0.4329  11.00000  0.05    0.53
Q17   1   0.3854  0.9178  0.5382  11.00000  0.05    0.53
Q18   1   0.5882  0.6161  0.2566  11.00000  0.05    0.52
Q19   1   0.5742  0.6497  0.3439  11.00000  0.05    0.52
Q20   1   0.3134  0.7754  0.2679  11.00000  0.05    0.52
Q21   1   0.3824  0.7425 -0.0494  11.00000  0.05    0.51
Q22   1   0.4671  0.7820  0.1512  11.00000  0.05    0.50
Q23   1   0.5588  0.7700  0.3214  11.00000  0.05    0.50
Q24   1   0.1231  0.8205  0.3466  11.00000  0.05    0.50
Q25   1   0.1371  0.8107  0.3598  11.00000  0.05    0.49
Q26   1   0.5704  0.7146  0.1713  11.00000  0.05    0.49
Q27   1   0.4220  0.7671  0.3523  11.00000  0.05    0.49
Q28   1   0.4988  0.6453  0.1910  11.00000  0.05    0.49
Q29   1   0.3776  0.7408  0.2065  11.00000  0.05    0.49
Q30   1   0.2636  0.6518  0.3429  11.00000  0.05    0.48
Q31   1   0.2797  0.8267  0.3498  11.00000  0.05    0.48
Q32   1   0.4535  0.5996  0.3581  11.00000  0.05    0.48
Q33   1   0.5486  0.3775  0.2465  11.00000  0.05    0.48
Q34   1   0.6319  0.6897  0.1976  11.00000  0.05    0.48
Q35   1   0.6070  0.8018  0.4124  11.00000  0.05    0.47
Q36   1   0.4046  0.8320  0.3273  11.00000  0.05    0.47
Q37   1   0.2779  0.7769  0.1764  11.00000  0.05    0.46
Q38   1   0.4190  0.9014  0.5475  11.00000  0.05    0.46
Q39   1   0.2521  0.9472  0.4309  11.00000  0.05    0.46
Q40   1   0.5558  0.7041  0.2625  11.00000  0.05    0.46
Q41   1   0.3554  0.9156  0.5663  11.00000  0.05    0.46
Q42   1   0.4440  0.7013  0.4856  11.00000  0.05    0.45
Q43   1   0.6027  0.7007  0.2155  11.00000  0.05    0.45
Q44   1   0.3868  0.6686  0.3273  11.00000  0.05    0.45
Q45   1   0.2504  0.7214  0.2011  11.00000  0.05    0.44
Q46   1   0.2945  0.8873  0.5620  11.00000  0.05    0.44
Q47   1   0.4864  0.6856  0.1787  11.00000  0.05    0.43
Q48   1   0.4895  0.7033  0.3996  11.00000  0.05    0.43
Q49   1   0.3910  0.6803  0.3225  11.00000  0.05    0.42
Q50   1   0.4064  0.9487  0.4306  11.00000  0.05    0.42
Q51   1   0.0851  0.5878  0.1391  11.00000  0.05    0.42
Q52   1   0.3382  0.8487  0.4969  11.00000  0.05    0.42
Q53   1   0.3557  0.7222  0.4426  11.00000  0.05    0.42
;
_shelx_res_checksum                21325
_shelx_hkl_file
;
  -2   0   0 2369.46   63.39
  -3   0   0    0.90    3.30
   3   0   0    1.60    3.20
   3   0   0   -2.60    3.10
  -4   0   0    8.20    5.00
   4   0   0   10.20    5.10
   4   0   0   -0.60    4.90
  -5   0   0    0.60    5.70
   5   0   0    2.10    6.00
   5   0   0    3.30    5.50
   6   0   0 1237.28   38.00
  -6   0   0 1216.38   38.10
   6   0   0 1258.77   37.60
   7   0   0   12.00    6.80
   7   0   0    7.50    5.80
  -7   0   0    6.90    6.30
   8   0   0 1338.27   41.60
  -8   0   0 1311.67   41.80
   8   0   0 1304.37   41.50
   9   0   0    0.20    6.30
  -9   0   0    2.80    7.00
   9   0   0   -5.50    7.90
 -10   0   0  100.49   11.70
  10   0   0   76.89   11.30
  10   0   0   98.49   11.40
  11   0   0    1.10   15.30
  11   0   0  -17.20   11.90
 -11   0   0   -1.70    7.80
  12   0   0   23.90    9.80
 -12   0   0   32.40    9.50
  12   0   0   31.00    8.60
  13   0   0   -6.80    7.10
  13   0   0   -0.40    8.60
  14   0   0    1.80    7.80
 -14   0   0    4.30    8.80
  14   0   0   18.40    9.70
  15   0   0   -8.00    9.90
  15   0   0    0.90    8.20
 -15   0   0   -5.80    8.40
  16   0   0  -24.60   10.10
  16   0   0   -3.20    8.40
 -16   0   0   12.70   10.50
 -17   0   0   11.00   10.50
  17   0   0    4.20   11.50
  17   0   0    6.90    9.40
  18   0   0   80.19   15.60
 -18   0   0   50.89   13.50
  18   0   0   69.49   13.80
  19   0   0  -11.20    9.40
  19   0   0   -3.70   12.50
 -19   0   0  -12.10   10.10
  -2  -1   0 1446.86   40.80
   2   1   0 1646.44   43.50
  -2   1   0 1421.56   40.20
  -2   1   0 1471.05   40.00
   3  -1   0   12.70    3.60
   3  -1   0   19.00    4.00
  -3  -1   0   15.40    4.00
   3   1   0    9.00    3.80
  -3   1   0   16.90    3.80
  -3   1   0   13.80    3.70
   4  -1   0  218.28   10.90
   4  -1   0  199.58   10.70
  -4  -1   0  185.88   11.20
  -4   1   0  196.48   11.00
   4   1   0  213.88   11.20
  -4   1   0  192.98    9.10
  -5  -1   0   59.49    7.70
   5  -1   0   48.30    6.70
   5  -1   0   56.79    7.30
   5   1   0   51.59    7.40
  -5   1   0   51.89    7.20
   6  -1   0 1558.74   44.90
  -6  -1   0 1500.25   45.40
   6  -1   0 1537.75   44.60
   6   1   0 1470.95   44.70
  -6   1   0 1517.05   44.80
   6   1   0 1530.05   45.50
  -7  -1   0  230.68   14.20
   7  -1   0  234.08   13.70
   7  -1   0  204.78   13.20
  -7   1   0  226.68   13.50
   7   1   0  215.18   13.70
   7   1   0  212.98   13.40
   8  -1   0   31.50    7.00
   8  -1   0   -0.40    6.80
  -8  -1   0   20.00    7.60
   8   1   0    4.60    6.40
   8   1   0   14.60    7.50
  -8   1   0   10.20    6.80
   9  -1   0 1201.48   38.80
   9  -1   0 1204.48   39.10
  -9  -1   0 1131.99   39.40
  -9   1   0 1190.58   38.90
   9   1   0 1158.28   39.30
   9   1   0 1193.38   39.30
  10  -1   0   48.40   10.00
 -10  -1   0   40.50    9.40
  10  -1   0   34.00    8.90
  10   1   0   34.90   12.90
  10   1   0   48.10   12.40
 -10   1   0   58.39   10.00
 -11  -1   0    7.30    8.40
  11  -1   0    8.30    7.50
  11  -1   0   14.30    9.30
  11   1   0   21.60   10.00
 -11   1   0   19.70    8.80
  11   1   0   32.10    9.00
  12  -1   0   88.19   12.50
 -12  -1   0   82.39   12.60
 -12   1   0   94.19   11.90
  12   1   0   76.49   10.90
  12   1   0   82.69   12.30
  13  -1   0  -10.30    6.80
 -13  -1   0   -4.10    7.90
  13  -1   0   11.60   10.30
  13   1   0    9.30   10.00
  13   1   0  -14.40    6.80
 -13   1   0   -1.90    7.70
  14  -1   0   68.09   12.70
  14  -1   0   58.79   10.80
 -14  -1   0   83.49   13.10
 -14   1   0   61.19   13.60
  14   1   0   84.69   12.10
  14   1   0   79.19   13.90
  15  -1   0    7.00    8.30
 -15  -1   0    5.50    9.70
  15  -1   0    9.00   10.50
 -15   1   0    8.10    9.80
  15   1   0    6.70    8.20
  15   1   0    8.00    9.90
 -16  -1   0   33.70   11.60
  16  -1   0   -3.60   11.10
  16  -1   0   46.90   11.30
  16   1   0    9.00   12.40
  16   1   0   12.80    9.70
 -16   1   0   19.30   10.40
  17  -1   0   96.19   14.30
  17  -1   0  109.79   16.50
 -17  -1   0   97.79   16.00
 -17   1   0  113.49   15.50
  17   1   0  121.69   15.20
  17   1   0  117.09   17.90
  18  -1   0   24.00   10.70
 -18  -1   0    9.90   12.20
  18  -1   0   18.10   13.10
  18   1   0  -28.20   11.50
 -18   1   0  -12.60    9.90
  18   1   0    6.00   10.40
  19  -1   0  -12.10    9.20
 -19  -1   0   -1.10   11.00
  19   1   0   -1.20   12.90
 -19   1   0   21.60   12.60
  19   1   0    8.70   10.50
  -2  -2   0  796.12   23.30
   2   2   0  788.72   23.30
  -2   2   0  783.22   22.20
   3  -2   0    6.80    3.50
  -3  -2   0    5.00    4.20
  -3   2   0    5.60    3.50
   3   2   0   -4.70    3.60
  -3   2   0    4.20    4.30
  -4  -2   0    0.30    5.40
   4  -2   0    0.60    4.80
   4  -2   0   -1.10    6.10
   4   2   0   -3.90    5.10
  -4   2   0   -6.00    4.40
  -4   2   0   -2.80    5.10
   5  -2   0    7.10    6.40
   5  -2   0    9.30    5.70
  -5  -2   0    6.70    6.40
  -5   2   0    8.20    5.30
   5   2   0   14.30    6.30
  -5   2   0   12.80    5.90
   6  -2   0  257.17   12.80
  -6  -2   0  257.07   14.70
   6  -2   0  232.78   13.60
  -6   2   0  242.58   13.10
   6   2   0  228.38   13.50
  -6   2   0  221.88   10.80
   7  -2   0   10.70    7.10
   7  -2   0   14.30    6.00
  -7  -2   0   11.40    6.60
   7   2   0   15.10    6.50
  -7   2   0   19.40    6.40
   8  -2   0  251.57   15.20
   8  -2   0  267.57   14.60
  -8  -2   0  275.97   16.30
   8   2   0  250.17   15.50
  -8   2   0  276.87   15.10
   9  -2   0   46.00    8.40
  -9  -2   0   60.39   10.00
   9  -2   0   69.19    9.70
  -9   2   0   41.70    8.70
   9   2   0   44.20   15.00
   9   2   0   49.10    9.90
  10  -2   0  839.32   30.50
 -10  -2   0  837.92   36.30
  10  -2   0  789.12   30.30
 -10   2   0  854.71   30.90
  10   2   0  821.12   31.70
  10   2   0  834.62   31.40
  11  -2   0  163.18   14.70
 -11  -2   0  175.58   15.10
  11  -2   0  174.78   14.50
  11   2   0  145.59   14.70
  11   2   0  147.39   14.00
 -11   2   0  165.68   15.10
  12  -2   0   16.10    9.10
 -12  -2   0   15.30    9.10
  12  -2   0   11.60    7.90
  12   2   0   18.80    8.10
  12   2   0   11.20    9.50
 -12   2   0    5.80    7.70
  13  -2   0   19.00   10.00
 -13  -2   0    1.80    8.30
  13  -2   0    6.80    9.10
  13   2   0    2.60    9.70
  13   2   0   13.90    7.90
 -13   2   0    3.90    8.30
  14  -2   0   30.60   14.00
 -14  -2   0   20.50    9.80
  14  -2   0   21.50    8.90
  14   2   0   28.90    9.50
 -14   2   0   15.10    9.20
  14   2   0   17.20   10.60
 -15  -2   0   38.30   11.50
  15  -2   0   44.40   10.30
  15  -2   0   38.80   12.40
 -15   2   0   30.50   10.20
  15   2   0   28.20   12.20
  15   2   0   27.80    9.90
  16  -2   0   10.00   10.80
  16  -2   0    6.30    9.00
 -16  -2   0    7.60   10.80
  16   2   0   11.90    9.60
 -16   2   0   -9.00   13.90
  16   2   0    4.10   12.40
 -17  -2   0   13.70   11.40
  17  -2   0   13.80   10.80
  17  -2   0   18.30   10.00
 -17   2   0   16.50   10.70
  17   2   0   12.70   12.30
  17   2   0    3.70    9.70
  18  -2   0   31.40   12.40
  18  -2   0   31.50   11.60
 -18  -2   0   35.90   13.70
 -18   2   0   29.70   11.70
  18   2   0   37.30   15.00
  18   2   0   20.50   11.80
   0  -3   0   10.90    2.80
  -1  -3   0 1780.62   49.50
   1  -3   0 1826.52   48.70
  -1   3   0 1818.62   48.70
  -2  -3   0  198.38    9.50
   2  -3   0  212.28    9.10
  -2   3   0  196.98    8.00
   2   3   0  195.08    9.30
  -3  -3   0   18.00    5.10
   3  -3   0   17.30    4.30
  -3   3   0   14.50    4.20
   3   3   0   16.90    5.20
  -4  -3   0   17.40    6.50
   4  -3   0   27.40    5.50
  -4   3   0   26.50    6.90
   4   3   0   28.20    6.70
  -4   3   0   15.10    5.20
  -5  -3   0  259.87   14.40
   5  -3   0  236.28   12.30
   5   3   0  237.68   13.80
  -5   3   0  238.88   12.30
  -5   3   0  235.98   12.10
   6  -3   0 1064.09   33.20
  -6  -3   0 1079.99   34.80
   6  -3   0 1029.80   32.80
   6   3   0 1101.79   34.80
  -6   3   0 1062.39   31.60
  -6   3   0 1054.39   32.70
   7  -3   0    4.60    5.60
   7  -3   0   -0.20    6.90
  -7  -3   0   -2.00    6.20
  -7   3   0    0.50    5.50
  -7   3   0   -9.30    4.60
   7   3   0   -7.60    5.70
   8  -3   0    7.70    5.90
  -8  -3   0   -1.10    6.80
   8  -3   0    5.70    7.20
  -8   3   0    5.80    5.80
   9  -3   0 1003.00   34.40
   9  -3   0 1052.99   34.60
  -9   3   0 1034.50   34.40
   9   3   0 1017.00   36.00
 -10  -3   0  531.15   24.50
  10  -3   0  509.95   22.10
  10  -3   0  462.85   22.10
 -10   3   0  500.25   22.10
  10   3   0  534.75   23.80
  10   3   0  476.75   23.70
  11  -3   0   28.90    8.00
  11  -3   0   23.50    9.00
 -11  -3   0   30.90    9.30
 -11   3   0   36.00    8.80
  11   3   0   30.30   10.70
  11   3   0   29.90    9.00
  12  -3   0  118.99   12.90
  12  -3   0  111.19   12.00
 -12  -3   0  105.99   13.60
 -12   3   0  116.59   12.00
  12   3   0  110.29   13.80
  12   3   0  105.59   12.80
  13  -3   0   18.70    9.20
 -13  -3   0   28.70    9.90
  13  -3   0   19.10    8.30
  13   3   0   30.30   10.90
  13   3   0   10.30    8.50
 -13   3   0   22.40    8.80
  14  -3   0   55.59   11.40
  14  -3   0   57.19   10.90
 -14  -3   0   61.19   11.70
  14   3   0   53.79   13.30
 -14   3   0   57.49   11.10
  14   3   0   64.09   11.70
 -15  -3   0   21.80   10.40
  15  -3   0   15.20    8.90
  15  -3   0    7.50    9.70
  15   3   0   11.40    9.40
 -15   3   0    5.90    9.20
  15   3   0   17.90   11.90
  16  -3   0  109.39   14.20
  16  -3   0   99.89   14.70
 -16  -3   0  103.39   15.30
  16   3   0  115.59   15.50
 -16   3   0   92.79   13.90
  16   3   0  114.69   17.80
 -17  -3   0   39.80   12.80
  17  -3   0   24.50   10.40
  17   3   0   28.40   11.30
 -17   3   0   18.30   12.80
  17   3   0   30.30   14.70
 -18  -3   0   16.50   12.70
  18  -3   0   -5.50    9.10
  18   3   0  -10.00   12.30
  18   3   0   -0.80   10.10
 -18   3   0  -11.20   11.10
   0  -4   0  309.47   11.80
  -1  -4   0    2.80    3.80
   1  -4   0   -0.30    3.10
  -1   4   0    0.00    3.30
   1   4   0    9.70    4.00
  -2  -4   0   71.89    7.20
   2  -4   0   67.39    5.40
   2   4   0   65.89    6.50
  -2   4   0   68.69    6.10
   3  -4   0   17.00    4.80
  -3  -4   0   11.50    5.80
   3   4   0   13.50    5.70
  -3   4   0   13.30    4.60
   4  -4   0   98.69    7.40
  -4  -4   0   97.09    9.30
  -4   4   0   97.89    8.50
   4   4   0   97.29    9.00
  -5  -4   0    4.60    6.60
   5  -4   0    0.50    5.30
  -5   4   0   15.10    7.30
  -5   4   0    3.50    4.80
   5   4   0   -0.20    6.00
   6  -4   0  108.59    8.60
  -6  -4   0   86.29   10.20
  -6   4   0   87.79    8.50
   6   4   0   80.39    9.10
  -6   4   0  108.29    8.40
   7  -4   0   75.79    8.60
  -7  -4   0   74.89   10.00
   7   4   0   60.09    9.20
  -7   4   0   69.29    7.40
  -7   4   0   80.09    8.10
  -8  -4   0 1525.45   48.60
   8  -4   0 1526.65   46.00
   8  -4   0 1508.35   46.10
  -8   4   0 1500.45   43.40
  -8   4   0 1522.45   45.70
   8   4   0 1541.15   48.30
   9  -4   0  134.49   11.10
  -9  -4   0  111.79   12.50
  -9   4   0  121.19   11.10
  -9   4   0  110.99    8.90
   9   4   0  114.69   12.00
 -10  -4   0 3112.39   91.09
  10  -4   0 3124.39   88.59
  10  -4   0 3047.09   87.69
  10   4   0 3133.29   90.79
 -10   4   0 3126.39   88.29
  11  -4   0   15.60    8.40
  11  -4   0   33.90    8.40
 -11  -4   0   13.50    9.00
  11   4   0   22.20    9.50
  11   4   0    3.90    7.50
 -11   4   0   20.90    7.70
  12  -4   0    1.50    8.60
 -12  -4   0    4.10    8.80
  12  -4   0   -0.90    6.80
 -12   4   0   14.60    7.70
  12   4   0   13.10    8.40
  12   4   0    2.40    9.50
 -13  -4   0  168.68   16.40
  13  -4   0  172.78   16.00
  13  -4   0  172.08   14.90
 -13   4   0  180.58   15.30
  13   4   0  150.98   15.20
  13   4   0  197.58   18.80
  14  -4   0  147.69   14.80
 -14  -4   0  158.28   16.70
  14  -4   0  159.28   14.90
 -14   4   0  163.18   14.70
  14   4   0  129.79   16.70
  14   4   0  146.69   15.80
  15  -4   0  509.15   26.40
 -15  -4   0  587.64   30.00
  15   4   0  571.94   29.00
 -15   4   0  550.74   26.50
  15   4   0  543.75   31.40
 -16  -4   0    8.00   10.00
  16  -4   0   10.60    8.50
  16   4   0   -7.90    8.90
  16   4   0   -3.30   13.00
 -16   4   0   12.70    9.70
  17  -4   0    3.50    9.20
 -17  -4   0    3.80   11.20
 -17   4   0    0.40    9.40
  17   4   0   10.90   10.10
  17   4   0    4.90   13.40
 -18  -4   0   29.60   13.80
  18  -4   0   37.80   11.80
  18   4   0   22.30   11.90
 -18   4   0   39.90   12.40
  18   4   0   34.90   15.90
   0  -5   0   47.30    5.70
  -1  -5   0  290.97   13.30
   1  -5   0  294.17   12.20
   1   5   0  289.67   13.40
  -1   5   0  294.97   12.40
   2  -5   0    5.10    4.80
  -2  -5   0    0.30    5.70
  -2   5   0   -0.70    4.20
   2   5   0   -5.80    5.20
  -3  -5   0  342.67   16.00
   3  -5   0  330.97   13.60
   3   5   0  335.17   15.70
  -3   5   0  326.07   13.20
  -4  -5   0  653.43   24.10
   4  -5   0  647.84   21.60
   4   5   0  669.83   24.00
  -4   5   0  648.94   21.20
   5  -5   0    2.60    5.20
  -5  -5   0  -10.20    5.70
  -5   5   0   -6.40    4.80
  -6  -5   0  172.28   15.80
   6  -5   0  164.38   10.90
   6   5   0  146.69   12.20
  -6   5   0  159.58   10.40
  -6   5   0  163.68   13.10
  -7  -5   0 1155.78   38.90
   7  -5   0 1108.09   35.80
   7   5   0 1161.88   38.70
  -7   5   0 1163.48   35.60
  -7   5   0 1199.78   36.00
   8  -5   0   30.80    7.40
  -8  -5   0   39.80    9.20
  -8   5   0   31.30    6.80
  -8   5   0   23.10    6.60
   8   5   0   40.70    8.60
  -9  -5   0  109.79   12.70
   9  -5   0  119.39   11.00
  -9   5   0  122.79   10.70
  -9   5   0  104.09    8.70
   9   5   0  111.49   12.00
 -10  -5   0  487.95   24.20
  10  -5   0  502.35   21.70
 -10   5   0  492.05   21.00
 -10   5   0  478.35   17.30
  10   5   0  471.45   23.60
  11  -5   0   12.40    7.20
 -11  -5   0   14.50    9.30
 -11   5   0   15.20    7.20
  11   5   0   20.40    8.80
  12  -5   0   75.59   10.40
 -12  -5   0   74.69   12.70
  12   5   0   67.59   11.40
  12   5   0   62.79   12.00
 -12   5   0   67.39    9.80
  13  -5   0    3.10    6.80
 -13  -5   0   -6.40    8.10
  13   5   0    1.00    8.20
 -13   5   0    0.10    7.20
  13   5   0    8.30   10.30
  14  -5   0  210.38   16.60
 -14  -5   0  211.18   18.90
 -14   5   0  211.98   16.70
  14   5   0  177.88   18.50
  14   5   0  156.48   16.30
 -15  -5   0  124.89   16.50
  15   5   0  117.89   15.70
  15   5   0   87.99   16.10
 -15   5   0  120.49   13.70
 -16  -5   0  157.38   18.50
  16  -5   0  150.58   15.20
  16   5   0  131.89   19.10
 -16   5   0  142.69   15.30
  16   5   0  119.39   15.90
  17  -5   0    9.30    9.40
 -17  -5   0   -7.90   10.80
 -17   5   0    2.20    9.20
  17   5   0    0.10   10.00
  17   5   0   -9.00   13.00
  18  -5   0   26.30   10.60
 -18  -5   0    2.60   12.60
 -18   5   0    5.90   10.00
  18   5   0    6.50   14.20
  18   5   0   19.10   11.90
   1  -6   0  116.39   10.20
  -1  -6   0  107.29    8.80
   1   6   0  129.09    9.80
  -2  -6   0  203.58   12.70
   2  -6   0  223.78   11.60
  -2   6   0  209.88   11.30
   2   6   0  212.78   13.30
  -3  -6   0   51.29    8.10
   3  -6   0   49.70    6.80
  -3   6   0   54.79    6.30
  -4  -6   0  260.97   23.60
   4  -6   0  247.18   12.40
   4   6   0  247.68   14.90
  -4   6   0  245.98   11.80
   5  -6   0  199.98   11.20
  -5  -6   0  195.68   14.10
   5   6   0  222.98   14.40
  -5   6   0  188.08   10.90
  -6  -6   0   70.69    9.70
   6  -6   0   71.79    7.60
  -6   6   0   67.39   10.10
  -6   6   0   72.59    7.50
   6   6   0   64.49    8.90
  -7  -6   0  746.53   28.40
   7  -6   0  732.73   25.50
  -7   6   0  740.93   26.90
   7   6   0  754.72   28.70
  -7   6   0  719.73   24.90
  -8  -6   0  105.49   12.20
   8  -6   0  104.19   10.10
  -8   6   0  103.19   10.10
   8   6   0  102.69   11.60
  -8   6   0   84.09    8.60
   9  -6   0  151.88   12.70
  -9  -6   0  123.09   13.60
   9   6   0  158.58   14.20
  -9   6   0  133.49   11.90
 -10  -6   0  566.24   26.60
  10  -6   0  545.85   23.20
 -10   6   0  558.54   22.30
  10   6   0  570.14   26.30
  11  -6   0   27.00    7.70
 -11  -6   0    3.20    8.90
 -11   6   0   22.20    7.10
  11   6   0   28.10    9.10
 -12  -6   0    8.90    9.30
  12  -6   0   19.40    7.60
 -12   6   0   32.60    8.10
  12   6   0   37.30    9.90
 -13  -6   0  243.98   20.50
  13  -6   0  263.47   17.50
 -13   6   0  276.57   17.20
  13   6   0  297.37   21.80
  13   6   0  281.37   20.20
  14  -6   0  243.98   18.10
 -14  -6   0  256.27   21.80
  14   6   0  273.27   21.00
 -14   6   0  274.77   17.80
  14   6   0  250.57   22.50
  15  -6   0  322.77   20.50
 -15  -6   0  353.66   24.40
  15   6   0  326.87   26.10
 -15   6   0  310.17   19.70
  15   6   0  353.66   23.80
 -16  -6   0   11.10   11.80
  16  -6   0   31.60   12.20
  16   6   0   16.20   10.90
  16   6   0   16.60   14.20
 -16   6   0   12.80    9.20
 -17  -6   0  -12.60   10.60
  17  -6   0   -5.60    8.60
 -17   6   0   10.30    9.40
  17   6   0    3.10   11.00
  17   6   0    0.30   13.60
 -18  -6   0   45.60   14.10
  18  -6   0   61.39   12.50
 -18   6   0   52.39   12.40
  18   6   0   62.69   14.00
  18   6   0   45.60   16.80
  -1  -7   0  249.97   21.30
   1  -7   0  229.78   13.10
   1   7   0  193.38   13.60
   2  -7   0  561.14   20.30
   2   7   0  586.94   22.50
  -2   7   0  559.74   20.30
  -3  -7   0   25.90    7.20
   3  -7   0   26.20    6.20
  -3   7   0   24.20    5.90
   3   7   0   20.70    7.10
  -4  -7   0 1134.09   36.90
   4  -7   0 1114.19   34.00
   4   7   0 1106.79   36.90
  -4   7   0 1115.39   33.60
   5  -7   0   36.90    6.50
  -5  -7   0   35.60    7.80
  -5   7   0   50.09    6.60
   5   7   0   40.60    7.90
  -6  -7   0   43.50    8.90
   6  -7   0   34.10    6.70
   6   7   0   45.70    8.90
  -6   7   0   44.40    6.30
  -7  -7   0  376.16   20.70
   7  -7   0  428.56   17.70
  -7   7   0  397.46   16.90
   7   7   0  397.56   20.60
  -7   7   0  438.16   20.80
  -8  -7   0  610.64   26.30
   8  -7   0  613.34   22.80
  -8   7   0  529.75   23.50
   8   7   0  603.44   26.30
  -8   7   0  575.94   21.90
   9  -7   0  139.39   12.90
  -9  -7   0  155.18   14.70
   9   7   0  171.18   15.40
  -9   7   0  162.08   13.30
  -9   7   0  155.08   12.30
 -10  -7   0  247.48   19.00
  10  -7   0  255.47   15.60
  10   7   0  270.57   18.70
 -10   7   0  227.18   14.40
 -11  -7   0  -10.10    8.00
  11  -7   0    6.90    6.60
 -11   7   0   10.50    6.80
  11   7   0   15.80    8.30
  12  -7   0  159.48   13.80
 -12  -7   0  177.58   17.30
 -12   7   0  152.38   13.10
  12   7   0  170.08   16.20
  13  -7   0   76.89   11.50
 -13  -7   0  112.29   15.00
  13   7   0   70.19   12.00
 -13   7   0   45.90    9.30
  14  -7   0  204.38   16.50
 -14  -7   0  156.08   17.30
  14   7   0  176.78   17.90
 -14   7   0  185.48   15.50
  14   7   0  164.98   18.80
  15  -7   0  321.17   20.60
 -15  -7   0  332.37   25.00
  15   7   0  333.97   26.50
  15   7   0  361.36   24.70
 -15   7   0  306.77   19.30
  16  -7   0   42.20   12.30
 -16  -7   0   64.29   14.50
  16   7   0   56.69   13.80
 -16   7   0   47.30   10.70
  16   7   0   46.20   15.50
 -17  -7   0  126.39   18.90
  17  -7   0   82.59   12.80
  17   7   0   84.69   18.10
  17   7   0   83.49   15.30
 -17   7   0   83.39   12.90
  18  -7   0   47.80   12.80
 -18  -7   0   60.39   14.60
  18   7   0   72.09   16.00
  18   7   0   51.69   17.90
 -18   7   0   46.60   11.50
   0  -8   0  739.33   26.60
   0  -8   0  777.12   26.90
  -1  -8   0  575.74   22.40
   1  -8   0  617.14   21.90
   1   8   0  552.54   22.70
  -2  -8   0   -1.10    6.30
   2  -8   0   -9.80    5.30
   2   8   0   -4.10    6.20
  -2   8   0    2.70    5.70
  -3  -8   0  309.37   16.90
   3  -8   0  314.37   14.60
   3   8   0  332.27   17.20
  -3   8   0  302.37   14.00
   4  -8   0  825.42   26.80
  -4  -8   0  782.82   29.30
  -4   8   0  796.22   26.20
   4   8   0  805.52   29.60
   5  -8   0   53.79    7.10
  -5  -8   0   35.10    8.20
   5   8   0   37.80    8.40
  -5   8   0   47.40    6.60
   6  -8   0   63.29    8.20
  -6  -8   0   37.00    9.00
   6   8   0   43.20    9.10
  -6   8   0   62.29    7.60
   7  -8   0 1179.68   36.70
  -7  -8   0 1167.38   40.10
   7   8   0 1114.89   39.80
  -7   8   0 1121.59   35.60
  -8  -8   0  375.66   21.80
   8  -8   0  414.36   18.50
  -8   8   0  410.26   17.40
   8   8   0  402.16   21.80
  -8   8   0  391.56   21.10
   9  -8   0   28.60    7.60
  -9  -8   0   24.90    9.60
  -9   8   0   39.40    7.50
  -9   8   0   38.20    9.30
   9   8   0    7.60    8.30
 -10  -8   0   27.80    9.80
  10  -8   0   23.10    7.50
  10   8   0    9.90    8.40
 -10   8   0    5.40    7.50
 -10   8   0   22.20    6.70
 -11  -8   0    9.00    9.00
  11  -8   0    9.60    7.10
 -11   8   0    4.30    6.20
  11   8   0   19.60    9.10
 -12  -8   0  120.79   15.10
  12  -8   0  136.09   13.40
 -12   8   0  107.79   10.90
  12   8   0  110.09   14.10
 -13  -8   0    4.10    9.70
  13  -8   0   12.40    7.50
 -13   8   0   14.00    7.10
  13   8   0   -1.60    8.40
  14  -8   0   36.00    9.40
 -14  -8   0   44.90   13.00
  14   8   0   25.70   11.00
 -14   8   0   28.60    8.40
 -15  -8   0   81.69   15.50
  15  -8   0   76.59   12.50
 -15   8   0   82.29   11.60
  15   8   0   89.89   16.80
  15   8   0   76.49   13.90
  16  -8   0  204.28   18.10
 -16  -8   0  212.28   21.90
 -16   8   0  191.98   17.30
  16   8   0  179.68   19.90
  16   8   0  180.08   22.90
 -17  -8   0  -12.60   11.10
 -17   8   0  -10.50    8.70
  17   8   0   16.30   11.60
  17   8   0   -8.60   13.50
  18  -8   0  360.56   23.80
 -18  -8   0  250.27   25.30
  18   8   0  353.86   26.80
 -18   8   0  384.56   22.40
  18   8   0  281.57   28.50
   0  -9   0   -5.00    6.30
   0  -9   0   -1.50    6.00
   1  -9   0   11.90    6.60
  -1  -9   0   25.20    7.00
   1  -9   0   19.70    7.10
   1   9   0   22.10    7.50
  -2  -9   0    5.30    6.50
   2  -9   0    9.60    6.30
   2   9   0   -3.40    6.50
  -3  -9   0  180.78   13.70
   3  -9   0  201.68   12.50
  -3   9   0  208.18   12.40
   3   9   0  177.48   14.00
   4  -9   0  279.87   14.60
  -4  -9   0  286.97   16.70
   4   9   0  304.47   17.10
  -4   9   0  276.77   14.00
   5  -9   0   71.59    8.20
  -5  -9   0   64.79    9.60
   5   9   0   32.80    8.90
  -5   9   0   47.90    7.20
   6  -9   0  698.13   25.40
  -6  -9   0  772.12   29.50
  -6   9   0  700.23   24.70
   6   9   0  698.73   29.00
  -7  -9   0   75.79   11.50
   7  -9   0   84.19    9.40
  -7   9   0   92.79    8.90
   7   9   0   77.69   11.20
  -8  -9   0 1159.98   41.00
   8  -9   0 1065.39   36.30
  -8   9   0 1079.99   39.80
   8   9   0 1126.29   40.90
  -8   9   0 1130.19   35.50
   9  -9   0    4.70    6.70
  -9  -9   0    6.70    9.00
  -9   9   0    7.20    5.90
  -9   9   0    2.00    8.90
   9   9   0   -1.70    7.70
 -10  -9   0   95.69   13.80
  10  -9   0   83.49   10.10
 -10   9   0   84.89   11.10
  10   9   0   94.89   12.60
 -10   9   0   72.49    8.90
 -11  -9   0  118.39   14.70
  11  -9   0  122.99   12.20
 -11   9   0  131.49   11.30
  11   9   0  101.19   13.20
  12  -9   0   -8.10    7.10
 -12  -9   0   19.80   10.10
  12   9   0   12.20    8.50
 -12   9   0   16.90    6.90
  13  -9   0  121.69   13.20
 -13  -9   0   78.29   14.00
 -13   9   0  115.29   11.80
  13   9   0   92.19   14.20
  14  -9   0   26.20    9.40
 -14  -9   0   13.40   11.70
 -14   9   0   27.30    8.50
  14   9   0   31.50   11.30
 -15  -9   0  945.31   41.60
  15  -9   0  871.71   35.30
  15   9   0  858.91   41.70
  15   9   0  899.31   40.20
 -15   9   0  920.81   33.80
 -16  -9   0   12.70   12.20
  16  -9   0   -1.50    8.60
 -16   9   0   -5.70    8.00
  16   9   0   -2.00   13.00
  16   9   0   22.10   11.60
 -17  -9   0  395.36   30.00
  17  -9   0  441.86   25.50
  17   9   0  422.86   28.90
  17   9   0  402.06   32.40
 -17   9   0  457.25   23.30
   0 -10   0   49.70    8.30
   0 -10   0   33.70    7.60
   1 -10   0  877.81   30.70
  -1 -10   0  854.21   30.80
   1 -10   0  867.01   30.10
   2 -10   0    2.20    6.10
  -2 -10   0    2.40    6.40
   2  10   0   -5.50    6.50
   3 -10   0   43.50    7.70
  -3 -10   0   60.89    9.50
   3  10   0   54.39    9.20
  -3  10   0   51.39    7.80
   4 -10   0  304.67   16.00
  -4 -10   0  316.17   18.30
   4  10   0  318.37   18.60
  -4  10   0  338.97   15.60
  -5 -10   0  242.48   17.00
   5 -10   0  196.18   13.60
  -5  10   0  203.58   12.80
   5  10   0  221.68   16.30
  -6 -10   0 1575.54   51.49
   6 -10   0 1538.95   47.70
  -6  10   0 1557.84   46.90
   6  10   0 1604.24   52.09
   7 -10   0   24.70    7.30
  -7 -10   0   43.80   10.40
   7  10   0   27.30    9.40
  -7  10   0   31.60    7.00
   8 -10   0  157.98   13.10
  -8 -10   0  117.79   14.30
  -8  10   0  129.09   10.80
   8  10   0  134.29   14.50
   9 -10   0   16.60    7.20
  -9 -10   0    4.10    8.60
  -9  10   0   15.10   10.00
  -9  10   0    2.50    5.50
   9  10   0   -3.20    7.80
 -10 -10   0  109.19   14.10
  10 -10   0  127.79   12.00
 -10  10   0  114.79   10.50
  10  10   0  120.39   14.80
 -10  10   0  136.19   13.90
  11 -10   0   20.20    7.60
 -11 -10   0   37.60   10.70
  11  10   0   26.90   10.50
 -11  10   0   32.50    7.30
 -11  10   0   29.40    9.10
  12 -10   0   66.89   10.40
 -12 -10   0   61.29   12.80
 -12  10   0   90.39   10.40
  12  10   0   77.79   13.30
  13 -10   0    4.40    7.30
 -13 -10   0   13.40   10.70
  13  10   0   19.70   10.20
 -13  10   0   13.50    7.40
 -14 -10   0   77.39   14.90
  14 -10   0   58.59   11.20
  14  10   0   72.99   14.40
 -14  10   0   78.39   10.90
  15 -10   0   19.20    8.60
 -15 -10   0    6.30   12.00
  15  10   0    3.70   11.00
 -15  10   0   21.50    8.50
 -16 -10   0    6.20   12.20
  16 -10   0   -1.00    8.30
  16  10   0  -16.20   12.40
 -16  10   0    4.80    7.80
  16  10   0  -17.20   11.00
 -17 -10   0   17.50   13.30
  17 -10   0  -13.60    8.50
  17  10   0    2.10   11.30
 -17  10   0   -2.40    8.20
  17  10   0   -3.40   16.10
   0 -11   0    6.00    6.80
   0 -11   0    8.80    6.50
   1 -11   0    2.90    6.50
  -1 -11   0   -6.00    6.40
   1 -11   0   21.00    7.20
  -1 -11   0    7.10    7.30
   2 -11   0  574.34   22.90
  -2 -11   0  527.35   23.80
   2  11   0  552.64   24.50
  -3 -11   0   70.99   10.10
   3 -11   0   54.09    8.40
  -3  11   0   84.79    9.30
   3  11   0   62.39   10.30
   4 -11   0 1166.88   37.10
  -4 -11   0 1140.59   39.70
   4  11   0 1109.19   40.10
  -4  11   0 1127.69   36.60
  -5 -11   0  544.15   25.40
   5 -11   0  582.84   22.70
   5  11   0  516.95   25.80
  -5  11   0  568.44   21.90
  -6 -11   0  194.48   17.20
   6 -11   0  201.88   14.30
   6  11   0  187.28   16.70
  -6  11   0  175.18   12.40
   7 -11   0   15.00    6.90
  -7 -11   0    3.40    8.90
  -7  11   0    9.00    6.20
   7  11   0   -9.80    7.50
   8 -11   0  626.34   25.30
  -8 -11   0  641.44   29.70
   8  11   0  672.63   30.10
  -8  11   0  647.24   24.10
  -9 -11   0    5.60    8.70
   9 -11   0   -5.50    6.10
  -9  11   0    2.70    5.30
  -9  11   0    0.50   10.20
   9  11   0   -0.30    7.60
  10 -11   0   98.69   11.20
 -10 -11   0   70.09   12.80
 -10  11   0  106.59   10.30
 -10  11   0  113.79   14.30
  10  11   0   99.59   13.40
  11 -11   0   62.59   10.00
 -11 -11   0   47.00   12.10
 -11  11   0   70.69    9.20
  11  11   0   56.29   12.00
 -11  11   0   62.89   11.70
  12 -11   0   17.30    8.00
 -12 -11   0   13.70   10.50
 -12  11   0   20.60    7.20
  12  11   0   21.80   10.30
 -13 -11   0    3.60   10.40
  13 -11   0   -0.40    7.80
  13  11   0   13.80   10.20
 -13  11   0    4.00    6.70
  14 -11   0  201.48   17.10
 -14 -11   0  230.58   22.70
 -14  11   0  226.78   16.00
  14  11   0  218.78   21.20
  15 -11   0  147.29   15.70
 -15 -11   0  159.58   19.40
  15  11   0  166.48   19.60
 -15  11   0  167.78   15.20
  16 -11   0  173.68   16.80
 -16 -11   0  137.69   20.00
  16  11   0  146.69   19.90
 -16  11   0  151.38   14.70
 -17 -11   0  365.36   29.60
  17 -11   0  402.56   24.00
 -17  11   0  373.76   21.40
  17  11   0  361.46   31.10
  17  11   0  361.36   31.50
   0 -12   0  558.44   24.20
   0 -12   0  583.64   24.70
   1 -12   0 1495.95   48.20
  -1 -12   0 1474.75   48.70
  -1 -12   0 1546.55   48.80
   1 -12   0 1479.15   47.90
   2 -12   0  340.17   18.10
  -2 -12   0  366.86   19.90
   2  12   0  362.96   20.50
   3 -12   0   16.90    7.60
  -3 -12   0    6.40    7.50
   3  12   0    9.20    8.30
   4 -12   0  190.48   14.80
  -4 -12   0  214.58   16.50
  -4  12   0  210.28   14.00
   4  12   0  208.18   16.80
   5 -12   0  360.66   18.40
  -5 -12   0  398.06   22.10
   5  12   0  363.96   21.70
  -5  12   0  339.17   17.50
  -6 -12   0 1373.36   47.00
   6 -12   0 1332.17   43.00
   6  12   0 1330.67   47.10
  -6  12   0 1326.17   42.20
  -7 -12   0   89.99   12.80
   7 -12   0  102.89   10.70
   7  12   0   98.39   13.80
  -7  12   0  122.89   10.80
   8 -12   0  157.08   13.00
  -8 -12   0  145.69   15.40
   8  12   0  138.99   15.70
  -8  12   0  171.28   12.50
   9 -12   0    8.50    6.90
  -9 -12   0    5.60    8.80
   9  12   0   -3.00    8.30
  -9  12   0   11.40    5.80
 -10 -12   0    2.30    9.00
  10 -12   0    5.20    6.70
  10  12   0  -12.50    7.30
 -10  12   0   11.90    6.30
  11 -12   0   95.69   11.70
 -11 -12   0   88.59   14.10
 -11  12   0  101.59   14.00
 -11  12   0  106.39   10.70
  11  12   0   85.29   14.20
  12 -12   0   12.90    8.00
 -12 -12   0    2.00    9.80
 -12  12   0    4.30    6.80
 -12  12   0    5.60    9.40
  12  12   0    6.70    9.50
 -13 -12   0  122.49   17.40
  13 -12   0  178.98   15.70
 -13  12   0  155.48   13.90
  13  12   0  164.18   18.50
  14 -12   0   -5.90    8.30
 -14 -12   0   -2.70   11.50
 -14  12   0   -4.50    6.90
  14  12   0    8.80   10.80
  15 -12   0   66.19   12.30
 -15 -12   0   52.79   15.00
 -15  12   0   58.79   10.10
  15  12   0   66.89   14.40
 -16 -12   0   52.29   15.50
  16 -12   0   62.49   11.90
 -16  12   0   44.90   10.10
  16  12   0   62.69   14.80
   0 -13   0   -4.90    7.90
   0 -13   0    2.00    7.10
  -1 -13   0   46.70   10.00
   1 -13   0   59.89   10.10
  -1 -13   0   53.99   10.70
   1 -13   0   51.49    9.80
   2 -13   0 3498.25   99.69
   2 -13   0 3472.45   99.39
  -2 -13   0 3446.76  100.49
   3 -13   0   82.69   10.20
  -3 -13   0   41.60    9.90
   3  13   0   68.29   11.20
  -4 -13   0  472.35   24.60
   4 -13   0  492.35   22.10
   4  13   0  509.25   25.20
  -5 -13   0 1434.86   49.70
   5 -13   0 1391.36   45.80
   5  13   0 1448.36   50.29
  -5  13   0 1472.95   45.60
   6 -13   0   12.20    7.50
  -6 -13   0    6.80    9.00
  -6  13   0    7.50    6.40
   6  13   0   18.90    9.50
   7 -13   0   28.70    8.20
  -7 -13   0   25.90    9.90
   7  13   0   15.90    9.00
  -7  13   0   32.70    7.10
  -8 -13   0   34.80   10.70
   8 -13   0   32.10    8.40
  -8  13   0   34.80    7.50
   8  13   0    7.70    8.90
  -9 -13   0   13.50    9.40
   9 -13   0    4.30    6.60
   9  13   0    0.70    8.40
  -9  13   0   -2.00    5.60
  10 -13   0  198.38   15.30
 -10 -13   0  214.78   19.50
 -10  13   0  225.28   21.20
  10  13   0  179.08   18.40
 -10  13   0  224.68   14.20
 -11 -13   0   56.49   13.40
  11 -13   0   32.20    9.20
 -11  13   0   51.79   13.20
 -11  13   0   43.50    8.50
  11  13   0   39.30   12.30
 -12 -13   0   29.10   12.20
  12 -13   0   25.50    9.00
  12  13   0   25.20   11.60
 -12  13   0   18.80    7.60
 -12  13   0   25.60   11.40
  13 -13   0   45.40   10.80
 -13 -13   0   33.40   12.90
  13  13   0   32.80   13.10
 -13  13   0   39.80    8.50
  14 -13   0  111.69   13.90
 -14 -13   0  103.49   17.20
  14  13   0   90.99   19.20
 -14  13   0  106.89   11.80
  15 -13   0   19.80   10.30
 -15 -13   0   18.20   13.10
  15  13   0   11.10   12.80
 -15  13   0    7.00    7.90
 -16 -13   0  -12.10   20.30
  16 -13   0    0.60    9.40
  16  13   0   -4.80   11.50
 -16  13   0    0.80    8.10
   0 -14   0  947.01   36.20
   0 -14   0  965.70   35.80
   1 -14   0  224.18   16.90
  -1 -14   0  190.78   17.20
   1 -14   0  178.78   15.70
  -1 -14   0  169.48   15.10
  -2 -14   0   21.40    9.30
   2 -14   0   37.90    9.00
  -2 -14   0   39.70   10.50
   2 -14   0   45.80   10.00
  -3 -14   0   38.10    9.80
   3 -14   0   55.19    9.60
   3  14   0   34.00   10.40
   4 -14   0    9.60    7.20
  -4 -14   0    5.10    7.80
   4  14   0    0.10    8.00
  -5 -14   0   75.59   12.20
   5 -14   0   90.19   11.00
   5  14   0   68.79   11.80
  -5  14   0   88.69   10.60
   6 -14   0    0.20    6.80
  -6 -14   0   -6.50    8.00
  -6  14   0    1.80    6.00
   6  14   0   -6.00    7.60
  -7 -14   0   26.20    9.90
   7 -14   0    1.20    7.00
  -7  14   0   12.70    6.70
   7  14   0   -3.70    7.70
  -8 -14   0  136.39   15.80
   8 -14   0  170.28   14.40
   8  14   0  166.28   17.20
  -8  14   0  142.99   12.70
   9 -14   0    8.10    7.60
  -9 -14   0    9.90   10.10
  -9  14   0   13.90    6.40
   9  14   0    8.20    9.30
  10 -14   0  276.97   18.30
 -10 -14   0  318.17   23.50
  10  14   0  336.47   24.10
 -10  14   0  304.37   16.90
  11 -14   0  642.64   26.80
 -11 -14   0  610.24   31.50
 -11  14   0  596.64   24.60
  11  14   0  585.84   32.10
 -11  14   0  572.94   30.70
 -12 -14   0  109.29   16.50
  12 -14   0  146.79   14.80
 -12  14   0  132.59   16.50
  12  14   0  115.99   16.40
 -12  14   0  131.89   12.20
 -13 -14   0  102.39   17.10
  13 -14   0  145.89   14.50
 -13  14   0  123.29   12.50
 -13  14   0  115.29   18.60
  14 -14   0  302.07   20.90
 -14 -14   0  380.76   34.50
 -14  14   0  302.87   18.30
  14  14   0  320.17   27.10
 -15 -14   0  191.88   21.70
  15 -14   0  220.58   18.90
  15  14   0  232.88   23.40
 -15  14   0  224.68   17.00
 -16 -14   0    2.30   13.50
  16 -14   0   23.70   10.90
  16  14   0   23.10   14.40
 -16  14   0   38.40    9.30
   0 -15   0   -4.70    7.20
   0 -15   0    8.80    8.30
   1 -15   0   -2.60    7.30
  -1 -15   0   -2.90    7.80
  -1 -15   0   -5.80    7.00
   1 -15   0  -11.90    7.30
   2 -15   0 1752.02   58.49
  -2 -15   0 1941.71   61.29
   2 -15   0 1916.01   59.69
  -2 -15   0 1836.62   60.19
  -3 -15   0   56.89   11.10
   3 -15   0   61.39   10.70
   3 -15   0   63.99   10.30
   3  15   0   58.39   11.30
   4 -15   0    1.70    7.30
  -4 -15   0   16.10    8.80
   4  15   0   24.20    9.70
   5 -15   0  181.38   17.60
  -5 -15   0  193.78   17.00
   5  15   0  170.78   17.60
   6 -15   0   39.10    9.10
  -6 -15   0   47.30   10.90
   6  15   0   26.60   10.00
  -6  15   0   19.60    7.40
   7 -15   0  129.59   12.90
  -7 -15   0  134.99   16.80
   7  15   0  102.99   14.70
  -7  15   0  140.49   12.30
   8 -15   0   -7.70    6.80
  -8 -15   0  -13.80    8.70
   8  15   0   -5.10    8.60
  -8  15   0    7.80    6.40
   9 -15   0   80.19   11.30
  -9 -15   0   79.89   13.80
   9  15   0   94.99   14.80
  -9  15   0   91.59   10.50
  10 -15   0   14.90    8.10
 -10 -15   0   -0.10    9.90
 -10  15   0   22.90    7.30
  10  15   0    8.70   10.40
  11 -15   0    1.10    8.70
 -11 -15   0    7.80   11.20
 -11  15   0   -1.00    6.40
  11  15   0   -3.10   10.40
 -11  15   0   -0.20   12.60
  12 -15   0   10.00    9.00
 -12 -15   0   11.70   12.10
 -12  15   0   29.20   12.60
  12  15   0   -8.70   10.30
 -12  15   0    7.30    7.00
 -13 -15   0   59.29   18.60
  13 -15   0   59.19   11.30
 -13  15   0   62.99   13.90
  13  15   0   77.59   16.20
 -13  15   0   65.59   10.60
  14 -15   0  -10.80    8.70
 -14 -15   0  -11.80   11.80
 -14  15   0   14.70    8.10
 -14  15   0   -4.50   11.70
  14  15   0  -21.30   10.20
 -15 -15   0  138.29   20.60
  15 -15   0  155.18   16.50
 -15  15   0  164.38   14.20
  15  15   0  121.59   19.50
   0 -16   0   80.29   12.20
   0 -16   0   95.39   12.40
   1 -16   0    5.30    8.10
  -1 -16   0   -0.40    8.40
  -1 -16   0    9.40    7.90
   1 -16   0    5.00    7.50
  -2 -16   0   32.90   10.70
   2 -16   0   44.40    9.90
  -2 -16   0   38.70    9.80
   2 -16   0   34.40    9.70
  -3 -16   0   46.60   11.10
  -3 -16   0   28.00    9.10
   3 -16   0   43.60   10.10
   3 -16   0   65.69   11.00
  -4 -16   0   46.70   10.60
   4 -16   0   45.70    9.90
   4  16   0   37.30   11.10
   5 -16   0  100.79   12.20
  -5 -16   0   74.69   12.60
   5  16   0   80.29   12.90
  -6 -16   0    5.10    8.50
   6  16   0    4.80    9.30
   7 -16   0   18.60    8.30
  -7 -16   0   -5.30    8.70
   7  16   0    8.00    9.30
  -7  16   0   11.00    6.80
  -8 -16   0   -1.70    8.90
   8 -16   0   -2.30    7.50
  -8  16   0    5.20    6.70
   8  16   0    4.80    9.40
  -9 -16   0   50.19   13.00
   9 -16   0   66.09   11.10
  -9  16   0   61.99    9.60
   9  16   0   65.19   14.40
  10 -16   0   17.30    9.20
 -10 -16   0    0.70   10.50
  10  16   0    4.10   11.80
 -10  16   0   18.90    7.70
  11 -16   0  874.81   35.10
 -11  16   0  883.01   32.80
  11  16   0  913.91   42.10
 -12 -16   0  198.38   21.40
  12 -16   0  196.28   17.80
 -12  16   0  188.38   14.90
  12  16   0  166.18   20.40
 -12  16   0  193.68   21.30
 -13 -16   0   39.90   14.40
  13 -16   0   27.60   10.50
  13  16   0   11.90   12.70
 -13  16   0   24.30    8.00
 -13  16   0    5.10   12.00
 -14 -16   0   71.49   16.70
  14 -16   0   75.99   13.40
 -14  16   0  115.59   15.40
 -14  16   0   95.49   11.70
  14  16   0  108.69   18.60
  15 -16   0  166.78   17.20
 -15 -16   0  123.29   19.20
 -15  16   0  190.68   15.30
  15  16   0  164.98   21.80
   0 -17   0   16.80    9.40
   0 -17   0    0.80    7.30
  -1 -17   0   56.09   10.80
   1 -17   0   66.39   11.20
   1 -17   0   68.79   11.70
  -1 -17   0   69.79   12.00
  -2 -17   0    3.50    9.10
  -2 -17   0    5.70    7.90
   2 -17   0   11.10    8.20
   2 -17   0    8.60    8.50
   3 -17   0   33.30    9.40
   3 -17   0   53.09   10.40
  -3 -17   0   17.40    9.30
  -3 -17   0   55.79   11.70
   4 -17   0    6.60    8.20
  -4 -17   0   -8.00    7.90
   4 -17   0   -8.30    7.00
   4  17   0   -2.70    8.30
  -5 -17   0  145.29   16.10
   5 -17   0  128.09   14.10
   5  17   0  133.69   16.00
  -6 -17   0  115.49   14.80
   6 -17   0  176.88   15.30
   6  17   0  126.39   16.70
   7 -17   0  197.08   16.70
  -7 -17   0  192.78   19.10
   7  17   0  184.18   19.10
  -8 -17   0    9.60   10.50
   8 -17   0    4.90    9.50
   8  17   0   12.70   13.60
  -8  17   0   15.00    7.20
  -9 -17   0  188.58   26.10
   9 -17   0  147.29   15.00
   9  17   0  101.49   16.80
  -9  17   0  160.78   14.40
  10 -17   0  541.05   27.10
 -10 -17   0  601.44   33.10
 -10  17   0  558.64   25.00
  10  17   0  599.84   33.80
 -11 -17   0   14.90   12.40
  11 -17   0   26.60   10.30
  11  17   0   39.00   13.50
 -11  17   0   36.90    8.80
  12 -17   0   72.19   12.60
 -12 -17   0  108.79   17.50
 -12  17   0   74.39   10.80
  12  17   0   72.09   16.00
 -12  17   0   73.79   17.20
 -13 -17   0  618.94   36.30
  13 -17   0  576.54   28.60
  13  17   0  560.94   35.30
 -13  17   0  547.15   25.20
 -13  17   0  588.44   33.80
  14 -17   0   -4.90    9.00
 -14 -17   0  -16.80   12.00
 -14  17   0   10.30    7.60
  14  17   0   -3.00   12.80
 -14  17   0   29.70   12.70
   0 -18   0 1549.05   53.39
   0 -18   0 1505.45   53.29
  -1 -18   0   -0.60    8.20
  -1 -18   0    6.20    9.30
   1 -18   0   -4.20    7.80
   1 -18   0   -1.00    8.40
  -2 -18   0   65.69   13.00
  -2 -18   0   67.79   11.80
   2 -18   0   83.99   12.40
   2 -18   0   55.49   11.30
   3 -18   0   23.80    9.50
  -3 -18   0    6.80    9.40
  -3 -18   0   18.40    9.80
   3 -18   0   20.40    9.10
   4 -18   0  137.99   14.90
   4 -18   0  126.09   14.50
  -4 -18   0  123.89   15.00
  -4 -18   0  138.49   16.50
   5 -18   0   44.90   10.20
  -5 -18   0   52.59   12.00
   5  18   0   57.69   15.00
   6 -18   0    9.80    8.50
   6  18   0    7.00    9.60
   7 -18   0   -2.70    8.00
  -7 -18   0   18.90   11.40
   7  18   0    6.50   10.10
   8 -18   0  111.39   14.00
  -8 -18   0  101.79   16.00
   8  18   0  103.39   16.40
  -9 -18   0  190.58   20.60
   9  18   0  232.38   22.30
  -9  18   0  224.18   17.00
 -10 -18   0   66.29   15.80
  10 -18   0   47.00   13.20
 -10  18   0   57.69   10.20
  10  18   0   52.59   14.70
  11 -18   0  136.99   15.70
 -11 -18   0  135.69   19.70
  11  18   0  111.39   18.50
 -11  18   0  136.29   13.60
 -12 -18   0    9.40   12.50
  12 -18   0   10.60   10.30
 -12  18   0   16.20   16.00
 -12  18   0   37.70    9.20
  12  18   0   20.20   14.00
 -13 -18   0    2.20   13.20
  13 -18   0    9.40    9.70
 -13  18   0   26.30   14.40
  13  18   0    6.90   12.10
 -13  18   0   12.00    8.40
   0 -19   0    1.60    9.40
   0 -19   0   -1.50    7.90
   1 -19   0  547.85   28.00
  -1 -19   0  529.85   28.00
  -1 -19   0  512.25   27.50
   1 -19   0  547.65   27.70
  -2 -19   0  130.49   18.80
  -2 -19   0  124.99   15.30
   2 -19   0  123.89   14.90
   2 -19   0  110.89   14.30
  -3 -19   0   23.20   10.90
   3 -19   0   11.30    9.00
   3 -19   0   30.00    9.90
  -3 -19   0    7.50   17.10
  -4 -19   0   30.30   11.40
  -4 -19   0    7.50    9.10
   4 -19   0    9.60    9.10
   4 -19   0    1.50    8.10
  -5 -19   0  549.25   30.20
   5 -19   0  556.14   27.60
   5 -19   0  634.64   30.00
   5  19   0  578.64   31.80
  -6 -19   0   32.00   10.80
   6 -19   0   43.90   10.80
   6  19   0   56.89   13.20
  -7 -19   0   52.39   13.70
   7 -19   0   50.69   11.50
   7  19   0   54.99   13.60
  -8 -19   0    2.50   10.80
   8 -19   0    2.60    9.10
   8  19   0    1.70   10.70
  -9 -19   0    7.00   12.40
   9 -19   0   15.20    9.20
   9  19   0    7.10   12.20
 -10 -19   0  447.96   30.80
  10 -19   0  388.76   24.10
  10  19   0  451.05   31.30
 -11 -19   0   99.89   17.60
  11  19   0   75.49   17.10
 -11  19   0   55.09   10.10
  12 -19   0   20.20   12.60
 -12 -19   0   15.80   13.60
 -12  19   0   13.80    8.00
  12  19   0    7.50   13.10
 -13 -19   0   53.59   17.00
  13 -19   0   55.49   12.90
 -13  19   0   84.99   11.50
 -13  19   0   89.19   19.00
  13  19   0   58.29   16.50
   0 -20   0  264.07   21.30
   0 -20   0  271.17   20.90
  -1 -20   0   29.90   10.20
   1 -20   0   38.30   11.40
  -1 -20   0   25.10   11.30
   1 -20   0   51.19   12.20
  -2 -20   0   69.79   13.50
   2 -20   0   61.79   11.80
   2 -20   0   52.99   12.30
  -2 -20   0   48.90   11.40
   3 -20   0   79.09   12.90
   3 -20   0   96.79   14.00
  -3 -20   0   79.99   14.20
  -3 -20   0   75.59   14.20
  -4 -20   0  128.09   16.60
   4 -20   0  128.59   15.50
   4 -20   0  141.59   15.90
  -4 -20   0  126.19   16.80
  -5 -20   0   12.60   10.40
   5 -20   0    5.00    9.10
   5 -20   0    9.00    9.80
  -5 -20   0   19.10   12.10
   6 -20   0    5.30    9.80
  -6 -20   0   11.70   10.40
   6  20   0   10.70   11.40
   7 -20   0   62.79   12.50
  -7 -20   0   63.29   15.10
   7  20   0   58.59   14.30
  -8 -20   0   35.60   13.60
   8 -20   0   55.19   12.50
   8  20   0   43.90   14.30
   9 -20   0  254.67   20.50
  -9 -20   0  196.78   22.30
   9  20   0  206.18   22.80
 -10 -20   0   -3.70   12.40
  10 -20   0   20.60   10.60
  10  20   0    6.10   12.00
  11 -20   0   42.10   12.30
 -11 -20   0   74.19   16.40
  11  20   0   31.70   14.10
 -12 -20   0   -3.00   13.30
  12 -20   0   -7.60    9.80
  12  20   0   12.10   13.60
   0 -21   0   -9.00    8.00
   0 -21   0   -7.50    9.80
   1 -21   0  472.25   27.50
  -1 -21   0  529.45   29.80
  -1 -21   0  509.55   28.20
   1 -21   0  480.65   27.70
   2 -21   0  219.38   20.10
   2 -21   0  225.78   20.50
  -2 -21   0  242.38   21.90
  -2 -21   0  183.68   18.40
  -3 -21   0   81.99   14.50
   3 -21   0   73.79   13.60
  -3 -21   0   86.59   15.00
   3 -21   0   88.29   14.60
   4 -21   0   71.09   13.20
  -4 -21   0   68.09   14.60
  -4 -21   0   65.39   14.10
   4 -21   0   49.20   12.60
   5 -21   0  428.06   25.60
  -5 -21   0  352.46   26.50
  -5 -21   0  381.76   28.00
   5 -21   0  361.36   24.10
   6 -21   0    2.50    9.10
   6 -21   0    4.70    9.60
  -6 -21   0    2.20   11.60
  -6 -21   0   -1.80    9.60
   7 -21   0   52.49   12.00
  -7 -21   0   32.00   13.40
   7  21   0   22.30   13.00
  -8 -21   0   43.10   14.60
   8 -21   0   33.10   12.00
   8  21   0   37.10   14.20
   9 -21   0   -3.00   10.20
  -9 -21   0    2.60   12.40
   9  21   0   33.80   14.10
 -10 -21   0   66.49   17.00
  10 -21   0  103.59   15.00
  10  21   0   85.89   17.40
 -11 -21   0   54.99   15.70
  11 -21   0   17.70   11.30
  11  21   0   35.40   15.20
   0 -22   0   -1.60    8.90
   0 -22   0   12.90   11.30
   1 -22   0  128.39   17.10
  -1 -22   0  131.39   17.70
  -1 -22   0  125.89   17.00
   1 -22   0  115.19   16.60
   2 -22   0    8.80   10.90
  -2 -22   0    5.80    9.80
  -2 -22   0    1.10   11.90
   2 -22   0    6.90    9.80
   3 -22   0   32.50   12.00
  -3 -22   0   11.30   11.90
   3 -22   0   44.20   11.80
  -3 -22   0   18.30   11.20
   4 -22   0   -8.90    9.60
  -4 -22   0   -1.10    9.80
   4 -22   0   -5.20    8.90
  -4 -22   0   -2.20   10.60
   5 -22   0  -15.40    8.40
   5 -22   0   -9.40    9.60
  -5 -22   0   12.20   12.20
  -5 -22   0   -1.60   10.50
  -6 -22   0  148.39   19.10
  -6 -22   0  129.49   18.80
   6 -22   0  170.58   18.20
   6 -22   0  119.99   16.70
  -7 -22   0   34.80   13.90
   7 -22   0   63.69   13.90
  -7 -22   0   37.90   14.50
   7 -22   0   70.79   14.10
   7  22   0   68.19   15.90
  -8 -22   0    6.30   12.20
   8 -22   0   11.70   11.50
   8  22   0   27.60   14.60
   9 -22   0   12.70   10.60
  -9 -22   0   14.40   13.20
   9  22   0   -2.50   12.40
 -10 -22   0   32.50   14.60
  10 -22   0   62.49   13.60
  10  22   0   71.69   18.00
   0 -23   0   17.90   10.20
   0 -23   0   -6.70   11.10
   1 -23   0  250.77   22.70
  -1 -23   0  217.78   21.80
  -1 -23   0  254.57   22.40
   1 -23   0  207.28   20.70
   2 -23   0  184.58   19.40
   2 -23   0  140.79   17.30
  -2 -23   0  170.38   19.80
  -2 -23   0  141.39   18.50
  -3 -23   0   75.79   15.20
   3 -23   0   88.99   14.70
  -3 -23   0   96.49   16.40
   3 -23   0  107.79   16.30
  -4 -23   0  162.08   22.90
  -4 -23   0  165.18   19.30
   4 -23   0  179.98   19.00
   4 -23   0  185.18   19.60
  -5 -23   0  168.98   20.70
   5 -23   0  214.08   20.80
  -5 -23   0  189.28   21.30
   5 -23   0  238.38   21.60
  -6 -23   0   34.00   14.60
   6 -23   0   67.19   13.80
  -6 -23   0   41.00   13.50
   6 -23   0   49.70   12.90
  -7 -23   0   44.50   14.40
   7 -23   0   72.09   14.30
   7 -23   0   69.69   14.00
  -7 -23   0   69.49   16.10
   8 -23   0   88.29   15.30
   8 -23   0  118.39   16.50
  -8 -23   0   93.79   17.60
  -8 -23   0   95.89   18.30
   8  23   0   80.39   18.30
   9 -23   0   55.39   13.70
  -9 -23   0   12.40   13.80
   9  23   0   26.90   14.70
   0 -24   0   68.49   15.40
   0 -24   0   82.79   14.70
   1 -24   0  226.38   22.10
   1 -24   0  243.48   23.10
  -1 -24   0  256.57   24.20
  -1 -24   0  225.18   22.40
   2 -24   0   28.30   12.60
  -2 -24   0   29.90   13.60
   2 -24   0   21.50   12.30
  -2 -24   0   28.90   12.80
  -3 -24   0   -9.30   10.40
  -3 -24   0   -1.00   20.90
   3 -24   0    4.70   11.50
   3 -24   0   36.10   12.40
  -4 -24   0    6.10   12.50
  -4 -24   0    9.80   12.00
   4 -24   0   10.00   11.40
   4 -24   0    2.80   11.50
   5 -24   0   95.79   16.70
  -5 -24   0   69.79   15.90
   5 -24   0  101.79   16.20
  -5 -24   0  106.79   17.50
  -6 -24   0  135.89   20.60
  -6 -24   0  173.98   20.90
   6 -24   0  179.78   20.00
   6 -24   0  137.49   18.30
  -7 -24   0    3.90   12.00
   7 -24   0   11.00   12.00
  -7 -24   0   -1.30   12.60
   7 -24   0   12.20   10.30
   0 -25   0    3.00   10.30
   0 -25   0   -8.80   11.60
  -1 -25   0   -1.50   10.40
  -1 -25   0   -8.30   11.80
   1 -25   0   -6.00   11.60
   1 -25   0    2.00    9.20
   2 -25   0   89.69   16.10
  -2 -25   0   81.29   16.30
   2 -25   0   59.39   14.10
   3 -25   0  366.26   27.80
  -3 -25   0  339.47   27.50
   3 -25   0  365.66   26.50
  -3 -25   0  397.36   29.90
   4 -25   0  404.56   27.70
  -4 -25   0  398.56   29.80
  -4 -25   0  412.16   29.50
   4 -25   0  362.36   27.30
  -5 -25   0   80.79   16.80
   5 -25   0   73.99   16.00
   5 -25   0   97.99   16.10
  -5 -25   0   45.90   15.10
   6 -25   0   11.60   11.20
  -6 -25   0   19.80   14.00
  -6 -25   0    0.30   12.80
   6 -25   0   18.20   12.10
   0 -26   0    1.60   11.70
   0 -26   0    2.90   10.20
   1 -26   0    8.10   11.90
   1 -26   0    8.60   11.20
  -1 -26   0   -3.30   10.70
   2 -26   0   13.90   11.00
  -2 -26   0   -2.30   13.10
  -2 -26   0    2.40   11.70
   2 -26   0    6.80   12.20
   3 -26   0    9.00   10.80
  -3 -26   0   -9.70   12.40
   3 -26   0    4.70   12.10
  -3 -26   0   14.50   12.00
  19   0  -1  180.38   20.20
 -19   0   1  143.49   18.90
  19   0  -1  147.59   17.90
 -18   0   1   -5.90   10.50
  18   0  -1   -7.70   11.10
  18   0  -1  -13.00    9.20
  17   0  -1  -16.80    9.70
 -17   0   1    8.70   11.30
  17   0  -1    1.80    9.70
  16   0  -1    2.30   10.60
 -16   0   1    4.50   10.20
  16   0  -1    4.40    9.50
  15   0  -1   73.09   13.10
  15   0  -1   70.19   12.30
 -15   0   1   50.29   12.90
  14   0  -1  -20.60    8.00
  14   0  -1    9.10    8.50
 -14   0   1  -11.20    8.30
  13   0  -1   28.60    9.20
  13   0  -1    4.50    8.40
 -13   0   1    7.60    9.40
  12   0  -1   13.10    7.40
  12   0  -1   -5.00    8.40
 -12   0   1    2.10    8.40
 -11   0   1    6.60    8.50
  11   0  -1   16.00    8.60
  11   0  -1    2.80    7.40
  10   0  -1    3.50    8.20
 -10   0   1   -0.20    7.70
  10   0  -1   -7.90    7.00
   9   0  -1  127.49   12.00
  -9   0   1  116.19   12.10
   9   0  -1  101.69    9.90
  -8   0   1   -2.10    6.70
   8   0  -1   -5.00    6.10
   8   0  -1    4.60    6.80
  -7   0   1  122.59   10.80
   7   0  -1  116.09    9.90
   7   0  -1  125.59   10.80
   6   0  -1    8.20    6.20
  -6   0   1   -7.20    5.80
  -5   0   1  422.96   17.30
   5   0  -1  377.66   16.80
   4   0  -1    5.70    4.70
  -4   0   1    0.60    5.00
   3   0  -1   10.40    4.00
  -3   0   1    9.50    3.90
  -2   0   1   -0.20    2.70
  -2   0  -1    5.30    3.30
   2   0   1    2.90    3.30
  -2   0  -1    3.50    2.10
   3   0   1   68.09    5.00
  -3   0  -1   60.49    6.10
  -3   0  -1   67.59    6.20
   3   0   1   52.29    6.50
   4   0   1   -2.90    6.50
  -4   0  -1   -1.50    4.70
   4   0   1    7.00    4.80
  -4   0  -1    3.80    5.70
   5   0   1  654.73   21.50
   5   0   1  584.04   23.00
  -5   0  -1  643.94   21.90
   6   0   1    6.30    5.20
  -6   0  -1   -8.30    5.30
   6   0   1   -4.30    7.30
   7   0   1 1292.77   38.70
  -7   0  -1 1233.58   38.50
   7   0   1 1211.78   40.10
  -8   0  -1   -7.90    6.00
   8   0   1    2.40    8.20
   8   0   1    3.20    5.90
   9   0   1  143.09   12.90
   9   0   1  160.78   14.30
  -9   0  -1  156.98   13.60
  10   0   1   -4.50    6.80
 -10   0  -1   -3.10    7.00
  11   0   1   -6.20    6.40
  11   0   1   10.50   10.00
 -11   0  -1    0.30    7.30
  12   0   1  -13.10    8.70
 -12   0  -1    1.70    7.80
 -13   0  -1   69.89   11.30
  13   0   1   82.69   13.80
  13   0   1   89.49   11.50
  14   0   1  -10.80    6.80
 -14   0  -1    1.90   10.00
  14   0   1    5.80   10.60
  15   0   1  347.67   21.20
  15   0   1  347.37   25.00
 -15   0  -1  300.07   22.60
 -16   0  -1   -8.10    9.20
  16   0   1   -7.40   11.00
  16   0   1   -3.80    8.40
 -17   0  -1   12.80   10.30
  17   0   1   11.20   10.20
  17   0   1   10.60   13.10
 -18   0  -1    8.80   11.50
  18   0   1   12.30   12.90
  18   0   1   -0.40    9.60
  19  -1  -1  103.19   15.40
 -19  -1   1  163.88   19.80
  19  -1  -1  144.19   17.50
  19   1  -1  111.19   18.00
 -19   1   1  122.09   17.50
  19   1  -1  153.18   17.80
  18  -1  -1   12.50   11.00
  18  -1  -1   14.60   10.40
 -18  -1   1   32.00   12.60
  18   1  -1    7.60   10.40
 -18   1   1   14.70   11.00
  18   1  -1  -11.50   11.70
 -17  -1   1   20.40   12.10
  17  -1  -1   -2.70   10.90
  17  -1  -1   31.70   11.30
  17   1  -1   12.20    9.90
 -17   1   1  -12.80    9.30
  17   1  -1    7.00   11.00
  16  -1  -1    5.50   10.20
 -16  -1   1  -12.90    9.90
  16  -1  -1   14.50    9.80
  16   1  -1   -5.60   10.30
 -16   1   1    9.70   10.20
  16   1  -1    2.50    8.90
 -15  -1   1   45.60   12.20
  15  -1  -1   39.00   10.70
  15  -1  -1   46.20   11.20
  15   1  -1   74.79   12.60
  15   1  -1   42.30   12.20
 -15   1   1   53.29   12.20
  14  -1  -1   20.20   15.80
 -14  -1   1    6.00    8.90
  14  -1  -1   16.60    8.80
  14   1  -1    7.70    8.10
 -14   1   1   -1.10    8.40
  14   1  -1   -2.10    8.60
  13  -1  -1   -4.50    8.10
  13  -1  -1   -6.90    6.70
 -13  -1   1    7.50    8.70
 -13   1   1   -6.80    8.80
  13   1  -1   10.00    8.10
  13   1  -1  -13.70    8.10
 -12  -1   1    8.00    8.60
  12  -1  -1   11.90    7.80
  12  -1  -1   16.80    8.40
 -12   1   1   14.70    9.10
  12   1  -1   15.60    8.80
  12   1  -1   13.80    8.20
  11  -1  -1  151.68   14.00
 -11  -1   1  147.39   14.60
  11   1  -1  120.79   14.70
  11   1  -1  139.69   13.60
 -11   1   1  150.28   14.30
 -10  -1   1  228.28   17.40
  10  -1  -1  219.58   14.90
  10  -1  -1  224.58   16.10
  10   1  -1  229.88   15.70
 -10   1   1  231.68   16.70
  10   1  -1  235.58   16.20
   9  -1  -1   47.20    8.60
  -9  -1   1   25.10    7.90
   9  -1  -1   27.80    7.70
  -9   1   1   50.19    9.50
   9   1  -1   29.20    7.70
   9   1  -1   37.20    9.40
   8  -1  -1    1.40    5.90
   8  -1  -1    5.80    6.40
  -8  -1   1    6.10    6.90
  -8   1   1    5.90    7.00
   8   1  -1   -9.70    5.80
  -7  -1   1  392.36   18.50
   7  -1  -1  368.36   15.40
   7  -1  -1  383.16   17.30
   7   1  -1  388.86   17.80
  -7   1   1  372.36   17.80
   6  -1  -1   22.40    5.60
   6  -1  -1   19.70    6.70
  -6   1   1   21.40    6.90
   5  -1  -1  144.89    8.60
  -5  -1   1  152.28   12.20
   5  -1  -1  143.39   10.80
  -5   1   1  143.89   11.90
   5   1  -1  156.08   12.00
   4  -1  -1  234.28   11.90
   4  -1  -1  239.98    8.80
  -4  -1   1  233.48   12.60
  -4   1   1  247.48   12.40
   4   1  -1  220.88   12.40
  -3  -1   1    2.20    3.80
   3  -1  -1    9.00    3.90
  -3   1   1    7.80    3.80
   3   1  -1    9.80    4.10
   2  -1  -1   24.20    4.50
  -2  -1   1   20.60    3.20
  -2   1   1   20.20    3.10
   2  -1   1   58.49    5.80
  -2  -1  -1   51.79    4.50
  -2   1  -1   47.60    3.40
   2   1   1   50.49    4.40
   2   1   1   46.80    4.70
  -2   1  -1   60.29    5.90
  -3  -1  -1   35.90    4.80
   3  -1   1   23.90    6.20
  -3   1  -1   28.80    5.80
   3   1   1   33.00    5.90
   3   1   1   37.20    4.50
  -3   1  -1   42.10    4.10
  -4  -1  -1  505.05   17.90
   4  -1   1  506.15   16.90
   4  -1   1  465.85   19.20
  -4   1  -1  496.35   18.30
   4   1   1  501.65   17.60
   4   1   1  483.05   19.00
  -4   1  -1  490.85   16.90
   5  -1   1   63.09    6.80
   5  -1   1   75.19    9.50
  -5  -1  -1   64.29    7.80
   5   1   1   69.99    9.00
  -5   1  -1   76.69    7.20
   5   1   1   54.49    7.30
  -5   1  -1   67.79    7.60
   6  -1   1   33.10    6.40
  -6  -1  -1   25.90    6.90
   6  -1   1   21.10    7.90
   6   1   1   19.40    5.90
   6   1   1    9.20    7.40
  -6   1  -1   21.50    6.10
  -6   1  -1   19.10    6.10
   7  -1   1  533.75   20.30
   7  -1   1  527.05   22.60
  -7  -1  -1  552.64   21.20
   7   1   1  541.65   20.80
  -7   1  -1  511.55   20.20
   7   1   1  523.35   22.70
   8  -1   1  107.29   11.80
   8  -1   1  125.69   10.20
  -8  -1  -1  118.19   10.80
   8   1   1   94.59   11.30
  -8   1  -1  131.79   10.90
   8   1   1  103.19   10.00
   9  -1   1 1424.66   43.70
   9  -1   1 1417.66   45.80
  -9  -1  -1 1372.26   44.70
   9   1   1 1453.75   51.39
   9   1   1 1345.77   44.10
  -9   1  -1 1351.06   43.80
  10  -1   1    9.50    7.30
 -10  -1  -1    9.60    7.50
  10  -1   1   -2.50    9.00
  10   1   1    4.60    7.30
 -10   1  -1   -7.60    7.00
  10   1   1   -8.10    8.90
  11  -1   1   28.90   18.10
 -11  -1  -1   53.09   10.10
  11  -1   1   42.70    8.90
  11   1   1   38.60   10.80
 -11   1  -1   39.80    9.50
  12  -1   1  -12.80    8.30
  12  -1   1   15.60    7.60
 -12  -1  -1   19.40    8.50
  12   1   1    3.40    9.60
  12   1   1    0.20    6.80
 -12   1  -1   15.80    8.20
  13  -1   1    8.90   10.40
 -13  -1  -1  -13.80   12.90
  13   1   1    8.60   10.40
 -13   1  -1   -7.80    7.30
  13   1   1   -3.50    6.90
 -14  -1  -1   16.90    9.40
  14  -1   1   26.20    8.50
  14  -1   1   14.50   11.30
 -14   1  -1   20.00    9.10
  14   1   1   10.60   11.00
  14   1   1   11.40    8.20
  15  -1   1   84.29   12.20
 -15  -1  -1   84.59   13.20
  15  -1   1   67.69   14.20
 -15   1  -1   64.19   12.30
  15   1   1   77.89   12.80
  15   1   1   64.59   14.10
 -16  -1  -1   51.89   11.70
  16  -1   1   30.70   14.20
  16  -1   1   32.50   10.40
  16   1   1   36.60   10.90
  16   1   1   42.50   14.80
 -17  -1  -1   -2.20   11.10
  17  -1   1   19.80   13.10
  17  -1   1    6.50    9.40
 -17   1  -1   12.00   10.20
  17   1   1   20.70   10.70
  17   1   1   -4.50   13.00
  18  -1   1   18.90   13.80
 -18  -1  -1    2.20   11.40
  18  -1   1   12.20    9.60
  18   1   1    3.10   10.40
 -18   1  -1   37.20   12.50
  18   1   1   33.30   14.70
  19  -2  -1   38.80   11.90
 -19  -2   1   40.10   15.10
 -19   2   1   49.70   13.70
  19   2  -1   57.29   13.90
  19   2  -1   76.39   16.60
 -18  -2   1    2.00   11.60
  18  -2  -1    2.60    9.70
  18   2  -1   -0.70   11.90
 -18   2   1  -11.00    9.60
  18   2  -1  -18.70    9.00
  17  -2  -1    3.90    9.10
 -17  -2   1   -6.00   10.80
  17   2  -1    6.90   10.00
 -17   2   1   17.60   10.80
  17   2  -1    9.60   12.20
 -16  -2   1  126.39   16.60
  16  -2  -1  118.09   15.10
  16  -2  -1  152.98   15.80
 -16   2   1  147.49   16.30
  16   2  -1  141.99   16.30
  16   2  -1  125.49   17.00
 -15  -2   1   85.59   14.20
  15  -2  -1   79.69   12.20
  15  -2  -1   99.39   13.30
  15   2  -1   86.59   13.00
  15   2  -1   56.19   13.50
 -15   2   1  101.89   14.00
  14  -2  -1   18.60    8.80
  14  -2  -1    7.20    9.20
 -14  -2   1   14.50    9.80
  14   2  -1   10.80    9.90
  14   2  -1   20.20    9.00
  13  -2  -1   16.30    8.30
 -13  -2   1    5.60    8.80
  13  -2  -1    9.80    7.70
  13   2  -1   -2.40    8.60
 -13   2   1   12.30    8.50
  13   2  -1   12.20    7.90
  12  -2  -1   19.30    8.30
 -12  -2   1    7.10    8.30
  12  -2  -1   12.10    9.50
  12   2  -1    8.60    8.50
 -12   2   1   31.80    9.10
  12   2  -1    2.60    7.70
 -11  -2   1  636.44   27.70
  11  -2  -1  612.04   24.50
  11  -2  -1  604.64   26.00
  11   2  -1  609.44   27.10
  11   2  -1  637.04   26.50
 -11   2   1  633.74   26.40
 -10  -2   1  185.58   15.70
  10  -2  -1  211.88   15.50
  10  -2  -1  197.98   14.20
 -10   2   1  202.98   15.80
  10   2  -1  200.18   15.90
   9  -2  -1    3.70    6.60
  -9  -2   1   12.60    9.10
   9  -2  -1   -8.50    6.20
   9   2  -1   12.00    7.40
  -9   2   1    1.20    7.10
   8  -2  -1  508.75   20.70
  -8  -2   1  480.55   21.60
   8  -2  -1  463.75   18.40
  -8   2   1  480.95   20.80
   8   2  -1  508.85   22.40
   7  -2  -1   -1.70    5.40
   7  -2  -1    6.60    5.80
  -7  -2   1   -1.00    6.60
  -7   2   1    8.00    6.50
   7   2  -1   11.20    6.40
   6  -2  -1   77.99    8.90
  -6  -2   1   81.49    9.80
  -6   2   1   92.89    9.10
   6   2  -1   63.49    8.50
   5  -2  -1  160.88   11.60
  -5  -2   1  146.69   12.50
   5   2  -1  150.78   12.10
  -5   2   1  161.28   11.60
  -4  -2   1    3.30    5.80
   4  -2  -1   -3.20    4.90
  -4   2   1   -0.40    5.10
   4   2  -1    2.90    5.40
  -3  -2   1    4.00    4.20
   3  -2  -1    5.40    3.90
   3   2  -1    9.00    4.60
  -3   2   1    8.30    4.10
  -2  -2   1  158.48    7.60
   2  -2  -1  158.48    7.00
   2   2  -1  156.48    7.50
  -2   2   1  148.49    6.90
  -2  -2  -1  591.94   18.40
  -2   2  -1  612.44   20.50
  -2   2  -1  584.44   16.50
   2   2   1  597.74   18.50
   3  -2   1   76.89    8.90
  -3  -2  -1   94.89    7.10
  -3   2  -1   81.19    5.80
   3   2   1   83.99    7.60
  -3   2  -1   84.29    8.20
   4  -2   1  327.17   16.80
  -4  -2  -1  338.37   14.60
  -4   2  -1  370.56   16.00
   4   2   1  342.47   14.80
  -4   2  -1  339.07   12.90
   5  -2   1 1772.22   53.29
   5  -2   1 1848.42   50.99
  -5  -2  -1 1867.21   52.59
  -5   2  -1 1832.72   52.19
   5   2   1 1829.52   52.49
  -5   2  -1 1763.82   50.69
   6  -2   1  140.69   12.10
   6  -2   1  119.79    9.70
  -6  -2  -1  145.39   11.30
  -6   2  -1  121.99   10.10
   6   2   1   93.89   10.30
   6   2   1  128.79   10.90
  -6   2  -1  108.79   10.60
  -7  -2  -1  183.48   13.30
   7  -2   1  179.68   15.00
   7  -2   1  193.48   12.00
  -7   2  -1  174.08   11.60
   7   2   1  193.58   14.90
   7   2   1  169.78   12.70
  -7   2  -1  207.68   12.00
  -8  -2  -1  155.78   13.30
   8  -2   1  151.88   11.60
   8  -2   1  157.28   14.80
   8   2   1  138.29   13.20
   8   2   1  136.99   11.50
  -8   2  -1  126.29   11.40
  -8   2  -1  136.39   10.50
   9  -2   1   70.29    9.50
  -9  -2  -1   59.19    9.80
   9  -2   1   73.59   11.40
   9   2   1   69.79    9.60
   9   2   1   60.59   11.30
  -9   2  -1   66.39    9.30
  10  -2   1 1245.08   41.60
 -10  -2  -1 1327.47   43.60
  10  -2   1 1272.27   44.00
 -10   2  -1 1230.18   41.50
  10   2   1 1344.17   47.60
  10   2   1 1347.57   45.50
  11  -2   1   75.09   10.00
  11  -2   1   67.49   11.70
 -11  -2  -1   90.89   14.00
  11   2   1   81.59   11.00
  11   2   1   52.29   11.60
 -11   2  -1   65.89   10.10
 -12  -2  -1    9.40    8.30
  12  -2   1   -1.80    6.20
  12  -2   1   -3.50    9.70
  12   2   1   -4.70    6.50
  12   2   1    7.90   10.00
 -12   2  -1   -0.90    7.20
  13  -2   1   -1.30    9.60
 -13  -2  -1   18.20    9.20
  13  -2   1   11.20    7.50
 -13   2  -1    6.70    7.90
  13   2   1   14.80    7.90
  13   2   1   -1.50   10.40
  14  -2   1   -7.70   10.20
  14  -2   1   -1.70   13.60
 -14  -2  -1    6.70    8.80
  14   2   1  -26.30    9.70
  14   2   1   -8.50    7.40
 -14   2  -1   -2.50    7.60
  15  -2   1  507.25   25.80
 -15  -2  -1  547.75   28.10
  15  -2   1  569.94   29.20
  15   2   1  517.65   26.90
  15   2   1  560.94   31.60
 -15   2  -1  547.55   26.60
  16  -2   1   47.80   10.90
  16  -2   1   45.30   14.00
 -16  -2  -1   49.80   12.70
  16   2   1   40.80   11.40
 -16   2  -1   56.99   12.00
  16   2   1   22.90   13.50
  17  -2   1   75.19   13.00
 -17  -2  -1   98.79   15.30
  17  -2   1   94.69   16.30
  17   2   1  110.19   15.10
  17   2   1   71.09   17.00
 -17   2  -1   70.99   13.50
  18  -2   1  237.88   20.40
 -18  -2  -1  267.17   24.40
  18  -2   1  270.87   23.70
  18   2   1  250.27   22.10
  18   2   1  244.58   25.30
 -19  -3   1   44.00   14.70
  19  -3  -1   21.20   11.00
  19   3  -1    0.00   13.40
 -19   3   1   43.30   13.00
  19   3  -1   39.50   12.70
  18  -3  -1   45.30   12.00
 -18  -3   1   16.80   13.10
  18   3  -1   16.40   11.80
  18   3  -1   23.80   14.40
 -18   3   1   27.10   11.50
  17  -3  -1   48.30   11.80
 -17  -3   1   34.80   13.40
 -17   3   1   40.30   11.70
  17   3  -1   43.20   13.40
  17   3  -1   54.89   13.00
  16  -3  -1    7.70    9.40
 -16  -3   1   32.20   12.10
  16   3  -1   22.60   12.20
 -16   3   1   14.00    9.70
  16   3  -1   19.90   10.60
  15  -3  -1   53.69   11.20
  15  -3  -1   62.69   10.80
 -15  -3   1   37.00   12.00
  15   3  -1   47.80   13.20
  15   3  -1   42.90   10.80
  14  -3  -1   -4.50    7.40
  14  -3  -1    7.60    8.10
 -14  -3   1   26.30   10.20
 -14   3   1   15.70    9.00
  14   3  -1    0.70    9.20
  14   3  -1    7.40    8.50
  13  -3  -1   -5.20    6.70
 -13  -3   1   -1.00    8.50
 -13   3   1  -10.50    7.00
  13   3  -1   11.40    8.40
  13   3  -1    1.40    8.90
  12  -3  -1    7.20    7.20
  12  -3  -1    1.90    7.00
 -12  -3   1    9.50    8.40
  12   3  -1   17.20    8.10
  12   3  -1    0.60    8.30
 -12   3   1   12.70    8.00
 -11  -3   1  249.18   18.80
  11  -3  -1  247.38   16.80
 -11   3   1  238.08   17.00
  11   3  -1  244.48   17.70
  10  -3  -1  806.92   30.10
 -10  -3   1  779.02   31.50
 -10   3   1  785.82   29.80
  10   3  -1  797.52   31.00
   9  -3  -1 2371.46   70.99
  -9  -3   1 2503.55   72.89
   9   3  -1 2406.36   72.19
  -9   3   1 2450.45   70.89
   8  -3  -1   20.10    6.70
   8   3  -1   22.20    7.30
  -8   3   1   29.20    7.30
   7  -3  -1    0.80    5.50
  -7  -3   1   -8.20    6.10
   7   3  -1   -1.80    6.90
  -7   3   1   -4.00    5.70
   6  -3  -1  123.49   10.90
  -6  -3   1  133.39   11.30
   6   3  -1  141.99   12.30
  -6   3   1  146.19   11.00
  -5  -3   1   50.79    8.10
   5  -3  -1   47.20    7.10
   5   3  -1   45.10    8.00
  -5   3   1   38.20    6.80
   4  -3  -1  357.56   14.70
  -4  -3   1  351.06   16.30
  -4   3   1  335.47   14.30
   4   3  -1  347.07   15.60
  -3  -3   1   48.70    6.20
   3  -3  -1   38.10    5.20
  -3   3   1   45.60    5.40
   3   3  -1   44.80    6.40
   2  -3  -1   97.59    6.60
  -2  -3   1   85.39    6.90
   2   3  -1   90.49    6.80
  -2   3   1   95.39    6.60
  -1  -3   1  403.56   13.10
   1  -3  -1  395.86   12.90
   1   3  -1  386.76   13.00
  -1   3   1  383.16   12.90
   0  -3   1  103.49    5.40
   0  -3  -1  115.29    6.10
   0   3   1  104.09    6.30
   0   3  -1  111.49    5.60
  -1  -3  -1 1628.64   45.60
   1   3   1 1664.53   45.80
  -2  -3  -1   35.80    4.70
  -2   3  -1   31.30    3.00
   2   3   1   23.70    4.60
  -3  -3  -1   -2.70    4.80
  -3   3  -1   16.20    7.50
   3   3   1    6.90    5.10
  -3   3  -1    9.10    3.30
   4  -3   1  470.35   20.10
  -4  -3  -1  441.36   17.90
   4   3   1  432.86   17.90
  -4   3  -1  438.76   19.30
  -4   3  -1  461.55   15.10
  -5  -3  -1   26.00    6.70
   5  -3   1   45.60    6.80
   5  -3   1   19.70    9.10
  -5   3  -1   29.80    8.10
  -5   3  -1   38.70    5.80
   5   3   1   41.40    7.30
   6  -3   1  165.58   12.90
  -6  -3  -1  148.99   12.20
   6  -3   1  121.29    9.70
  -6   3  -1  148.29   12.20
  -6   3  -1  138.39    9.70
   6   3   1  141.49   11.80
   7  -3   1    5.90    5.50
   7  -3   1   -4.70    7.90
  -7  -3  -1   -9.80    5.50
  -7   3  -1    5.30    6.30
   7   3   1    0.00    5.70
  -7   3  -1    5.50    5.30
   8  -3   1   23.90    9.00
   8  -3   1   32.30    6.70
  -8  -3  -1   34.20    8.30
  -8   3  -1   38.90    7.00
  -8   3  -1   20.00    6.80
   8   3   1   28.90    7.60
   8   3   1   25.30    9.20
  -9  -3  -1  709.13   28.40
   9  -3   1  724.03   26.50
   9  -3   1  705.23   29.00
   9   3   1  724.83   28.90
  -9   3  -1  734.93   26.40
   9   3   1  777.62   30.60
  -9   3  -1  740.23   25.00
  10  -3   1   57.89    8.90
 -10  -3  -1   52.79   16.90
  10  -3   1   55.49   11.10
  10   3   1   75.99   10.70
 -10   3  -1   53.79    9.00
  10   3   1   42.90   11.20
 -11  -3  -1  719.33   29.90
  11  -3   1  738.73   29.80
  11  -3   1  686.03   27.30
  11   3   1  732.93   29.30
 -11   3  -1  713.73   27.40
  11   3   1  717.03   31.60
  12  -3   1   35.10   10.40
 -12  -3  -1   20.80    9.40
  12  -3   1   24.30    7.80
  12   3   1   27.60    8.70
  12   3   1   18.60   10.50
 -12   3  -1   40.60    8.70
  13  -3   1    6.50    7.20
  13  -3   1    1.70    9.50
 -13  -3  -1    3.50    8.80
  13   3   1    9.70    8.10
  13   3   1    6.40   10.90
 -13   3  -1    1.10    7.40
  14  -3   1  152.38   14.40
 -14  -3  -1  163.48   16.30
  14   3   1  133.69   14.80
  14   3   1  158.48   18.30
 -14   3  -1  137.79   14.00
  15  -3   1  335.87   23.40
 -15  -3  -1  314.47   22.20
  15  -3   1  325.07   23.90
  15   3   1  321.37   22.00
  15   3   1  374.06   27.00
 -15   3  -1  358.56   21.20
  16  -3   1  546.15   28.80
  16  -3   1  493.75   26.00
 -16  -3  -1  517.55   29.00
 -16   3  -1  522.45   26.70
  16   3   1  608.84   29.60
  16   3   1  572.24   33.60
  17  -3   1  178.88   19.10
 -17  -3  -1  185.48   19.40
  17  -3   1  182.88   17.20
  17   3   1  175.78   18.10
  17   3   1  207.68   23.30
 -17   3  -1  191.48   17.30
  18  -3   1   25.20   12.70
 -18  -3  -1   12.20   12.40
  18  -3   1   17.80    9.60
 -18   3  -1   13.10   10.20
  18   3   1   13.10   10.70
  18   3   1   20.00   16.20
 -18  -4   1    3.20   11.80
  18  -4  -1  -10.80    9.00
  18   4  -1   16.90   11.30
 -18   4   1   10.00   11.20
  18   4  -1   27.40   13.80
  17  -4  -1   -0.80    9.30
 -17  -4   1    2.50   11.40
  17   4  -1   -9.30   11.60
 -17   4   1   -4.10   10.80
  17   4  -1   -4.60    9.70
 -16  -4   1  143.29   17.30
  16  -4  -1  129.79   15.70
  16   4  -1  123.49   15.80
 -16   4   1  111.49   16.90
  16   4  -1  124.09   17.40
 -15  -4   1  246.08   20.50
  15  -4  -1  216.68   18.00
  15   4  -1  249.18   21.50
  15   4  -1  250.47   20.40
 -15   4   1  215.38   18.80
 -14  -4   1   11.70   10.10
  14  -4  -1   19.80    8.70
 -14   4   1   14.60    8.20
  14   4  -1    8.30    9.90
  14   4  -1    4.60    8.40
 -13  -4   1   12.80    9.70
 -13   4   1  -11.00    7.00
  13   4  -1    2.60    8.30
  13   4  -1   -0.10    8.80
 -12  -4   1   -2.60    8.40
  12  -4  -1    8.40    7.40
 -12   4   1   12.10    7.80
  12   4  -1   10.40    8.40
 -11  -4   1 1026.90   38.50
  11  -4  -1 1001.30   35.70
 -11   4   1  993.20   35.60
  11   4  -1 1022.80   37.70
 -10  -4   1   28.20    9.60
  10  -4  -1   30.40    8.20
  10   4  -1    9.70    8.30
 -10   4   1   22.30    8.00
  -9  -4   1  351.06   20.30
   9  -4  -1  319.07   17.90
  -9   4   1  353.56   18.00
   9   4  -1  382.16   20.10
  -8  -4   1   12.20    7.90
   8  -4  -1   18.70    6.90
   8   4  -1   19.60    7.30
  -8   4   1   24.50    7.10
   7  -4  -1   91.79    9.50
  -7  -4   1   67.69    9.90
   7   4  -1   76.29    9.50
  -7   4   1   74.89    8.60
  -6  -4   1   -0.80    6.30
   6  -4  -1    4.90    5.80
  -6   4   1    5.80    5.70
  -5  -4   1  268.67   15.70
   5  -4  -1  293.17   14.10
  -5   4   1  274.67   13.60
   5   4  -1  258.17   15.10
  -4  -4   1  107.39    9.70
   4  -4  -1  108.69    9.60
  -4   4   1  126.09    9.80
   4   4  -1   96.79    8.90
   3  -4  -1  346.87   14.00
  -3  -4   1  332.07   15.30
  -3   4   1  352.76   13.90
   3   4  -1  330.67   15.30
  -2  -4   1    3.60    4.60
   2  -4  -1   10.50    4.30
   2   4  -1    7.60    4.60
  -2   4   1    6.10    4.10
   1  -4  -1  225.98    9.80
  -1  -4   1  216.48    9.90
   1   4  -1  210.38    9.90
  -1   4   1  219.98    9.70
   0  -4  -1 1552.44   43.00
   0  -4   1 1505.95   42.40
   0   4   1 1538.05   43.00
   0   4  -1 1516.55   42.50
  -1  -4  -1   30.90    5.20
   1  -4   1   24.90    3.80
   1   4   1   26.80    5.00
  -2  -4  -1  278.57   12.60
  -2   4  -1  246.58    9.60
   2   4   1  267.87   12.30
  -3  -4  -1  280.57   13.70
  -3   4  -1  278.57   10.50
   3   4   1  284.57   14.10
  -4  -4  -1   11.50    6.30
  -4   4  -1   15.50    4.50
   4   4   1   14.80    6.10
  -4   4  -1   19.70    9.30
  -5  -4  -1  373.86   17.40
   5   4   1  378.96   17.30
  -5   4  -1  364.36   18.40
  -5   4  -1  388.96   14.00
   6  -4   1   27.60    5.60
  -6  -4  -1   19.60    6.80
   6   4   1   12.20    6.40
  -6   4  -1   14.30    4.70
  -6   4  -1   25.50    8.10
   7  -4   1   29.90    6.10
  -7  -4  -1   26.20    7.60
   7  -4   1   11.70    8.90
  -7   4  -1   25.50    6.10
  -7   4  -1   38.50    7.80
   7   4   1   25.30    8.70
   8  -4   1  517.55   20.10
  -8  -4  -1  574.94   26.80
   8  -4   1  507.25   23.50
  -8   4  -1  521.85   19.80
  -8   4  -1  482.65   20.30
   8   4   1  520.05   22.30
  -9  -4  -1    3.50    7.60
   9  -4   1    2.50    6.20
   9  -4   1    7.00    9.10
  -9   4  -1    8.20    6.50
  -9   4  -1    2.90    6.40
   9   4   1   -3.10    8.30
   9   4   1   -7.00    6.60
  10  -4   1  275.27   15.80
 -10  -4  -1  272.97   18.60
  10  -4   1  278.97   18.80
 -10   4  -1  248.28   13.90
  10   4   1  302.87   20.00
  10   4   1  280.97   17.70
 -10   4  -1  254.07   15.30
  11  -4   1   23.80    7.30
  11  -4   1   28.60   10.40
 -11  -4  -1   33.60    9.60
  11   4   1   31.90   10.80
  11   4   1   20.40    8.40
 -11   4  -1   36.20    7.80
  12  -4   1   18.00   10.30
  12  -4   1   -3.90    6.40
 -12  -4  -1    6.20    8.30
  12   4   1    9.50    8.30
  12   4   1   10.90   10.50
 -12   4  -1   11.10    7.40
 -13  -4  -1   47.80   11.20
  13  -4   1   42.80    8.90
  13  -4   1   49.80   11.90
  13   4   1   34.70   12.20
  13   4   1   32.50    9.70
 -13   4  -1   39.60    9.00
  14  -4   1   67.49   12.50
  14  -4   1   49.20    9.90
 -14  -4  -1   56.39   12.70
  14   4   1   60.09   11.50
 -14   4  -1   62.39   10.60
  14   4   1   32.50   12.90
  15  -4   1   11.50    8.30
 -15  -4  -1   12.70   10.30
  15  -4   1   40.20   12.70
 -15   4  -1    5.10    8.70
  15   4   1  -18.90   12.60
  15   4   1   22.30    9.80
 -16  -4  -1  189.68   19.10
  16  -4   1  171.88   16.60
 -16   4  -1  184.08   17.00
  16   4   1  166.28   20.40
  16   4   1  166.58   17.20
 -17  -4  -1  159.18   18.70
  17  -4   1  162.88   16.50
  17   4   1  213.18   24.00
  17   4   1  162.38   17.90
 -17   4  -1  203.78   18.60
 -18  -4  -1   21.20   12.70
  18  -4   1   10.30    9.60
 -18   4  -1   -6.10    9.60
  18   4   1   12.40   14.80
  18   4   1   21.20   11.50
 -18  -5   1   69.39   15.60
  18  -5  -1   36.40   11.60
  18   5  -1   34.00   14.80
  18   5  -1   68.89   13.90
  17  -5  -1    7.60    9.70
 -17  -5   1   18.40   12.70
  17   5  -1   27.20   12.40
 -17   5   1    8.70   10.20
  17   5  -1   33.00   14.00
 -16  -5   1   22.40   12.30
  16  -5  -1   17.60    9.80
  16   5  -1   17.20   10.30
 -16   5   1   22.40   10.20
  16   5  -1   32.50   13.50
  15  -5  -1  147.49   15.60
 -15  -5   1  147.49   17.20
 -15   5   1  131.09   14.40
  15   5  -1  140.59   16.90
  15   5  -1  102.19   16.00
 -14  -5   1  119.29   15.50
  14  -5  -1  133.39   14.60
 -14   5   1  142.49   14.30
  14   5  -1  111.09   15.00
  14   5  -1  126.59   15.20
 -13  -5   1  189.28   17.60
  13  -5  -1  153.88   14.50
  13   5  -1  198.28   17.60
 -13   5   1  185.78   16.10
 -12  -5   1   17.90    9.30
  12  -5  -1   16.60    7.60
 -12   5   1   11.00    7.60
  12   5  -1   18.90    9.10
 -11  -5   1  136.99   14.50
  11  -5  -1  160.78   14.10
  11   5  -1  124.99   13.60
 -11   5   1  142.49   12.90
  10  -5  -1   75.09   10.50
 -10  -5   1   75.69   11.50
  10   5  -1   72.59   11.30
 -10   5   1   72.19    9.70
   9  -5  -1 1331.37   43.30
  -9  -5   1 1393.16   46.40
  -9   5   1 1367.66   43.00
   9   5  -1 1370.16   45.80
   8  -5  -1   46.20    8.20
  -8  -5   1   35.60    8.90
  -8   5   1   50.89    8.10
   8   5  -1   36.10    8.80
   7  -5  -1  130.09   10.60
  -7  -5   1  154.98   14.10
   7   5  -1  134.19   12.10
  -7   5   1  117.29   10.90
  -6  -5   1    4.30    7.00
   6  -5  -1   18.20    6.20
  -6   5   1    7.80    5.60
   6   5  -1    6.10    6.60
   5  -5  -1   42.00    6.70
  -5  -5   1   31.30   14.00
  -5   5   1   43.70    6.80
   5   5  -1   35.00    7.40
  -4  -5   1  724.93   25.50
   4  -5  -1  706.13   23.40
   4   5  -1  653.33   25.10
  -4   5   1  715.63   23.40
   3  -5  -1  124.49    9.10
  -3  -5   1   96.79    9.00
  -3   5   1  113.69    9.50
   3   5  -1   88.69    9.00
   2  -5  -1  296.47   13.10
  -2  -5   1  261.67   13.30
   2   5  -1  283.27   13.80
  -2   5   1  287.97   12.40
   1  -5  -1    9.40    5.00
  -1  -5   1    8.80    4.80
  -1   5   1    7.40    5.10
   1   5  -1    8.20    5.10
   0  -5   1   48.70    5.90
   0  -5  -1   46.50    6.30
   0   5  -1   50.09    6.10
   0   5   1   49.99    6.70
   1  -5   1   30.70    5.00
  -1  -5  -1   27.10    5.90
   1   5   1   13.40    5.60
   2  -5   1  558.64   18.50
  -2  -5  -1  589.64   21.00
   2   5   1  589.94   21.20
  -2   5  -1  590.04   18.60
  -3  -5  -1  403.46   17.50
   3   5   1  411.66   17.60
  -3   5  -1  384.46   13.90
  -4  -5  -1  113.09   10.00
   4   5   1   84.39    9.30
  -4   5  -1  109.99    7.90
  -5  -5  -1  159.88   12.80
  -5   5  -1  149.79    9.20
  -5   5  -1  172.38   15.30
   5   5   1  192.28   13.00
  -6  -5  -1   62.79    8.70
   6  -5   1   57.29    6.70
   6   5   1   50.39    8.80
  -6   5  -1   54.79    6.20
  -6   5  -1   63.29   10.00
  -7  -5  -1    5.30    7.10
   7  -5   1   19.00    5.70
  -7   5  -1    9.60    5.30
  -7   5  -1   21.30    8.50
   7   5   1    2.20    6.70
   8  -5   1   13.70    6.50
  -8  -5  -1   25.20    8.50
  -8   5  -1    8.40    7.60
  -8   5  -1    6.90    5.70
   8   5   1   -6.00    6.60
   9  -5   1 1181.78   37.70
  -9  -5  -1 1191.48   41.00
   9   5   1 1193.98   40.90
  -9   5  -1 1179.58   37.60
  -9   5  -1 1161.68   36.90
  10  -5   1   33.20    7.80
 -10  -5  -1   32.40    9.80
 -10   5  -1   34.30    7.30
  10   5   1   21.20    8.60
 -10   5  -1   37.30    7.70
  11  -5   1  440.86   20.30
  11  -5   1  462.65   22.90
 -11  -5  -1  458.65   24.00
 -11   5  -1  441.16   18.00
  11   5   1  445.06   23.30
  11   5   1  421.96   24.60
 -11   5  -1  418.06   19.30
  12  -5   1  150.28   13.50
 -12  -5  -1  182.48   16.80
  12  -5   1  198.68   16.40
  12   5   1  154.08   16.80
 -12   5  -1  154.28   12.90
  12   5   1  152.38   15.10
  13  -5   1    3.30    9.30
 -13  -5  -1   10.00    9.60
  13  -5   1   -3.70    6.90
  13   5   1    4.60    8.00
 -13   5  -1    2.50    6.90
  13   5   1   12.90   11.40
 -14  -5  -1 1361.06   50.49
  14  -5   1 1420.16   47.20
  14  -5   1 1435.26   48.10
  14   5   1 1447.06   53.89
  14   5   1 1403.46   50.59
 -14   5  -1 1363.16   46.20
  15  -5   1  221.88   17.60
  15  -5   1  221.28   18.20
 -15  -5  -1  180.78   18.20
 -15   5  -1  181.78   15.80
  15   5   1  170.68   21.30
  15   5   1  233.48   20.30
  16  -5   1  461.45   24.50
 -16  -5  -1  385.06   26.80
 -16   5  -1  386.36   22.50
  16   5   1  453.35   26.30
  16   5   1  442.56   31.70
 -17  -5  -1    6.80   11.50
  17  -5   1   11.70    8.90
 -17   5  -1    1.40    9.10
  17   5   1   16.00   14.70
  17   5   1   41.20   12.50
  18  -5   1   24.80   10.80
 -18  -5  -1   13.80   13.20
 -18   5  -1   27.70   10.60
  18   5   1   30.80   16.90
  18   5   1   16.20   11.70
 -18  -6   1   22.20   13.30
  18  -6  -1   31.50   11.30
  18   6  -1   -0.10   11.10
 -18   6   1    8.00   10.20
  18   6  -1   32.90   14.70
 -17  -6   1   44.90   14.20
  17  -6  -1   41.60   12.00
 -17   6   1   31.50   11.10
  17   6  -1   44.90   13.30
  17   6  -1   45.30   15.30
 -16  -6   1   48.20   13.80
  16  -6  -1   77.09   12.70
 -16   6   1   74.69   12.00
  16   6  -1   68.89   15.40
  16   6  -1   73.29   14.70
  15  -6  -1  259.47   19.50
 -15  -6   1  277.17   23.00
 -15   6   1  307.67   19.40
  15   6  -1  320.67   22.70
  15   6  -1  254.57   23.30
  14  -6  -1   62.79   15.70
 -14  -6   1   59.29   13.10
  14   6  -1   39.60   11.20
 -14   6   1   73.39   11.20
 -13  -6   1   60.29   12.60
  13  -6  -1   62.29   10.60
  13   6  -1   75.59   12.40
 -13   6   1   59.49   10.10
 -12  -6   1   62.99   12.00
  12  -6  -1   79.39   11.10
  12   6  -1   46.90   10.60
 -12   6   1   73.19   10.30
 -11  -6   1  183.88   17.20
  11  -6  -1  208.58   15.20
 -11   6   1  175.48   14.10
  11   6  -1  181.08   16.50
  10  -6  -1   16.90    7.80
 -10  -6   1   20.50    9.50
 -10   6   1   36.70    8.00
  10   6  -1   21.30    9.20
   9  -6  -1  776.62   28.40
  -9  -6   1  806.42   31.60
  -9   6   1  735.23   27.50
   9   6  -1  734.23   30.50
  -8  -6   1  786.22   31.70
   8  -6  -1  849.52   29.30
  -8   6   1  838.82   28.60
   8   6  -1  812.92   31.50
  -7  -6   1  269.67   17.50
   7  -6  -1  246.08   14.30
  -7   6   1  258.97   14.00
   7   6  -1  247.18   16.20
   6  -6  -1    2.60    5.80
  -6  -6   1    2.30    6.60
   6   6  -1    2.90    6.30
  -6   6   1   -1.40    5.10
  -5  -6   1  539.15   21.90
   5  -6  -1  522.45   19.70
   5   6  -1  506.65   21.60
  -5   6   1  544.35   19.60
   4  -6  -1  603.14   21.30
  -4  -6   1  597.24   22.90
  -4   6   1  559.54   20.50
   4   6  -1  591.24   22.80
  -3  -6   1  738.43   29.20
   3  -6  -1  738.33   24.70
   3   6  -1  788.62   29.50
  -3   6   1  715.23   24.30
   2  -6  -1  359.96   15.10
  -2  -6   1  348.47   16.40
  -2   6   1  364.86   15.10
   2   6  -1  379.66   16.60
  -1  -6   1  724.83   24.20
   1  -6  -1  722.33   24.00
  -1   6   1  690.33   23.90
   1   6  -1  718.13   24.30
   0  -6  -1   -0.70    5.70
   0  -6   1   -5.60    4.90
   0   6  -1    1.30    5.50
  -1  -6  -1   35.10    7.40
   1  -6   1   47.10    6.60
   1  -6   1   52.99    6.70
  -1  -6  -1   37.50    7.10
   1   6   1   51.39    7.90
   2  -6   1  983.40   29.70
  -2  -6  -1  980.60   32.10
   2   6   1 1007.80   32.30
   3  -6   1 1665.83   46.90
  -3  -6  -1 1716.23   50.09
  -3   6  -1 1702.63   46.80
   3   6   1 1606.74   52.59
  -4  -6  -1   84.89   11.10
   4  -6   1   83.69    6.90
   4   6   1   82.99   10.00
  -4   6  -1   85.19    6.80
  -5  -6  -1  576.64   23.40
   5  -6   1  577.34   19.80
   5   6   1  600.54   23.60
  -5   6  -1  586.74   19.30
  -6  -6  -1   -1.80    6.30
   6  -6   1    8.60    5.00
  -6   6  -1    8.10    4.60
  -6   6  -1    5.90    9.00
   6   6   1    8.00    6.30
   7  -6   1    8.10    5.30
  -7  -6  -1    8.20    7.20
   7   6   1    4.20    7.10
  -7   6  -1    1.20    8.40
  -7   6  -1    9.40    5.30
   8  -6   1 2401.66   67.59
  -8  -6  -1 2363.96   71.29
   8   6   1 2367.76   71.29
  -8   6  -1 2336.87   66.69
  -8   6  -1 2396.36   69.49
   9  -6   1    6.90    6.40
  -9  -6  -1   10.40    8.40
  -9   6  -1    8.50    7.90
  -9   6  -1   -9.80    5.20
   9   6   1   -2.10    7.40
 -10  -6  -1   10.20    8.80
  10  -6   1   27.90    7.50
 -10   6  -1   24.90    7.00
  10   6   1   23.60    9.30
 -10   6  -1   26.50    8.00
 -11  -6  -1  236.78   18.20
  11  -6   1  202.08   14.30
  11   6   1  190.88   16.90
 -11   6  -1  196.58   13.50
 -11   6  -1  193.58   13.00
  12  -6   1   15.00    6.90
 -12  -6  -1   -8.10    8.00
  12   6   1   -2.70    9.40
 -12   6  -1   -2.50    6.20
  12   6   1   11.10    8.60
 -12   6  -1   -1.90    5.60
 -13  -6  -1  246.18   19.50
  13  -6   1  207.28   15.40
 -13   6  -1  199.28   14.40
  13   6   1  227.78   18.70
  13   6   1  166.98   18.60
  14  -6   1   25.80    8.80
 -14  -6  -1   31.40   11.80
 -14   6  -1   38.10    8.80
  14   6   1   33.60   10.90
  14   6   1    9.60   12.50
 -15  -6  -1  111.29   16.30
  15  -6   1  148.59   14.60
  15   6   1  113.59   15.60
 -15   6  -1  133.39   13.30
  15   6   1  107.19   18.50
  16  -6   1  343.07   21.30
 -16  -6  -1  314.67   25.10
  16   6   1  261.27   26.40
 -16   6  -1  307.77   19.80
  16   6   1  301.37   24.00
 -17  -6  -1   12.90   11.10
  17  -6   1    5.70   12.40
 -17   6  -1   -1.80    9.20
  17   6   1   -0.90   10.40
  17   6   1   -3.00   14.70
  18  -6   1   24.40   10.00
 -18  -6  -1   22.50   13.40
  18   6   1   23.70   16.30
  18   6   1   26.60   12.40
 -18   6  -1   20.20   10.30
 -18  -7   1   19.40   13.90
  18  -7  -1   17.10   10.30
  18   7  -1    3.00   13.50
 -18   7   1    0.00    9.70
  18   7  -1   22.90   13.00
 -17  -7   1  376.56   27.30
  17  -7  -1  314.77   22.50
 -17   7   1  357.56   22.40
  17   7  -1  302.57   27.10
  17   7  -1  328.37   25.30
 -16  -7   1   14.10   12.10
  16  -7  -1   43.70   10.90
  16   7  -1   38.10   14.30
  16   7  -1   31.50   12.20
 -16   7   1   40.20   10.70
  15  -7  -1   46.70   12.90
 -15  -7   1   58.99   14.10
 -15   7   1   61.59   10.80
  15   7  -1   62.59   13.70
  15   7  -1   60.09   14.70
 -14  -7   1   40.00   11.80
  14  -7  -1   26.80    9.70
 -14   7   1   18.80    8.60
  14   7  -1   34.10   11.20
  13  -7  -1  251.97   17.30
 -13  -7   1  202.68   19.00
  13   7  -1  225.88   19.40
 -13   7   1  211.28   16.00
  12  -7  -1   35.40    9.20
 -12  -7   1   39.60   11.10
  12   7  -1   21.40    9.10
 -12   7   1   53.19    9.10
 -11  -7   1   11.80    8.90
  11  -7  -1    2.80    6.70
 -11   7   1   -2.30    6.20
  11   7  -1    1.00    7.50
 -10  -7   1   81.19   12.50
  10  -7  -1   86.99   10.60
  10   7  -1   94.29   12.70
 -10   7   1   97.59   10.90
   9  -7  -1   31.10    8.40
  -9  -7   1   25.70   10.50
   9   7  -1   27.10    9.50
  -9   7   1   30.90    7.90
  -8  -7   1    5.70    8.50
   8  -7  -1   -1.60    6.80
   8   7  -1   -1.10    7.40
  -8   7   1   13.20    6.90
  -7  -7   1  574.44   24.90
   7  -7  -1  521.45   21.40
   7   7  -1  531.85   23.90
  -7   7   1  553.54   21.10
  -6  -7   1  512.15   22.80
   6  -7  -1  520.85   20.00
   6   7  -1  507.05   22.70
  -6   7   1  521.95   19.80
  -5  -7   1   11.80    7.00
   5  -7  -1   19.00    6.00
  -5   7   1    9.50    5.50
   5   7  -1   20.10    7.00
   4  -7  -1   80.69    8.50
  -4  -7   1   85.49    9.70
   4   7  -1   74.99    9.50
  -4   7   1   83.49    8.00
   3  -7  -1  846.52   28.40
  -3  -7   1  901.61   30.30
  -3   7   1  886.81   28.30
   3   7  -1  884.01   30.00
   2  -7  -1   46.70    7.10
  -2  -7   1   38.70    7.10
   2   7  -1   38.40    7.60
  -2   7   1   34.10    6.90
   1  -7  -1 1368.26   40.50
  -1  -7   1 1318.07   46.90
  -1   7   1 1315.67   40.30
   1   7  -1 1339.27   40.80
   0  -7   1   47.90    8.40
   0  -7  -1   59.29    8.20
   1  -7   1   21.50    6.10
  -1  -7  -1   22.40    7.50
  -1  -7  -1   22.00    7.90
   1  -7   1   35.00    6.60
  -2  -7  -1  392.66   17.80
   2  -7   1  390.76   15.40
   2   7   1  350.96   17.70
  -3  -7  -1   -3.40    6.10
   3  -7   1   -7.30    4.40
   3   7   1    0.60    6.50
  -3   7  -1    2.30    4.60
  -4  -7  -1  101.69   10.00
   4  -7   1   98.49    8.00
   4   7   1  129.69   11.80
  -4   7  -1  113.59    8.30
  -5  -7  -1   13.20    7.00
   5  -7   1    8.60    5.10
  -5   7  -1   14.40    4.70
   5   7   1   13.20    7.10
  -6  -7  -1  224.48   16.00
   6  -7   1  262.17   12.60
  -6   7  -1  254.17   12.00
  -6   7  -1  244.18   18.90
   6   7   1  252.17   16.10
   7  -7   1  471.75   18.40
  -7  -7  -1  473.05   22.30
  -7   7  -1  445.26   17.40
  -7   7  -1  457.55   23.40
   7   7   1  499.15   22.70
  -8  -7  -1  183.08   15.40
   8  -7   1  177.58   12.30
  -8   7  -1  173.78   11.40
   8   7   1  162.88   14.60
  -8   7  -1  169.98   14.60
   9  -7   1   14.40    6.70
  -9  -7  -1   13.50    8.80
  -9   7  -1    3.00    5.60
  -9   7  -1   -1.00    8.30
   9   7   1   -4.80    7.40
 -10  -7  -1  333.87   21.00
  10  -7   1  357.66   17.20
 -10   7  -1  345.77   18.00
 -10   7  -1  330.97   16.20
  10   7   1  322.27   20.60
 -11  -7  -1    6.50    8.50
  11  -7   1   -0.30    6.20
 -11   7  -1    1.70    6.90
  11   7   1    8.50    8.10
 -11   7  -1   -2.90    5.90
 -12  -7  -1    3.40    9.20
  12  -7   1    2.90    6.80
 -12   7  -1    1.80    6.40
  12   7   1    1.80    7.90
 -12   7  -1  -10.10    5.70
 -13  -7  -1   25.10   10.60
  13  -7   1   23.40    8.00
  13   7   1   46.90   11.20
 -13   7  -1   40.00    8.20
  13   7   1   26.40   12.30
 -14  -7  -1  680.33   32.70
  14  -7   1  693.83   28.80
  14   7   1  661.73   32.10
  14   7   1  654.63   34.70
 -14   7  -1  706.73   27.40
 -15  -7  -1   84.29   15.10
  15  -7   1   78.59   11.60
 -15   7  -1   91.49   11.30
  15   7   1   89.49   14.90
  15   7   1   88.19   18.00
  16  -7   1  229.18   18.80
 -16  -7  -1  206.38   21.00
  16   7   1  221.38   24.90
  16   7   1  277.97   23.10
 -16   7  -1  241.58   17.80
 -17  -7  -1  228.38   22.00
  17  -7   1  215.38   18.70
  17   7   1  239.88   22.30
  17   7   1  198.58   24.60
 -17   7  -1  236.78   18.70
 -18  -7  -1    3.30   11.50
  18   7   1   14.30   15.20
  18   7   1    1.70   11.00
 -18   7  -1    5.70    9.10
 -18  -8   1   39.90   14.20
  18  -8  -1   66.49   13.60
 -18   8   1   72.49   12.60
  18   8  -1   78.99   15.80
  18   8  -1   37.60   16.20
  17  -8  -1  272.67   21.00
 -17  -8   1  244.88   23.90
 -17   8   1  275.37   20.50
  17   8  -1  320.37   25.50
  17   8  -1  281.57   27.30
 -16  -8   1  148.09   19.40
  16  -8  -1  167.78   16.50
  16   8  -1  132.79   19.50
 -16   8   1  163.38   15.40
  16   8  -1  172.78   19.40
  15  -8  -1  140.69   24.40
 -15  -8   1  114.99   16.90
  15   8  -1  115.89   16.10
 -15   8   1  111.99   13.40
 -14  -8   1  538.85   29.60
  14  -8  -1  513.35   25.40
 -14   8   1  529.45   24.70
  14   8  -1  550.44   29.00
  13  -8  -1   13.50    8.10
 -13  -8   1   -2.40    9.50
 -13   8   1    5.10    7.10
  13   8  -1   21.30    9.30
  12  -8  -1   31.40    8.70
 -12  -8   1   54.59   11.80
 -12   8   1   55.49    9.30
  12   8  -1   38.20   10.50
 -11  -8   1  136.29   15.30
  11  -8  -1  142.39   13.00
  11   8  -1   97.69   13.30
 -11   8   1  137.89   12.00
  10  -8  -1  504.05   22.60
 -10  -8   1  534.25   26.60
 -10   8   1  484.15   21.30
  10   8  -1  542.45   26.30
   9  -8  -1  204.78   15.10
  -9  -8   1  202.58   18.20
  -9   8   1  247.88   14.80
   9   8  -1  223.08   17.50
   8  -8  -1   -8.90    6.30
  -8  -8   1    5.40    8.40
  -8   8   1   -5.80    7.80
   8   8  -1   -3.70    7.70
  -8   8   1   -1.50    6.10
   7  -8  -1 1115.89   36.10
  -7  -8   1 1120.59   39.20
   7   8  -1 1109.29   39.00
  -7   8   1 1075.69   35.30
   6  -8  -1   14.30    6.30
  -6  -8   1    9.70    7.90
  -6   8   1   12.60    6.00
   6   8  -1   10.20    7.40
  -5  -8   1   54.79    9.30
   5  -8  -1   58.19    8.00
   5   8  -1   63.29    9.50
  -5   8   1   51.29    7.20
   4  -8  -1   11.00    6.10
  -4  -8   1   -0.70    6.40
  -4   8   1   -4.10    4.70
   4   8  -1    2.50    6.40
  -3  -8   1  195.78   13.90
   3  -8  -1  183.88   12.30
  -3   8   1  160.48   11.50
   3   8  -1  186.88   13.70
   2  -8  -1   55.99    7.90
  -2  -8   1   37.30    7.60
  -2   8   1   38.80    7.10
   2   8  -1   43.50    8.20
  -1  -8   1   16.30    6.50
   1  -8  -1   12.10    6.40
   1   8  -1    3.10    6.40
  -1   8   1    9.40    6.50
   0  -8   1    6.30    6.10
   0  -8  -1   -6.40    6.10
   0  -8  -1   12.60    6.80
  -1  -8  -1   39.10    8.40
  -1  -8  -1   39.60    7.80
   1  -8   1   40.20    7.00
   1  -8   1   27.40    6.60
  -2  -8  -1   51.99    8.80
   2  -8   1   50.89    7.40
   2   8   1   59.79    8.80
   3  -8   1    7.80    5.30
  -3  -8  -1    0.50    6.20
  -3   8  -1    2.60    5.00
   3   8   1   18.10    7.60
   4  -8   1   23.30    5.80
  -4  -8  -1   21.30    7.00
  -4   8  -1   17.10    5.20
   4   8   1   23.80    7.20
   5  -8   1  111.19    9.20
  -5  -8  -1   92.79   10.50
   5   8   1   94.89   10.80
  -5   8  -1   99.79    8.40
  -6  -8  -1   39.10    8.80
   6  -8   1   53.39    7.20
   6   8   1   59.19    9.90
  -6   8  -1   70.69    7.10
  -7  -8  -1  317.97   19.20
   7  -8   1  292.47   14.90
  -7   8  -1  325.87   14.00
  -7   8  -1  301.87   21.00
   7   8   1  290.17   18.20
   8  -8   1  194.48   13.00
  -8  -8  -1  194.58   16.80
  -8   8  -1  207.18   18.10
   8   8   1  218.28   17.20
  -8   8  -1  186.18   11.60
   9  -8   1  345.97   17.30
  -9  -8  -1  381.56   21.80
  -9   8  -1  350.26   20.10
   9   8   1  363.16   21.30
  -9   8  -1  375.36   16.30
 -10  -8  -1   10.80    8.90
  10  -8   1    7.00    6.50
 -10   8  -1   18.20    8.70
 -10   8  -1    6.10    5.70
  10   8   1    1.20    7.80
  11  -8   1   30.40    8.00
 -11  -8  -1   24.40    9.40
  11   8   1   22.60    9.20
 -11   8  -1   29.40    8.60
 -11   8  -1   24.10    6.70
 -12  -8  -1   42.90   11.20
  12  -8   1   31.60    8.50
 -12   8  -1   29.80    7.60
  12   8   1   35.30   10.50
 -12   8  -1   35.30    8.00
 -13  -8  -1  315.37   22.80
  13  -8   1  314.97   18.70
  13   8   1  345.27   22.70
  13   8   1  339.77   24.90
 -13   8  -1  332.97   17.60
  14  -8   1   32.90    8.80
 -14  -8  -1   25.00   11.80
  14   8   1   14.00   12.50
 -14   8  -1   35.50    9.10
  14   8   1   24.80   10.40
  15  -8   1   16.80    8.50
 -15  -8  -1   30.50   12.00
  15   8   1    2.20   13.50
 -15   8  -1   15.10    8.20
  15   8   1   24.40   11.10
  16  -8   1  762.92   32.70
 -16  -8  -1  777.52   38.10
  16   8   1  788.32   38.10
 -16   8  -1  840.02   31.50
  16   8   1  839.42   42.30
 -17  -8  -1   61.09   15.40
  17  -8   1   53.09   11.80
  17   8   1   40.10   16.80
 -17   8  -1   58.19   11.30
  17   8   1   47.60   14.20
 -18  -9   1  -20.20   11.80
  18  -9  -1    1.90    9.70
  18   9  -1   13.30   12.00
 -18   9   1  -14.50    8.40
  18   9  -1  -18.10   13.50
 -17  -9   1  556.94   33.50
  17  -9  -1  512.15   27.90
  17   9  -1  575.54   33.20
 -17   9   1  509.55   26.60
  17   9  -1  521.55   33.90
 -16  -9   1   70.49   15.70
  16  -9  -1   43.70   11.80
  16   9  -1   44.90   13.30
 -16   9   1   42.40   10.50
  15  -9  -1   59.09   11.30
 -15  -9   1   54.29   14.00
  15   9  -1   51.59   13.30
 -15   9   1   62.89   11.10
 -14  -9   1    6.30   10.50
  14  -9  -1   -4.60    7.50
 -14   9   1    1.70    7.70
  14   9  -1   -8.60    9.10
  13  -9  -1   48.70   10.50
 -13  -9   1   40.90   12.30
  13   9  -1   46.50   11.60
 -13   9   1   46.10    9.30
  12  -9  -1   26.70    8.30
 -12  -9   1   31.80   10.80
 -12   9   1    6.10    7.10
  12   9  -1   39.10   10.80
  11  -9  -1   69.79   10.70
 -11  -9   1   83.19   13.70
 -11   9   1   70.99    9.40
  11   9  -1   65.19   11.70
  10  -9  -1    2.00    6.90
 -10  -9   1    1.70    8.50
 -10   9   1    2.80    6.20
  10   9  -1   -2.00    7.60
  -9  -9   1  268.37   20.20
   9  -9  -1  260.17   16.20
  -9   9   1  239.08   16.70
  -9   9   1  242.28   15.10
   9   9  -1  264.07   19.30
   8  -9  -1  149.88   12.70
  -8  -9   1  119.19   13.80
  -8   9   1  157.98   12.60
   8   9  -1  127.09   13.50
   7  -9  -1  379.76   18.60
  -7  -9   1  408.16   21.60
   7   9  -1  413.46   22.10
  -7   9   1  385.66   18.00
   6  -9  -1  308.37   16.40
  -6  -9   1  324.67   19.30
  -6   9   1  329.77   15.70
   6   9  -1  325.77   18.80
  -5  -9   1  708.23   26.90
   5  -9  -1  622.54   23.70
  -5   9   1  609.94   23.00
   5   9  -1  627.14   26.10
   4  -9  -1   13.00    6.60
  -4  -9   1   -1.20    6.70
  -4   9   1   11.10    5.90
   4   9  -1   12.20    7.10
  -3  -9   1  506.95   21.50
   3  -9  -1  485.55   19.70
  -3   9   1  481.85   19.70
   3   9  -1  476.35   21.20
   2  -9  -1  282.17   14.60
  -2  -9   1  246.38   14.90
   2   9  -1  256.47   15.40
  -2   9   1  247.48   14.50
  -1  -9   1  255.57   14.90
   1  -9  -1  270.77   14.90
   1   9  -1  268.27   15.20
   0  -9  -1   23.20    7.60
   0  -9  -1   21.50    7.20
   0  -9   1   21.00    6.50
  -1  -9  -1  110.99   10.90
   1  -9   1   88.79    9.00
   1  -9   1   95.89    9.20
  -1  -9  -1   92.09   10.40
  -2  -9  -1   69.99    9.50
   2  -9   1   80.49    8.60
   2   9   1   85.29   10.20
  -3  -9  -1  148.79   13.40
   3  -9   1  142.69   10.50
   3   9   1  130.89   12.20
  -4  -9  -1  217.98   15.00
   4  -9   1  216.68   12.30
  -4   9  -1  210.98   11.70
   4   9   1  208.18   15.60
   5  -9   1   47.90    7.20
  -5  -9  -1   55.39    9.80
   5   9   1   39.50    9.00
  -5   9  -1   59.49    7.10
  -6  -9  -1  954.20   35.10
   6  -9   1  915.31   30.80
   6   9   1  985.20   35.70
  -6   9  -1  961.20   30.00
   7  -9   1  300.27   15.40
  -7  -9  -1  310.17   19.90
  -7   9  -1  325.67   14.50
   7   9   1  353.66   19.80
  -8  -9  -1  121.59   14.00
   8  -9   1  160.48   12.30
  -8   9  -1  182.98   11.40
  -8   9  -1  213.58   18.70
   8   9   1  175.48   16.00
  -9  -9  -1  190.88   16.70
   9  -9   1  190.68   13.40
  -9   9  -1  195.38   17.90
  -9   9  -1  180.68   11.90
   9   9   1  215.48   18.00
 -10  -9  -1   80.79   13.10
  10  -9   1   91.09   10.30
 -10   9  -1   68.79   11.50
 -10   9  -1   76.39    8.50
  10   9   1   68.09   11.80
  11  -9   1   82.89   10.00
 -11  -9  -1   98.19   13.50
 -11   9  -1   76.89   11.30
  11   9   1   50.39   11.50
 -11   9  -1   73.59    8.90
 -12  -9  -1   37.70   11.30
  12  -9   1   83.89   10.60
 -12   9  -1   54.29    8.40
 -12   9  -1   61.89    9.70
  12   9   1   29.40   11.00
  13  -9   1  240.38   16.80
 -13  -9  -1  280.37   21.80
 -13   9  -1  235.68   15.40
  13   9   1  259.17   21.00
 -14  -9  -1  111.19   16.00
  14  -9   1  120.89   13.10
 -14   9  -1  115.29   11.50
  14   9   1   88.89   16.40
  14   9   1  109.99   15.70
 -15  -9  -1   75.79   15.50
  15  -9   1   56.09   10.80
  15   9   1   68.69   14.50
  15   9   1   52.29   16.40
 -15   9  -1   60.39   10.00
  16  -9   1   10.30    8.90
 -16  -9  -1   17.20   13.00
 -16   9  -1  -12.10    7.50
  16   9   1   -1.30   14.70
  16   9   1   16.80   12.00
  17  -9   1   88.69   13.20
 -17  -9  -1  112.99   17.70
 -17   9  -1   95.29   12.40
  17   9   1   77.09   15.90
  17   9   1  112.89   21.00
  17 -10  -1  181.88   17.90
 -17 -10   1  166.38   20.90
  17  10  -1  196.38   21.90
 -17  10   1  173.58   16.60
  17  10  -1  130.89   24.00
 -16 -10   1  231.38   23.50
 -16  10   1  268.77   19.10
  16  10  -1  302.57   25.40
 -15 -10   1   79.89   15.90
  15 -10  -1   72.49   12.10
  15  10  -1   62.49   14.20
 -15  10   1   59.89   10.90
  14 -10  -1  565.74   27.00
 -14 -10   1  572.54   31.50
 -14  10   1  564.94   25.40
  14  10  -1  588.54   31.30
 -13 -10   1  -25.70    9.20
  13 -10  -1    3.10    8.10
  13  10  -1   12.50    9.90
 -13  10   1    6.10    7.20
  12 -10  -1   11.90    7.90
 -12 -10   1    0.90    9.20
 -12  10   1   15.50    7.00
  12  10  -1    1.50    9.40
 -11 -10   1   16.40   10.10
  11 -10  -1   16.20    7.90
 -11  10   1   22.00    7.70
  11  10  -1   15.10    9.20
  10 -10  -1   52.69    9.30
 -10 -10   1   41.50   11.30
 -10  10   1   62.09    9.20
  10  10  -1   50.49   10.90
 -10  10   1   44.60    9.40
  -9 -10   1   20.10    9.80
   9 -10  -1   14.60    7.60
  -9  10   1   34.20    7.60
  -9  10   1   38.60   10.00
   9  10  -1   11.50    8.40
  -8 -10   1  640.94   29.20
   8 -10  -1  613.64   25.50
  -8  10   1  679.73   25.00
   8  10  -1  681.23   29.50
   7 -10  -1 1852.51   56.59
  -7 -10   1 1912.21   60.49
  -7  10   1 1891.71   55.89
   7  10  -1 1876.41   60.29
  -6 -10   1   25.60    9.20
   6 -10  -1   20.80    7.70
   6  10  -1    9.90    8.10
  -6  10   1   19.10    6.70
   5 -10  -1    2.40    6.20
  -5 -10   1    5.90    7.70
  -5  10   1    1.10    5.90
   5  10  -1    0.80    7.30
  -4 -10   1  266.67   17.00
   4 -10  -1  277.47   15.30
   4  10  -1  266.97   16.80
  -4  10   1  267.97   14.90
  -3 -10   1  215.48   15.50
   3 -10  -1  229.58   14.00
   3  10  -1  241.28   16.00
  -3  10   1  256.27   14.10
   2 -10  -1   24.60    7.10
  -2 -10   1   17.40    6.80
  -2  10   1   39.50    7.70
   2  10  -1   13.50    7.40
   1 -10  -1   20.40    7.30
  -1 -10   1   23.00    7.20
   1  10  -1   20.90    7.50
   0 -10  -1  150.28   12.50
   0 -10   1  144.89   11.60
   0 -10  -1  143.99   13.00
  -1 -10  -1   99.99   10.70
   1 -10   1   97.39    9.90
   1 -10   1  105.89   10.40
  -1 -10  -1  102.09   10.90
   2 -10   1    0.70    5.70
  -2 -10  -1   -3.60    6.20
   2  10   1   -4.30    6.80
  -3 -10  -1   71.59   10.50
   3 -10   1   82.29    8.60
   3  10   1   90.99   11.00
  -4 -10  -1   28.40    8.50
   4 -10   1   17.10    6.20
   4  10   1    8.10    7.60
  -4  10  -1   24.90    6.50
  -5 -10  -1   24.60    8.50
   5 -10   1   38.40    7.30
   5  10   1   21.30    8.40
  -5  10  -1   25.50    6.00
  -6 -10  -1    3.40    8.00
   6 -10   1   -1.90    6.00
   6  10   1    0.20    7.80
  -6  10  -1    5.00    5.40
   7 -10   1  635.34   24.20
  -7 -10  -1  654.93   29.10
  -7  10  -1  680.43   23.40
   7  10   1  706.53   29.90
   8 -10   1    8.30    6.40
  -8 -10  -1   19.30    9.40
  -8  10  -1   13.90   11.20
   8  10   1   11.70    9.10
  -8  10  -1   12.50    5.90
  -9 -10  -1  404.86   23.40
   9 -10   1  383.26   18.70
   9  10   1  465.45   24.40
  -9  10  -1  416.26   17.50
  -9  10  -1  458.75   25.10
 -10 -10  -1   -6.00    8.30
  10 -10   1   10.00    7.00
  10  10   1    0.60    8.30
 -10  10  -1    9.40    5.70
 -10  10  -1   34.50   10.40
 -11 -10  -1   28.80   10.20
  11 -10   1    0.30    6.60
 -11  10  -1   11.70    6.00
 -11  10  -1  -10.20    8.50
  11  10   1   22.10    9.80
 -12 -10  -1  135.99   16.50
  12 -10   1  155.98   13.60
  12  10   1  171.08   17.50
 -12  10  -1  157.18   14.20
 -12  10  -1  150.28   12.20
  13 -10   1  218.98   16.30
 -13 -10  -1  183.28   19.30
 -13  10  -1  187.88   13.70
  13  10   1  229.98   20.90
  14 -10   1   -1.70    7.20
 -14 -10  -1  -11.10   10.20
 -14  10  -1   -0.30    6.60
  14  10   1    5.40   10.90
 -15 -10  -1  -17.60    9.90
  15 -10   1    7.80    8.20
  15  10   1   -8.50   10.60
 -15  10  -1    0.50    7.10
  15  10   1    1.90   13.50
  16 -10   1  525.65   26.40
 -16 -10  -1  569.74   33.60
  16  10   1  620.54   43.90
 -16  10  -1  531.35   24.40
  16  10   1  523.95   32.10
 -17 -10  -1  198.78   22.90
  17 -10   1  172.98   16.50
  17  10   1  191.18   24.30
 -17  10  -1  194.08   16.30
  17  10   1  208.98   22.20
 -17 -11   1  235.58   24.40
  17 -11  -1  225.98   20.40
  17  11  -1  259.37   24.50
 -17  11   1  208.78   18.30
 -16 -11   1   58.69   15.50
  16  11  -1   42.30   15.90
 -16  11   1   16.90    9.50
 -15 -11   1   88.99   16.10
  15 -11  -1   97.89   13.90
  15  11  -1   82.69   15.70
 -15  11   1  109.39   13.10
 -14 -11   1  133.09   18.40
  14 -11  -1  169.88   15.80
 -14  11   1  122.79   13.20
  14  11  -1  147.89   18.80
 -13 -11   1  133.39   17.60
  13 -11  -1  124.39   13.90
 -13  11   1  123.09   12.50
  13  11  -1  140.49   17.00
 -12 -11   1   37.20   11.90
  12 -11  -1   28.70    9.10
 -12  11   1   45.60    9.00
  12  11  -1   39.30   11.10
 -11 -11   1   11.30    9.70
  11 -11  -1   19.30    7.90
 -11  11   1    8.80    6.30
  11  11  -1   -0.80    8.30
 -11  11   1    8.50    8.20
 -10 -11   1   86.69   13.60
  10 -11  -1   87.49   11.10
  10  11  -1   73.39   12.60
 -10  11   1   69.59    9.50
 -10  11   1   75.29   11.60
   9 -11  -1   39.10    8.70
  -9 -11   1   37.90   10.70
   9  11  -1   29.40    9.80
  -9  11   1   41.40    8.20
   8 -11  -1    0.50    6.90
  -8 -11   1    0.30    8.60
   8  11  -1   -2.20    7.50
  -8  11   1    4.50    6.10
   7 -11  -1   13.00    7.70
  -7 -11   1   17.30    9.30
   7  11  -1   30.70    9.50
  -7  11   1   16.80    7.00
  -6 -11   1   46.60   10.50
   6 -11  -1   40.30    8.50
   6  11  -1   29.00    9.90
  -6  11   1   54.89    8.50
   5 -11  -1 1168.28   39.10
  -5 -11   1 1210.68   42.30
  -5  11   1 1182.98   38.60
   5  11  -1 1242.28   42.40
  -4 -11   1  308.87   18.20
   4 -11  -1  295.27   16.50
   4  11  -1  267.57   18.20
  -4  11   1  306.57   16.00
   3 -11  -1   63.39    9.20
  -3 -11   1   72.59   10.00
   3  11  -1   70.99   10.20
  -3  11   1   79.79    9.40
  -2 -11   1  957.40   33.80
   2 -11  -1  953.40   33.00
  -2  11   1  975.70   32.90
   2  11  -1  912.81   34.00
   1 -11  -1  111.29   11.00
   1 -11  -1  121.99   11.60
  -1 -11   1  101.59   10.90
   1  11  -1  122.19   12.30
   0 -11   1  125.29   11.40
   0 -11  -1  122.09   12.00
   0 -11   1  146.49   12.60
   0 -11  -1  155.28   12.90
  -1 -11  -1  469.95   22.00
   1 -11   1  489.85   21.30
  -1 -11  -1  505.35   22.50
   1 -11   1  486.75   21.30
  -2 -11  -1 1869.61   57.79
   2 -11   1 1903.71   56.09
  -2 -11  -1 1834.82   57.69
   2 -11   1 1820.32   55.19
  -3 -11  -1  921.01   33.90
   3 -11   1  914.51   31.30
   3  11   1  968.60   35.20
  -4 -11  -1  143.79   13.70
   4 -11   1  156.58   12.30
   4  11   1  157.98   14.50
   5 -11   1  348.77   17.10
  -5 -11  -1  387.06   20.80
   5  11   1  373.36   21.00
  -5  11  -1  363.96   16.80
   6 -11   1  326.87   16.40
  -6 -11  -1  310.57   20.50
  -6  11  -1  326.47   15.40
   6  11   1  317.97   20.70
   7 -11   1  762.32   27.70
  -7 -11  -1  801.92   33.00
   7  11   1  764.82   32.80
  -7  11  -1  806.52   26.90
  -8 -11  -1  140.19   15.20
   8 -11   1  128.89   11.30
  -8  11  -1  143.29   10.90
   8  11   1  125.19   14.50
   9 -11   1   20.40    7.30
  -9 -11  -1   10.20    9.00
   9  11   1   40.20   10.40
  -9  11  -1   25.00    6.10
  -9  11  -1   21.30   11.90
  10 -11   1   50.39    8.30
 -10 -11  -1   49.99   11.50
 -10  11  -1   44.70    7.30
  10  11   1   41.70   10.80
  11 -11   1   43.70    9.00
 -11 -11  -1   45.90   12.10
 -11  11  -1   35.80    7.50
 -11  11  -1   39.50   11.30
  11  11   1    8.20    9.10
 -12 -11  -1    3.50   10.10
  12 -11   1   11.70    7.40
  12  11   1    3.60    9.10
 -12  11  -1    9.30    6.30
 -12  11  -1    7.80    8.70
  13 -11   1   21.70    8.60
 -13 -11  -1   22.80   11.00
 -13  11  -1   32.30    9.30
  13  11   1   20.40   10.90
 -13  11  -1   17.30    6.90
  14 -11   1   -7.60    8.10
 -14 -11  -1   -2.90   11.10
  14  11   1    9.70   11.20
 -14  11  -1   -6.30    6.50
  15 -11   1  330.57   20.00
 -15 -11  -1  358.66   27.20
  15  11   1  331.07   25.90
 -15  11  -1  321.47   18.30
 -16 -11  -1   26.10   13.90
  16 -11   1   77.39   11.60
  16  11   1   16.10   16.20
  16  11   1   67.39   15.40
 -16  11  -1   61.99   10.30
 -17 -11  -1    7.80   13.40
  17 -11   1   -7.00    8.50
  17  11   1  -22.10   21.40
 -17  11  -1   -6.60    7.30
  17  11   1  -16.80   15.00
  17 -12  -1   64.69   14.90
 -17 -12   1   54.49   23.70
  17  12  -1   59.99   15.80
 -17  12   1   63.29   11.10
  16 -12  -1  -14.40   10.40
 -16 -12   1   -4.10   12.50
 -16  12   1    3.30    8.70
  16  12  -1    5.80   12.50
  15 -12  -1   56.89   11.60
 -15 -12   1   21.90   13.60
 -15  12   1   25.30    9.50
 -14 -12   1   10.50   12.20
  14 -12  -1   10.30    9.30
  14  12  -1   24.20   12.20
 -14  12   1   34.90    8.90
  13 -12  -1   61.39   11.00
 -13 -12   1   62.39   14.10
  13  12  -1   42.80   13.00
 -13  12   1   66.79   10.10
  12 -12  -1   43.90    9.80
 -12 -12   1   14.60   10.80
 -12  12   1   23.00    7.80
  12  12  -1   33.00   11.50
  11 -12  -1   10.20    7.90
 -11 -12   1   -2.40    9.70
  11  12  -1   -5.10    8.60
 -11  12   1   17.60    7.20
 -11  12   1    3.10    9.20
 -10 -12   1   40.60   11.50
  10 -12  -1   43.40    9.30
  10  12  -1   34.70   10.70
 -10  12   1   65.89   12.40
 -10  12   1   43.50    8.00
  -9 -12   1   -0.30    8.60
   9 -12  -1    4.80    7.00
  -9  12   1    6.60    6.20
   9  12  -1  -12.70    7.10
   8 -12  -1  232.48   15.60
  -8 -12   1  246.98   18.90
   8  12  -1  211.28   18.70
  -8  12   1  225.98   14.50
  -7 -12   1  461.75   24.80
   7 -12  -1  503.55   22.50
   7  12  -1  494.45   25.60
  -7  12   1  489.55   21.20
  -6 -12   1  569.94   27.40
   6 -12  -1  562.24   24.30
   6  12  -1  591.44   27.60
  -6  12   1  612.64   23.70
   5 -12  -1  254.27   16.10
  -5 -12   1  209.98   17.70
  -5  12   1  221.78   14.50
   5  12  -1  191.38   17.40
  -4 -12   1  979.60   36.50
   4 -12  -1  951.60   34.10
   4  12  -1  984.60   36.30
  -4  12   1  965.70   33.50
   3 -12  -1  387.76   20.00
  -3 -12   1  410.86   21.10
   3  12  -1  367.86   20.80
  -3  12   1  377.06   19.20
  -2 -12   1  155.98   13.70
   2 -12  -1  160.98   13.50
   2  12  -1  167.48   14.70
   1 -12  -1  934.91   34.80
   1 -12  -1  948.01   34.20
  -1 -12   1  998.40   34.60
   0 -12  -1   -0.90    7.00
   0 -12   1   -7.40    6.20
   0 -12  -1   -3.80    7.60
   0 -12   1   -5.50    6.50
  -1 -12  -1  478.25   22.70
   1 -12   1  460.05   20.80
   1 -12   1  438.36   20.60
  -1 -12  -1  422.96   21.80
   2 -12   1   50.29    8.90
  -2 -12  -1   50.69   10.50
  -2 -12  -1   62.39   10.50
   2 -12   1   50.99    9.00
  -3 -12  -1 1299.57   44.60
   3 -12   1 1272.27   41.50
   3  12   1 1328.77   45.30
   4 -12   1   57.19    9.10
  -4 -12  -1   68.29   11.20
   4  12   1   75.89   11.80
  -5 -12  -1  472.75   24.30
   5 -12   1  475.85   20.80
  -5  12  -1  535.45   20.80
   5  12   1  527.25   25.50
   6 -12   1  312.07   16.40
  -6 -12  -1  276.67   19.70
  -6  12  -1  308.27   15.40
   6  12   1  304.47   20.90
   7 -12   1  143.89   12.30
  -7 -12  -1  128.99   14.60
   7  12   1  118.99   14.00
  -7  12  -1  128.99   10.90
  -8 -12  -1  144.19   15.50
   8 -12   1  152.78   12.70
   8  12   1  146.09   15.40
  -8  12  -1  127.59   11.00
   9 -12   1   39.10    8.10
  -9 -12  -1   34.30   11.00
  -9  12  -1   34.90    6.60
   9  12   1   37.20   10.80
  -9  12  -1   60.89   13.80
 -10 -12  -1   -1.70    8.80
  10 -12   1    2.50    6.50
 -10  12  -1   -5.50   10.30
  10  12   1    1.30    8.60
 -10  12  -1   -1.30    5.10
 -11 -12  -1  321.97   23.60
  11 -12   1  301.77   18.40
 -11  12  -1  366.16   23.60
  11  12   1  354.26   24.00
 -11  12  -1  340.17   16.50
  12 -12   1   35.60    8.90
 -12 -12  -1   37.00   12.00
 -12  12  -1   36.00    7.60
  12  12   1   62.19   13.40
 -13 -12  -1  295.97   24.00
  13 -12   1  256.77   17.60
  13  12   1  273.17   23.90
 -13  12  -1  271.77   16.00
 -13  12  -1  273.67   19.20
 -14 -12  -1   47.30   13.60
  14 -12   1   42.70   10.20
  14  12   1   41.90   13.20
 -14  12  -1   53.29    8.80
  15 -12   1   25.10    9.60
 -15 -12  -1   14.90   12.90
  15  12   1   46.90   14.50
 -15  12  -1   28.90    8.20
  16 -12   1   30.10    9.70
 -16 -12  -1   28.20   14.20
  16  12   1   15.40   16.50
  16  12   1   26.90   24.30
 -16  12  -1   20.50    8.00
  16 -13  -1   17.50   12.10
 -16 -13   1   17.20   13.70
  16  13  -1   32.10   12.80
 -16  13   1   31.30    9.60
 -15 -13   1    2.50   13.70
  15 -13  -1    9.00    9.60
 -15  13   1    7.30    8.10
  15  13  -1  -19.00   10.70
  14 -13  -1  304.77   21.10
 -14 -13   1  289.37   26.10
 -14  13   1  321.17   19.00
  14  13  -1  305.87   42.10
 -13 -13   1  163.48   19.30
  13 -13  -1  160.38   15.50
  13  13  -1  158.48   18.90
 -13  13   1  159.78   13.90
 -12 -13   1   50.99   13.90
  12 -13  -1   80.69   12.20
  12  13  -1   67.39   13.90
 -12  13   1   80.19   10.70
 -12  13   1   80.09   12.60
 -11 -13   1   16.50   11.20
  11 -13  -1   15.50    8.50
 -11  13   1   11.50   10.50
 -11  13   1   31.70    8.30
  11  13  -1   24.00   10.30
  10 -13  -1  203.38   15.90
 -10 -13   1  210.68   19.40
 -10  13   1  194.98   14.90
  10  13  -1  234.98   19.90
   9 -13  -1  158.98   14.30
  -9 -13   1  153.58   16.60
   9  13  -1  147.69   16.40
  -9  13   1  158.38   13.30
  -8 -13   1   76.29   13.00
   8 -13  -1   43.60    9.20
  -8  13   1   49.00    8.60
   8  13  -1   39.30   10.80
   7 -13  -1   30.20    8.60
  -7 -13   1   21.10    9.80
  -7  13   1   28.70    7.40
   7  13  -1   24.10    9.70
  -6 -13   1   21.00    9.40
   6 -13  -1   33.30    8.80
  -6  13   1   22.60    7.60
   6  13  -1    9.60    8.60
   5 -13  -1  159.38   13.60
  -5 -13   1  117.19   14.10
  -5  13   1  153.68   13.10
   5  13  -1  123.89   14.20
  -4 -13   1  582.24   27.10
   4 -13  -1  564.34   28.10
  -4  13   1  591.84   24.50
   4  13  -1  590.34   27.40
  -3 -13   1    1.50    7.40
   3 -13  -1   -2.00    6.90
   3  13  -1    2.20    7.70
  -3  13   1    0.80    6.80
   2 -13  -1 1168.68   40.60
  -2 -13   1 1253.87   42.00
   2  13  -1 1164.78   42.00
   1 -13  -1   46.50    9.70
  -1 -13   1   64.09   10.30
   1 -13  -1   50.29    9.80
   0 -13  -1  241.28   17.60
   0 -13   1  268.87   17.20
   0 -13   1  227.28   16.90
   0 -13  -1  209.38   16.70
  -1 -13  -1 1530.75   50.89
   1 -13   1 1476.35   49.40
  -1 -13  -1 1561.94   51.19
   1 -13   1 1618.24   49.80
   2 -13   1 1183.98   39.30
   2 -13   1 1156.28   39.50
  -2 -13  -1 1123.79   41.00
  -2 -13  -1 1154.58   40.80
  -3 -13  -1  326.67   20.30
   3 -13   1  343.77   18.10
   3  13   1  324.47   21.20
  -4 -13  -1  525.25   26.20
   4 -13   1  532.45   23.10
   4  13   1  570.74   27.20
  -5 -13  -1   16.70    8.90
   5 -13   1    9.00    7.20
   5  13   1   15.80    9.50
  -6 -13  -1   17.80    9.30
   6 -13   1   26.40    7.60
   6  13   1   35.90   10.60
  -6  13  -1   31.80    7.30
  -7 -13  -1  101.19   14.10
   7 -13   1  104.59   10.80
  -7  13  -1  130.29   10.80
   7  13   1   84.69   13.10
   8 -13   1   15.10    6.90
  -8 -13  -1   16.40    9.30
   8  13   1   19.20    9.70
  -8  13  -1   25.40    6.40
  -9 -13  -1  537.25   28.30
   9 -13   1  508.65   22.70
   9  13   1  557.24   28.90
  -9  13  -1  535.35   21.30
 -10 -13  -1   -2.70    8.60
  10 -13   1   -4.50    6.60
 -10  13  -1   -4.80   10.20
  10  13   1   -7.80    8.20
 -10  13  -1    5.80    5.60
 -11 -13  -1  185.98   19.00
  11 -13   1  189.98   15.30
  11  13   1  206.98   19.70
 -11  13  -1  190.58   19.10
 -11  13  -1  196.98   13.40
  12 -13   1  189.48   15.50
 -12 -13  -1  150.48   18.20
 -12  13  -1  168.08   13.00
 -12  13  -1  185.88   17.90
  12  13   1  183.58   19.40
  13 -13   1   90.39   12.70
 -13 -13  -1   83.89   15.60
 -13  13  -1  126.89   11.40
  13  13   1   97.69   16.00
 -14 -13  -1   74.59   15.50
  14 -13   1   88.99   12.30
 -14  13  -1   80.39   12.30
 -14  13  -1   93.09   10.50
  14  13   1   74.69   15.50
  15 -13   1   14.90    9.60
 -15 -13  -1    6.50   11.40
  15  13   1    8.20   12.40
 -15  13  -1    6.40    7.60
 -16 -13  -1   -5.20   13.00
  16 -13   1    7.10    9.40
 -16  13  -1   -2.80    7.20
  16  13   1   16.20   15.80
  16  13   1  -12.60   11.60
 -16 -14   1    4.20   12.30
  16 -14  -1    5.20   10.80
 -16  14   1    0.80    8.70
  16  14  -1   -1.20   11.20
 -15 -14   1   41.10   15.50
  15 -14  -1   36.40   10.90
 -15  14   1   35.70   10.20
  15  14  -1   38.80   13.80
 -14 -14   1  -12.90   20.30
  14 -14  -1   77.99   13.20
  14  14  -1   72.79   15.50
 -14  14   1   83.19   11.40
 -13 -14   1    0.70   11.60
  13 -14  -1   28.80    9.70
  13  14  -1   33.90   12.50
 -13  14   1    5.50    7.80
 -12 -14   1   43.40   13.60
  12 -14  -1   34.30   10.00
  12  14  -1   53.09   14.00
 -12  14   1   49.99   13.50
 -12  14   1   48.60    9.40
  11 -14  -1   26.20    9.80
 -11 -14   1   34.60   13.00
 -11  14   1   39.50    8.40
  11  14  -1   44.20   12.30
 -11  14   1   48.60   12.90
 -10 -14   1    3.30    9.30
  10 -14  -1    0.30    7.70
 -10  14   1    9.70    6.90
  10  14  -1    1.40    9.30
   9 -14  -1   -5.10    6.90
  -9 -14   1  -16.90    8.30
  -9  14   1    3.20    6.20
   9  14  -1    9.10    9.40
  -8 -14   1    6.50    9.40
   8 -14  -1   -8.60    6.70
   8  14  -1   15.60    9.10
  -8  14   1   -4.10    6.10
  -7 -14   1   65.29   12.40
   7 -14  -1   58.49   10.00
   7  14  -1   43.00   10.90
  -7  14   1   51.09    8.90
   6 -14  -1  222.58   16.60
  -6 -14   1  196.98   17.90
   6  14  -1  210.58   17.80
  -6  14   1  218.68   14.80
  -5 -14   1   14.70    8.90
   5 -14  -1   21.50   14.50
  -5  14   1   11.50    7.20
   5  14  -1    1.80    8.30
  -4 -14   1  580.64   27.20
   4 -14  -1  598.44   25.60
   4  14  -1  608.94   28.10
  -4  14   1  616.34   25.60
   3 -14  -1  470.45   22.60
  -3 -14   1  466.25   24.10
   3  14  -1  501.35   24.80
   2 -14  -1  173.58   15.90
   2 -14  -1  177.28   15.00
  -2 -14   1  170.08   15.70
   2  14  -1  184.18   16.60
  -1 -14   1 2882.31   84.79
  -1 -14   1 2764.42   84.09
   1 -14  -1 2878.41   84.09
   1 -14  -1 2840.12   84.79
   0 -14   1    3.20    7.40
   0 -14   1    0.90    7.90
   0 -14  -1    0.90    8.50
   0 -14  -1    1.60    7.60
  -1 -14  -1  548.05   26.10
   1 -14   1  558.44   24.60
  -1 -14  -1  516.45   24.70
   1 -14   1  492.25   23.80
   2 -14   1  157.48   14.30
  -2 -14  -1  111.89   13.80
  -2 -14  -1  163.58   15.00
   2 -14   1  166.88   14.70
  -3 -14  -1 1558.94   53.69
  -3 -14  -1 1628.24   54.69
   3 -14   1 1639.94   51.09
   3 -14   1 1636.04   51.89
  -4 -14  -1   13.40    8.80
   4 -14   1   15.70    7.70
   4  14   1   15.00    9.20
  -5 -14  -1    0.90    7.80
   5 -14   1    3.10    6.80
   5  14   1    5.80    8.60
   6 -14   1   60.19    9.50
  -6 -14  -1   37.00   10.20
   6  14   1   56.09   11.70
  -7 -14  -1  141.99   15.50
   7 -14   1  150.58   12.90
  -7  14  -1  145.89   12.30
   7  14   1  147.49   16.20
   8 -14   1  106.99   11.30
  -8 -14  -1   95.49   14.00
   8  14   1   93.99   14.10
  -8  14  -1  112.79   10.70
  -9 -14  -1   72.49   13.50
   9 -14   1   44.50    9.20
   9  14   1   43.40   12.00
  -9  14  -1   51.79    8.00
  10 -14   1  159.68   14.40
 -10 -14  -1  161.78   17.80
 -10  14  -1  205.28   21.40
 -10  14  -1  185.48   13.00
  10  14   1  164.28   18.00
  11 -14   1  240.48   16.70
 -11 -14  -1  250.27   22.90
  11  14   1  229.98   22.20
 -11  14  -1  264.37   14.90
 -11  14  -1  245.48   22.50
  12 -14   1    0.50    7.80
 -12 -14  -1   -0.60   11.10
 -12  14  -1    7.00    6.50
 -12  14  -1   23.90   12.10
  12  14   1   11.50   11.30
  13 -14   1   10.10    8.50
 -13 -14  -1    7.30   12.40
 -13  14  -1   11.80    7.00
  13  14   1   -2.20   17.30
 -13  14  -1    0.10   10.40
 -14 -14  -1   -7.30   11.50
  14 -14   1   14.10    8.50
  14  14   1    4.20   12.40
 -14  14  -1   -0.30    6.70
 -15 -14  -1    9.30   18.30
  15 -14   1   20.10    9.60
  15  14   1   27.00   12.70
 -15  14  -1   21.90    7.90
 -15 -15   1  121.59   19.90
  15 -15  -1  104.59   15.00
 -15  15   1  113.39   12.70
  15  15  -1  117.49   18.80
 -14 -15   1  155.68   20.40
  14 -15  -1  144.29   16.50
  14  15  -1  176.18   20.90
 -14  15   1  162.78   14.90
  13 -15  -1  128.19   15.00
 -13 -15   1  106.29   17.80
  13  15  -1  125.29   19.10
 -13  15   1  126.99   13.00
  12 -15  -1   72.39   12.40
 -12 -15   1   84.29   20.80
 -12  15   1   49.60    9.70
  12  15  -1   61.49   14.80
 -12  15   1   87.49   14.70
  11 -15  -1   55.09   10.90
 -11 -15   1   40.50   13.20
 -11  15   1   53.89    9.50
  11  15  -1   52.69   24.70
 -10 -15   1  933.21   41.50
  10 -15  -1  955.60   36.10
  10  15  -1  986.00   41.90
 -10  15   1  933.61   34.30
   9 -15  -1   97.69   12.40
  -9 -15   1   91.29   14.20
  -9  15   1  104.69   11.40
   9  15  -1   89.99   14.50
   8 -15  -1   25.20    9.10
  -8 -15   1   20.10   10.00
   8  15  -1   40.70   11.70
  -8  15   1   38.50    8.60
  -7 -15   1   14.10    9.50
   7  15  -1   -6.70    8.60
  -7  15   1   20.10    7.50
   6 -15  -1   60.29   10.50
  -6 -15   1   75.79   12.70
   6  15  -1   71.89   12.40
  -6  15   1   97.59   11.20
   5 -15  -1  127.89   13.20
  -5 -15   1  101.39   13.20
  -5  15   1  158.28   13.90
   5  15  -1  149.99   15.80
   4 -15  -1   22.70    8.70
  -4 -15   1   35.50    9.80
   4  15  -1    4.80    8.30
   3 -15  -1   36.10    9.30
  -3 -15   1   33.50    9.90
   3  15  -1   37.30   10.00
  -2 -15   1   11.40    8.00
   2 -15  -1    8.90    7.80
   2 -15  -1    0.40    7.70
  -1 -15   1    6.50    8.60
  -1 -15   1   22.90    8.90
   1 -15  -1   25.10    9.10
   1 -15  -1   15.00    9.00
   0 -15  -1   14.90    9.10
   0 -15   1   13.80    8.40
   0 -15  -1    9.20    7.90
   0 -15   1    2.90    8.10
  -1 -15  -1  230.08   19.30
   1 -15   1  261.67   18.30
   1 -15   1  262.07   17.60
  -1 -15  -1  227.58   18.30
  -2 -15  -1   10.60    9.00
   2 -15   1   12.10    8.10
  -2 -15  -1   19.00    8.60
   2 -15   1   25.70    8.70
   3 -15   1   -7.80    6.80
   3 -15   1    2.00    7.30
  -3 -15  -1   -2.10    8.50
  -3 -15  -1   -7.30    7.10
  -4 -15  -1   23.30    9.60
   4 -15   1   51.29    9.40
   4  15   1   27.00   10.10
  -5 -15  -1   19.00    8.90
   5 -15   1   22.00    7.90
   5  15   1    9.50    9.30
   6 -15   1   -2.40    6.80
  -6 -15  -1   16.60    9.30
   6  15   1   -4.50    8.20
   7 -15   1    6.70    7.20
  -7 -15  -1   -1.20    8.80
   7  15   1    7.60    9.40
  -8 -15  -1  190.78   18.50
   8 -15   1  225.48   15.90
  -8  15  -1  196.58   14.00
   8  15   1  190.08   19.30
   9 -15   1   62.49   10.20
  -9 -15  -1   80.09   13.90
  -9  15  -1   81.79    9.90
   9  15   1   85.49   14.40
  10 -15   1   12.70    8.40
 -10 -15  -1   35.60   12.20
  10  15   1   36.30   12.00
 -10  15  -1   34.30    7.60
  11 -15   1  234.08   17.30
 -11 -15  -1  226.98   22.30
 -11  15  -1  264.07   24.20
 -11  15  -1  247.38   15.30
  11  15   1  285.87   24.40
  12 -15   1  241.88   17.70
 -12 -15  -1  293.37   25.20
 -12  15  -1  254.47   24.40
 -12  15  -1  249.58   15.30
  12  15   1  251.07   24.70
  13 -15   1  231.08   18.30
 -13  15  -1  292.57   23.10
  13  15   1  220.68   23.10
 -13  15  -1  229.78   15.10
  14 -15   1   23.40   10.00
 -14 -15  -1   -9.70   12.10
 -14  15  -1  -10.70   10.70
  14  15   1  -10.70   10.40
 -14  15  -1    0.00    6.80
 -15 -15  -1  124.99   19.40
  15 -15   1  159.78   16.00
  15  15   1  136.49   19.40
 -15  15  -1  155.18   13.40
 -15 -16   1   18.90   13.90
  15 -16  -1    1.60   16.10
  15  16  -1   17.40   13.40
 -15  16   1   15.10    8.50
 -14 -16   1  667.13   38.20
  14 -16  -1  729.33   35.20
  14  16  -1  698.43   38.50
 -14  16   1  645.04   28.70
 -13 -16   1   25.10   13.80
  13 -16  -1   34.30   10.80
  13  16  -1   17.90   12.60
 -13  16   1   43.50    9.90
 -13  16   1   43.10   13.10
 -12 -16   1   34.60   13.60
  12 -16  -1   -2.30    8.80
 -12  16   1   -5.10    6.90
  12  16  -1    2.50   10.60
 -12  16   1    2.80   11.60
 -11 -16   1  109.29   17.90
  11 -16  -1  108.49   14.10
  11  16  -1   88.59   16.30
 -11  16   1   89.49   11.60
 -10 -16   1   -3.20   10.70
  10 -16  -1    9.00   10.10
  10  16  -1   21.00   11.30
 -10  16   1  -11.20    6.30
  -9 -16   1  113.89   16.20
  -9  16   1  129.59   12.90
   9  16  -1  108.49   16.20
   8 -16  -1   18.00    8.90
  -8 -16   1   16.30   10.30
   8  16  -1    7.20    9.50
  -8  16   1   16.30    7.20
  -7 -16   1    8.70    9.30
   7 -16  -1  -11.20    6.90
  -7  16   1   -3.30    6.30
   7  16  -1    9.20    9.30
   6 -16  -1   58.19   10.70
  -6 -16   1   37.20   10.90
   6  16  -1   48.30   11.80
  -6  16   1   61.69   10.00
   5 -16  -1   -3.00    7.40
  -5 -16   1   -6.70    7.40
   5  16  -1  -19.90    6.70
  -4 -16   1   50.19   10.40
   4 -16  -1   33.00    9.50
   4  16  -1   31.40   10.00
  -3 -16   1   78.49   12.10
   3 -16  -1   93.99   12.50
   3  16  -1   62.09   11.60
   2 -16  -1   70.89   11.50
  -2 -16   1   74.99   11.70
   2 -16  -1   77.79   12.00
  -2 -16   1   63.79   11.90
   1 -16  -1   74.59   11.70
   1 -16  -1   65.49   11.50
  -1 -16   1   63.19   11.00
  -1 -16   1   49.90   10.80
   0 -16   1   11.20    8.00
   0 -16  -1   13.90    9.00
   0 -16   1   -0.60    7.70
   0 -16  -1    1.60    7.80
  -1 -16  -1    6.30    8.30
   1 -16   1   12.00    8.40
   1 -16   1    3.30    7.30
  -1 -16  -1   -2.80    8.40
  -2 -16  -1   24.40    9.30
   2 -16   1   24.00    8.60
  -2 -16  -1   30.10    9.70
   2 -16   1    6.70    7.60
  -3 -16  -1  192.08   17.60
   3 -16   1  173.88   15.60
  -3 -16  -1  218.68   19.00
   3 -16   1  186.28   16.00
   4 -16   1    1.70    7.30
  -4 -16  -1   12.80    9.40
   4 -16   1   17.10    7.90
  -4 -16  -1    5.90    8.90
   4  16   1   17.80    9.40
   5 -16   1  117.79   12.40
  -5 -16  -1   99.39   13.30
   5  16   1   80.59   13.50
  -6 -16  -1   -2.40    8.00
   6 -16   1    3.10    7.10
   6  16   1   -5.60    8.10
   7 -16   1    1.40    7.20
  -7 -16  -1    7.00    9.40
   7  16   1   -6.50    9.00
  -8 -16  -1  162.68   18.30
   8 -16   1  161.68   15.00
   8  16   1  160.48   18.30
  -9 -16  -1   38.70   12.60
   9 -16   1   36.50    9.70
   9  16   1   35.90   13.10
  -9  16  -1   37.70    8.10
 -10 -16  -1  513.85   30.00
  10 -16   1  491.35   23.90
  10  16   1  449.36   48.30
 -10  16  -1  528.15   22.50
  11 -16   1  127.09   13.60
 -11  16  -1  106.99   19.40
  11  16   1  127.69   18.70
 -11  16  -1  118.69   11.80
 -12 -16  -1  149.69   19.60
  12 -16   1  142.99   15.00
  12  16   1  143.29   19.80
 -12  16  -1  139.89   20.10
 -12  16  -1  138.89   12.40
  13 -16   1    7.90    9.40
 -13 -16  -1   19.00   12.90
  13  16   1  -25.00   10.80
 -13  16  -1   -1.00    6.90
 -13  16  -1   -4.50   13.20
 -14 -16  -1  322.37   29.10
  14 -16   1  335.17   21.70
  14  16   1  364.86   28.50
 -14  16  -1  351.46   18.40
 -14  16  -1  357.76   25.50
 -15  16  -1   -1.70    6.60
 -14 -17   1  175.98   21.60
 -14  17   1  213.48   16.80
 -14  17   1  252.57   21.60
  14  17  -1  203.18   23.30
 -13 -17   1   11.40   14.00
 -13  17   1    4.30    7.80
 -13  17   1    1.30   12.70
  13  17  -1   -3.70   12.20
 -12 -17   1   44.20   14.60
  12  17  -1   41.70   14.40
 -12  17   1   79.19   17.20
 -12  17   1   63.99   11.10
 -11 -17   1   29.90   13.10
  11 -17  -1   52.29   13.70
  11  17  -1   24.40   11.60
 -11  17   1   31.10    9.20
 -10 -17   1  517.85   31.30
  10 -17  -1  532.85   26.70
 -10  17   1  492.55   24.10
  10  17  -1  554.24   32.00
   9 -17  -1    3.60    8.70
  -9 -17   1   13.80   11.10
   9  17  -1   16.00   10.60
  -9  17   1   -4.50    6.70
  -8 -17   1   73.59   17.00
   8 -17  -1  114.49   13.40
  -8  17   1  144.09   13.70
   8  17  -1  129.19   18.50
   7 -17  -1    5.70    8.10
  -7 -17   1   -0.40    9.40
  -7  17   1    3.70    7.00
   7  17  -1    0.20   10.10
  -6 -17   1   52.39   11.70
   6 -17  -1   65.79   11.50
  -6  17   1   69.69   10.80
   6  17  -1   59.09   13.00
  -5 -17   1   16.00    9.60
   5 -17  -1   17.90    9.00
   5  17  -1    6.70    9.00
   4 -17  -1   -0.10    8.10
  -4 -17   1    3.00    8.20
   4  17  -1    1.90    8.30
  -3 -17   1   43.40   10.50
   3 -17  -1   42.40   10.20
   3 -17  -1   43.60   10.20
  -2 -17   1   -3.60    7.60
  -2 -17   1  -13.70    7.70
   2 -17  -1    6.00    7.90
   2 -17  -1    7.90    8.30
  -1 -17   1   71.19   11.90
   1 -17  -1   85.39   12.60
  -1 -17   1   63.89   11.20
   1 -17  -1   84.49   12.20
   0 -17   1   13.50    8.20
   0 -17  -1   17.70    9.10
   0 -17  -1   10.60    9.30
   0 -17   1   18.10    9.30
   1 -17   1  269.87   19.10
  -1 -17  -1  295.37   20.20
  -1 -17  -1  249.88   19.70
   1 -17   1  258.47   18.40
  -2 -17  -1   11.00    8.40
   2 -17   1    5.00    7.40
   2 -17   1   18.80    8.50
  -2 -17  -1    0.60    8.80
  -3 -17  -1   12.90    9.10
   3 -17   1    2.50    7.60
   3 -17   1   11.90    7.80
  -3 -17  -1   15.20    8.60
  -4 -17  -1    1.20    9.60
  -4 -17  -1    5.10    8.80
   4 -17   1    4.10    7.60
   4 -17   1   -0.20    7.20
   5 -17   1  188.78   16.30
  -5 -17  -1  239.88   20.00
   5  17   1  180.58   19.70
  -6 -17  -1  156.38   17.30
   6 -17   1  163.58   16.10
   6  17   1  149.29   17.30
   7 -17   1   24.90    8.80
  -7 -17  -1   28.20   10.70
   7  17   1   18.20   10.90
   8 -17   1  441.16   22.60
  -8 -17  -1  396.36   27.00
   9 -17   1  299.07   19.90
   9  17   1  323.87   25.80
 -10 -17  -1   22.60   12.30
  10 -17   1   11.80    8.90
  10  17   1   -9.60   10.40
 -10  17  -1    3.50    7.10
 -11 -17  -1    9.10   12.00
  11 -17   1   -9.90    8.80
 -11  17  -1    1.90   14.10
  11  17   1    8.90   11.40
 -11  17  -1   17.40    7.70
  12 -17   1  224.18   18.00
 -12 -17  -1  157.98   20.40
 -12  17  -1  219.18   15.50
 -12  17  -1  215.48   23.90
  12  17   1  196.28   22.70
  13 -17   1   61.49   11.70
 -13 -17  -1   16.20   14.00
 -13  17  -1   52.79   15.70
 -13  17  -1   36.80    8.40
  13  17   1   36.50   14.80
  14 -17   1    4.40    8.80
 -14 -17  -1    6.60   13.00
 -14  17  -1    4.40   12.30
 -14  17  -1    5.00    6.50
  14  17   1    0.40   12.20
 -14 -18   1  146.59   21.20
  14 -18  -1  169.38   17.50
  14  18  -1  107.79   19.00
 -14  18   1  124.39   13.60
 -14  18   1  120.49   18.00
 -13 -18   1   19.80   14.20
  13 -18  -1   14.80   10.00
 -13  18   1   21.40   14.50
  13  18  -1   14.10   13.00
 -13  18   1   13.80    8.40
  12 -18  -1   -3.40    8.70
 -12 -18   1   -4.30   12.50
 -12  18   1    0.00    7.40
  12  18  -1   16.40   13.10
 -11 -18   1  177.98   21.40
  11 -18  -1  213.08   19.30
  11  18  -1  202.08   22.50
 -11  18   1  210.98   17.00
 -10 -18   1   -1.40   10.80
  10 -18  -1   -7.30    8.50
 -10  18   1   -3.30    7.30
  10  18  -1    2.50   11.10
  -9 -18   1  508.05   29.90
   9 -18  -1  438.46   24.80
  -9  18   1  468.15   23.70
   9  18  -1  503.35   30.60
   8 -18  -1   -3.20    8.20
  -8 -18   1    8.90   11.30
   8  18  -1   -3.00   10.20
  -8  18   1    5.00    7.60
   7 -18  -1   41.50   10.70
  -7 -18   1   48.70   12.70
  -7  18   1   58.69   11.70
   7  18  -1   57.19   13.00
   6 -18  -1   34.80   10.70
   6  18  -1   34.20   11.00
   5 -18  -1    1.90    8.30
  -5 -18   1    2.00    8.40
   5  18  -1   -2.30   14.30
  -4 -18   1   15.90    8.80
   4 -18  -1    9.20    8.60
   4  18  -1    2.30    8.70
   3 -18  -1   10.10    9.10
   3 -18  -1    1.80    8.90
  -3 -18   1   15.00    8.90
  -3 -18   1   15.50    9.90
  -2 -18   1  115.09   14.80
   2 -18  -1   97.69   13.50
  -2 -18   1   98.79   13.80
   2 -18  -1  134.59   15.10
   1 -18  -1  426.26   24.40
  -1 -18   1  408.46   23.50
   1 -18  -1  419.26   24.80
  -1 -18   1  410.46   24.20
   0 -18   1  289.67   20.00
   0 -18  -1  323.37   21.70
   0 -18   1  342.27   21.40
   0 -18  -1  320.77   21.30
  -1 -18  -1   38.30   10.30
   1 -18   1   46.00   10.70
   1 -18   1   68.79   11.80
  -1 -18  -1   45.90   11.80
   2 -18   1    1.30    7.60
  -2 -18  -1   -3.30    8.20
   2 -18   1    7.40    8.50
  -2 -18  -1    0.70    8.70
   3 -18   1    1.70    7.40
   3 -18   1    7.80    8.30
  -3 -18  -1   -4.70    7.50
  -3 -18  -1   -2.60    8.70
   4 -18   1    9.20    8.10
  -4 -18  -1  -16.80    7.70
  -4 -18  -1   10.00    9.50
   4 -18   1   -4.50    7.50
   5 -18   1  150.28   15.00
  -5 -18  -1  139.09   16.50
   5 -18   1  156.68   15.60
  -5 -18  -1  150.38   18.20
   6 -18   1   61.29   11.00
  -6 -18  -1   34.00   13.40
   6  18   1   45.00   14.90
  -7 -18  -1  172.28   21.90
   7 -18   1  202.58   26.80
   7  18   1  141.79   18.40
  -8 -18  -1  267.57   23.50
   8 -18   1  297.57   19.80
   8  18   1  309.47   25.10
   9 -18   1   16.90    9.20
  -9 -18  -1    8.10   11.90
   9  18   1   21.50   12.20
 -10 -18  -1  217.78   22.10
  10 -18   1  239.58   18.90
  10  18   1  213.08   22.70
  11 -18   1  329.17   20.70
 -11 -18  -1  333.37   27.00
  11  18   1  232.88   24.40
 -11  18  -1  295.07   18.00
  12 -18   1  394.76   23.20
 -12 -18  -1  391.76   30.80
  12  18   1  450.95   30.80
 -12  18  -1  376.36   30.90
 -12  18  -1  386.66   20.50
  13 -18   1    8.20    9.50
 -13 -18  -1   17.00   13.20
 -13  18  -1   25.20   15.40
  13  18   1    2.20   12.90
 -13  18  -1   10.20    7.50
  13 -19  -1  125.59   16.40
 -13 -19   1   98.99   18.70
  13  19  -1  171.88   22.00
 -13  19   1  142.69   14.70
 -13  19   1  140.39   21.00
  12 -19  -1   59.79   13.30
 -12 -19   1   39.80   15.20
 -12  19   1   37.60    9.40
  12  19  -1   52.29   15.50
 -11 -19   1   66.99   16.70
  11 -19  -1   65.79   12.80
 -11  19   1   94.49   12.40
  11  19  -1   61.89   15.70
 -10 -19   1   13.90   12.80
  10 -19  -1    1.00    9.20
  10  19  -1   14.30   12.40
 -10  19   1   -3.10    7.80
  -9 -19   1    6.90   11.30
   9 -19  -1   15.60   10.10
  -9  19   1   16.60    8.60
   9  19  -1    5.70   11.30
   8 -19  -1  333.57   22.40
  -8 -19   1  254.77   24.00
   8  19  -1  306.27   25.50
  -7 -19   1   31.00   12.00
   7 -19  -1   19.00   10.00
   7  19  -1   18.60   11.70
   6 -19  -1  227.48   19.20
  -6 -19   1  164.28   18.80
   6  19  -1  204.68   20.70
  -5 -19   1    4.80    9.60
   5 -19  -1   29.80   10.50
   5  19  -1   15.20   10.80
  -4 -19   1   60.69   12.50
   4 -19  -1   52.99   12.10
   4 -19  -1   53.09   11.50
  -3 -19   1   94.19   23.70
  -3 -19   1   95.09   14.50
   3 -19  -1  104.09   14.60
   3 -19  -1  114.89   14.80
  -2 -19   1    0.50    8.90
   2 -19  -1    8.10    9.00
  -2 -19   1    9.70   11.20
   2 -19  -1    3.40    9.20
   1 -19  -1  108.39   14.20
  -1 -19   1  102.99   14.50
  -1 -19   1   88.09   13.20
   1 -19  -1  115.09   15.00
   0 -19  -1  148.19   16.60
   0 -19  -1  149.88   16.40
   0 -19   1  164.98   16.70
   0 -19   1  162.28   16.30
  -1 -19  -1  508.75   28.10
   1 -19   1  508.45   26.50
   1 -19   1  507.55   26.50
  -1 -19  -1  526.55   28.50
  -2 -19  -1   12.70   10.40
  -2 -19  -1   20.70   11.90
   2 -19   1   13.30    9.70
   2 -19   1   29.80   10.00
   3 -19   1   52.49   10.90
  -3 -19  -1   49.30   12.30
  -3 -19  -1   43.40   19.10
   3 -19   1   41.80   10.60
  -4 -19  -1   89.89   14.90
   4 -19   1  103.19   13.40
   4 -19   1   79.29   12.80
  -4 -19  -1   99.79   15.10
  -5 -19  -1  134.59   17.40
   5 -19   1  133.89   14.30
   5 -19   1  149.69   15.70
  -5 -19  -1  151.28   17.50
  -6 -19  -1  188.38   19.60
   6 -19   1  194.78   17.90
  -6 -19  -1  178.38   19.40
   6 -19   1  210.78   18.50
   6  19   1  180.98   20.40
   7 -19   1    7.70    8.70
  -7 -19  -1    9.00   10.30
   7  19   1   -7.50   10.50
  -8 -19  -1   -6.60   11.10
   8 -19   1   16.60   15.00
   8  19   1   18.20   12.00
   9 -19   1  310.67   21.10
  -9 -19  -1  370.36   27.80
   9  19   1  295.67   26.50
 -10 -19  -1  139.89   19.70
  10 -19   1  168.58   16.40
  10  19   1  187.08   22.50
 -11 -19  -1   40.70   14.80
  11 -19   1   51.29   11.60
  11  19   1   61.29   16.30
 -12 -19  -1   -0.20   12.80
  12 -19   1   25.80   10.60
 -12  19  -1   15.50   16.20
  12  19   1    6.60   12.80
  13 -19   1   62.99   12.60
  13  19   1   68.39   17.70
 -13  19  -1   81.79   19.20
 -12 -20   1   78.59   16.80
  12 -20  -1   46.00   12.40
  12  20  -1   32.80   15.30
 -12  20   1   58.89   10.90
 -11 -20   1   53.99   16.30
  11 -20  -1   56.99   13.20
  11  20  -1   55.69   15.70
 -11  20   1   54.79   11.20
 -10 -20   1  115.89   18.00
  10 -20  -1  136.89   16.60
  10  20  -1  115.49   18.30
 -10  20   1  156.08   15.70
   9 -20  -1  135.39   16.30
  -9 -20   1   98.79   17.20
   9  20  -1  117.09   18.20
  -8 -20   1    5.60   12.00
   8 -20  -1  -11.30    9.30
   8  20  -1   32.40   13.00
   7 -20  -1  113.89   15.50
  -7 -20   1   63.59   14.80
   7  20  -1   87.49   16.30
  -6 -20   1  287.57   23.80
   6 -20  -1  244.28   20.40
   6  20  -1  200.78   21.30
   5 -20  -1    2.60    9.60
   5 -20  -1   16.80   10.30
  -5 -20   1   22.80   11.00
   5  20  -1   34.80   12.10
   4 -20  -1  197.48   18.70
   4 -20  -1  183.58   17.90
  -4 -20   1  194.38   19.80
  -4 -20   1  199.28   19.20
   3 -20  -1   -7.30    8.40
  -3 -20   1  -13.20    8.70
  -3 -20   1    8.40    8.80
   3 -20  -1    0.10    9.00
   2 -20  -1   13.80   10.20
  -2 -20   1    4.10    8.80
  -2 -20   1    2.90    9.60
   2 -20  -1   -4.40    8.50
  -1 -20   1  238.48   20.90
   1 -20  -1  232.58   20.00
  -1 -20   1  217.08   19.70
   1 -20  -1  254.47   20.70
   0 -20  -1  689.73   32.00
   0 -20   1  656.73   30.90
   0 -20  -1  585.44   31.10
   0 -20   1  594.94   30.50
   1 -20   1  135.39   15.60
  -1 -20  -1  114.19   15.60
   1 -20   1  116.09   15.40
  -1 -20  -1   89.19   14.10
   2 -20   1  260.97   20.90
  -2 -20  -1  238.68   21.30
   2 -20   1  252.57   19.80
  -2 -20  -1  259.97   21.60
  -3 -20  -1   79.69   14.70
   3 -20   1   66.19   12.20
   3 -20   1   65.29   12.50
  -3 -20  -1   78.79   13.90
  -4 -20  -1   -1.00    9.60
   4 -20   1   16.60    9.90
   4 -20   1    7.60    9.00
  -4 -20  -1   37.50   12.40
  -5 -20  -1  131.39   17.60
  -5 -20  -1  150.98   18.30
   5 -20   1  167.38   17.10
   5 -20   1  157.08   16.10
   6 -20   1  119.69   14.50
  -6 -20  -1  110.39   16.00
  -6 -20  -1  120.89   17.60
   6 -20   1  154.88   16.40
  -7 -20  -1   -8.30    9.70
   7 -20   1   12.00    9.50
  -7 -20  -1   28.70   12.40
   7  20   1   16.30   12.40
   8 -20   1  316.07   21.60
  -8 -20  -1  274.87   24.80
   8  20   1  307.57   27.20
  -9 -20  -1    7.50   12.20
   9 -20   1   10.00   10.50
   9  20   1    5.50   11.30
  10 -20   1   -4.40    9.70
 -10 -20  -1    9.40   12.50
  10  20   1   -9.40   10.40
 -11 -20  -1   56.29   16.30
  11 -20   1   72.49   12.90
  11  20   1   59.29   16.50
  12 -20   1  110.29   14.90
 -12 -20  -1   64.59   16.90
 -12  20  -1  101.19   21.40
  12  20   1   89.29   18.50
 -11 -21   1   96.29   18.20
  11 -21  -1  106.99   15.60
  11  21  -1   96.49   19.80
 -10 -21   1   31.10   14.10
  10 -21  -1   33.10   11.80
  10  21  -1   68.99   16.20
   9 -21  -1   30.10   12.00
  -9 -21   1   59.89   15.50
   9  21  -1   14.20   12.60
  -8 -21   1  132.39   18.90
   8 -21  -1  148.99   17.30
   8  21  -1  149.29   20.20
  -7 -21   1   -3.60   11.70
   7 -21  -1    1.20   10.40
   7  21  -1   13.60   11.30
  -6 -21   1   87.79   16.20
   6 -21  -1   69.19   13.80
   6  21  -1   65.99   15.50
   5 -21  -1   51.39   12.50
   5 -21  -1   56.09   13.20
  -5 -21   1   28.10   12.20
  -5 -21   1   41.40   13.30
   4 -21  -1  183.18   18.20
  -4 -21   1  145.69   17.60
  -4 -21   1  154.18   18.90
   4 -21  -1  174.78   18.20
  -3 -21   1    7.10   10.80
   3 -21  -1   -8.90    9.50
  -3 -21   1   -1.70    9.20
   3 -21  -1   10.20    9.90
  -2 -21   1    0.20    9.10
  -2 -21   1  -14.10    9.40
   2 -21  -1   15.70   10.60
   2 -21  -1   -4.70    8.30
  -1 -21   1   -7.80    8.70
   1 -21  -1    5.80    9.10
  -1 -21   1    4.60   10.50
   1 -21  -1    6.10   10.20
   0 -21  -1  107.99   16.10
   0 -21   1  119.99   15.90
   0 -21   1  117.49   15.40
   0 -21  -1   90.79   14.90
   1 -21   1   48.60   12.60
   1 -21   1   43.90   11.60
  -1 -21  -1   40.10   11.40
  -1 -21  -1   52.79   12.90
   2 -21   1   -2.80    8.80
  -2 -21  -1    5.80    9.50
  -2 -21  -1   -1.90   10.00
   2 -21   1   -4.40    9.30
   3 -21   1   22.00   10.00
  -3 -21  -1   34.60   12.70
   3 -21   1   -2.40    9.50
  -3 -21  -1   -0.40    9.90
   4 -21   1   84.69   13.90
  -4 -21  -1   88.09   15.20
  -4 -21  -1   91.39   16.40
   4 -21   1   99.39   14.40
   5 -21   1   42.20   11.50
  -5 -21  -1   31.50   12.50
  -5 -21  -1   28.00   21.50
   5 -21   1   27.80   11.40
  -6 -21  -1  117.49   17.90
   6 -21   1  133.99   16.30
  -6 -21  -1   97.79   16.40
   6 -21   1  117.09   15.30
   7 -21   1   69.89   12.90
   7 -21   1   57.09   12.80
  -7 -21  -1   63.19   15.10
  -7 -21  -1   42.50   14.40
  -8 -21  -1   26.30   13.20
  -8 -21  -1   40.30   14.00
   8 -21   1   58.59   12.50
   8  21   1   56.89   15.50
   9 -21   1   14.30   10.50
  -9 -21  -1   -1.40   11.80
   9  21   1  -14.00   11.90
  10 -21   1   64.69   12.70
 -10 -21  -1   50.09   16.00
  10  21   1   50.19   15.30
 -11 -21  -1    3.70   12.40
  11  21   1    0.10   12.60
 -10 -22   1    5.30   12.30
  10 -22  -1   20.60   11.70
  10  22  -1   19.40   13.90
   9 -22  -1   -3.10   10.20
  -9 -22   1  -22.60   11.70
   9  22  -1  -17.30   10.40
   8 -22  -1   -7.40   10.30
  -8 -22   1   -9.90   10.60
   8  22  -1    5.20   12.00
  -7 -22   1   62.69   15.40
   7 -22  -1   91.19   15.50
   7  22  -1   43.60   14.00
   6 -22  -1   71.79   13.90
   6 -22  -1   77.79   14.10
  -6 -22   1   72.69   15.40
  -6 -22   1   65.59   15.10
   5 -22  -1   14.20   11.20
  -5 -22   1   -0.60    9.90
  -5 -22   1   20.20   22.50
   5 -22  -1    8.10   10.10
  -4 -22   1  320.47   25.90
   4 -22  -1  337.87   24.30
  -4 -22   1  303.57   23.90
   4 -22  -1  339.87   24.50
   3 -22  -1   27.30   11.50
  -3 -22   1   19.30   12.00
  -3 -22   1   20.40   10.60
   3 -22  -1   42.20   12.00
   2 -22  -1    6.60   10.10
   2 -22  -1    3.00   10.30
  -2 -22   1   34.00   12.80
  -2 -22   1   14.80   10.60
   1 -22  -1  117.19   15.70
  -1 -22   1  135.09   17.20
   1 -22  -1   99.79   16.10
  -1 -22   1   93.69   14.80
   0 -22   1  679.63   33.20
   0 -22  -1  565.54   32.20
   0 -22   1  578.94   31.30
   0 -22  -1  641.54   32.50
   1 -22   1  191.78   18.90
   1 -22   1  213.48   20.40
  -1 -22  -1  291.27   24.00
  -1 -22  -1  216.78   20.80
   2 -22   1  207.08   19.40
  -2 -22  -1  163.58   18.30
  -2 -22  -1  141.89   18.70
   2 -22   1  188.48   18.80
  -3 -22  -1  147.69   18.10
   3 -22   1  148.99   16.70
   3 -22   1  139.39   17.30
  -3 -22  -1  141.69   18.60
   4 -22   1  243.58   21.30
  -4 -22  -1  179.28   33.20
  -4 -22  -1  229.98   22.20
   4 -22   1  224.08   20.80
   5 -22   1  154.68   17.30
   5 -22   1  122.99   15.90
  -5 -22  -1  137.29   19.20
  -5 -22  -1  143.19   18.80
  -6 -22  -1   83.99   16.70
   6 -22   1  103.69   14.50
  -6 -22  -1   46.10   15.40
   6 -22   1   86.39   14.40
   7 -22   1    3.80    9.60
   7 -22   1   -9.40    9.80
  -7 -22  -1    2.50   12.90
  -7 -22  -1   16.60   12.60
   8 -22   1  263.57   21.70
   8 -22   1  228.68   20.70
  -8 -22  -1  199.28   23.00
  -8 -22  -1  189.28   22.90
   8  22   1  214.18   23.50
   9 -22   1   75.59   13.70
  -9 -22  -1   74.69   16.60
  -9 -22  -1   62.49   17.00
   9  22   1  116.79   20.00
 -10 -22  -1    1.10   13.10
  10 -22   1   13.90   11.10
  10  22   1   27.30   15.30
  -9 -23   1   38.50   15.10
   9 -23  -1   51.29   13.30
   9  23  -1   54.09   15.40
   8 -23  -1   76.39   15.10
  -8 -23   1   63.49   15.50
   8  23  -1   63.59   16.70
  -7 -23   1   -9.30   10.30
  -7 -23   1    6.80   12.80
   7 -23  -1   -4.10    9.70
   7 -23  -1   -2.90   10.70
   7  23  -1    3.80   12.40
   6 -23  -1    4.50   11.00
  -6 -23   1   33.80   14.20
   6 -23  -1   20.80   11.60
  -6 -23   1   24.70   13.40
  -5 -23   1  109.89   17.70
   5 -23  -1  136.99   17.60
  -5 -23   1  113.19   17.60
   5 -23  -1  105.99   16.00
   4 -23  -1   31.40   11.50
  -4 -23   1    9.40   10.70
   4 -23  -1   -2.80   11.20
  -4 -23   1   21.00   13.50
  -3 -23   1   -5.00   11.10
   3 -23  -1    3.80   10.80
  -3 -23   1  -11.70   10.00
   3 -23  -1   -0.30   10.30
   2 -23  -1   -6.10   10.70
   2 -23  -1  -14.70    9.00
  -2 -23   1   -9.70   11.00
  -2 -23   1   -5.20    9.70
  -1 -23   1   11.40   12.00
   1 -23  -1   28.10   11.40
   1 -23  -1    6.70   11.90
  -1 -23   1   10.20   11.10
   0 -23   1    0.70   11.20
   0 -23  -1    8.10   11.80
   0 -23   1    9.90   10.30
   0 -23  -1    8.40   10.20
  -1 -23  -1   -3.40   11.60
   1 -23   1    8.70   11.00
   1 -23   1    1.90    9.60
  -1 -23  -1   -1.10    9.90
  -2 -23  -1   88.49   14.40
   2 -23   1  109.19   15.90
   2 -23   1   95.59   14.70
  -2 -23  -1  126.79   18.30
   3 -23   1   10.50   11.30
  -3 -23  -1  -13.30   13.40
   3 -23   1   21.40   10.70
  -3 -23  -1   19.10   12.30
  -4 -23  -1   28.90   14.20
   4 -23   1   58.39   13.70
   4 -23   1   48.20   12.60
  -4 -23  -1   42.90   13.30
  -5 -23  -1   -7.90   11.90
   5 -23   1   27.80   11.30
  -5 -23  -1   24.40   11.90
   5 -23   1    0.10   10.50
   6 -23   1  154.88   18.60
  -6 -23  -1  134.19   19.70
   6 -23   1  149.88   18.70
  -6 -23  -1  124.29   18.60
   7 -23   1  124.69   16.70
  -7 -23  -1   99.39   18.60
   7 -23   1  145.19   17.30
  -7 -23  -1   77.39   16.80
  -8 -23  -1  115.99   19.10
   8 -23   1  165.08   18.30
   8 -23   1  147.39   17.40
  -8 -23  -1  104.09   19.00
  -9 -23  -1   15.00   14.30
   9 -23   1    1.70   10.30
  -9 -23  -1   -4.90   13.00
   9 -23   1   -3.40   10.20
   9  23   1   17.20   14.70
  -8 -24   1   -6.00   12.80
   8 -24  -1    6.80    9.80
   8 -24  -1    1.10   11.10
   8  24  -1   -9.80   12.00
  -7 -24   1  165.58   21.00
   7 -24  -1  206.68   21.00
  -7 -24   1  155.48   21.10
   7 -24  -1  191.38   20.70
   6 -24  -1  -11.20   10.50
  -6 -24   1   -2.00   11.60
   6 -24  -1   -5.80    9.70
  -6 -24   1    0.40   12.20
  -5 -24   1   -5.20   11.10
   5 -24  -1  -16.10    9.20
   5 -24  -1   18.90   12.80
  -5 -24   1   17.30   11.90
   4 -24  -1  100.39   16.20
  -4 -24   1  122.89   18.50
   4 -24  -1   92.29   16.10
  -4 -24   1  104.29   16.70
  -3 -24   1  173.88   20.40
   3 -24  -1  235.68   22.20
  -3 -24   1  189.88   20.90
   3 -24  -1  209.98   21.10
   2 -24  -1   23.30   11.70
   2 -24  -1   11.50   12.60
  -2 -24   1   36.90   12.10
  -2 -24   1   37.50   13.50
  -1 -24   1   60.79   14.00
   1 -24  -1   63.79   15.30
  -1 -24   1   65.69   15.60
   1 -24  -1   44.50   13.20
   0 -24  -1  151.08   18.40
   0 -24   1  168.68   20.00
   0 -24  -1  156.98   19.80
   0 -24   1  139.69   17.90
   1 -24   1   43.40   13.40
  -1 -24  -1   39.60   13.40
   1 -24   1   46.90   12.70
  -1 -24  -1   44.60   13.10
  -2 -24  -1   91.69   17.30
  -2 -24  -1   50.09   14.00
   2 -24   1   70.69   14.80
   2 -24   1   66.59   14.00
  -3 -24  -1  161.28   20.40
  -3 -24  -1  161.98   21.10
   3 -24   1  193.38   20.20
   3 -24   1  187.28   20.10
   4 -24   1  425.46   27.50
   4 -24   1  393.96   27.40
  -4 -24  -1  426.96   31.00
  -4 -24  -1  445.26   30.20
   5 -24   1  441.36   27.80
  -5 -24  -1  431.66   29.90
  -5 -24  -1  417.96   31.30
   5 -24   1  392.16   26.50
   6 -24   1   22.50   10.80
  -6 -24  -1   -0.30   11.40
   6 -24   1    1.00   11.10
  -6 -24  -1    4.50   12.90
   7 -24   1  133.19   17.40
   7 -24   1  110.29   16.90
  -7 -24  -1  124.39   20.10
  -7 -24  -1   83.59   17.60
  -6 -25   1  -12.40   12.50
  -6 -25   1    4.30   11.70
   6 -25  -1  -18.10   10.10
   6 -25  -1   -1.80   11.60
   5 -25  -1   12.40   12.10
   5 -25  -1   25.40   12.10
  -5 -25   1   10.50   11.80
  -5 -25   1    2.10   12.60
  -4 -25   1   84.79   16.20
   4 -25  -1  135.69   19.00
   4 -25  -1  100.79   16.50
  -4 -25   1   77.99   17.30
   3 -25  -1   27.90   13.50
  -3 -25   1   25.10   13.00
   3 -25  -1   23.50   11.80
  -3 -25   1    4.10   12.60
  -2 -25   1   49.10   13.80
  -2 -25   1   16.60   13.30
   2 -25  -1   53.99   15.30
   2 -25  -1   64.99   13.70
  -1 -25   1    3.40   12.60
   1 -25  -1    5.80   11.00
   1 -25  -1   -1.50   12.10
  -1 -25   1   -9.30    9.90
   0 -25   1   10.00   12.00
   0 -25  -1   -2.80   10.00
   0 -25   1  -11.50    9.00
   0 -25  -1    6.00   13.30
   1 -25   1   34.20   12.40
  -1 -25  -1   26.10   12.30
  -1 -25  -1   42.50   15.40
   1 -25   1   46.40   14.60
  -2 -25  -1    2.20   11.10
   2 -25   1  -13.70   11.00
   2 -25   1   15.40   10.90
  -2 -25  -1  -31.40   11.40
   3 -25   1   -3.50    9.80
  -3 -25  -1   -4.80   10.80
   3 -25   1   17.10   12.90
  -3 -25  -1  -18.50   10.50
   4 -25   1   15.00   11.20
  -4 -25  -1   19.70   12.60
  -4 -25  -1   22.20   13.60
   4 -25   1  -12.40   10.40
   5 -25   1   19.90   12.60
   5 -25   1   35.20   11.90
  -5 -25  -1   13.30   14.60
  -5 -25  -1   19.00   13.10
  -3 -26   1  122.29   18.10
   3 -26  -1  142.19   20.20
   3 -26  -1  135.59   18.80
  -3 -26   1  157.98   21.20
  -2 -26   1  113.19   19.20
   2 -26  -1  120.79   18.60
   2 -26  -1  147.39   19.50
  -2 -26   1  139.69   19.30
  -1 -26   1   19.20   12.70
  -1 -26   1   27.70   13.90
   1 -26  -1   27.60   14.50
   1 -26  -1   25.90   12.80
   0 -26   1   25.30   12.80
   0 -26   1   41.90   13.80
   0 -26  -1   24.00   12.80
   0 -26  -1   13.10   14.10
   1 -26   1   19.50   13.30
  -1 -26  -1    7.70   14.20
  -1 -26  -1    0.90   11.10
   1 -26   1   23.60   12.00
   2 -26   1   -9.00    9.70
   2 -26   1   30.30   13.90
  -2 -26  -1  -15.60   11.60
  -2 -26  -1   -4.20   11.60
  -3 -26  -1  214.38   24.30
   3 -26   1  244.78   23.40
  19   0  -2   14.80   10.80
  19   0  -2   18.40   11.70
 -19   0   2   -4.20   12.10
 -18   0   2   32.70   13.30
  18   0  -2   41.50   12.20
  18   0  -2   35.00   11.70
  17   0  -2    2.00   10.50
 -17   0   2  -14.30    9.90
  17   0  -2    4.80    9.80
  16   0  -2  139.99   15.30
 -16   0   2  105.19   14.90
  16   0  -2  123.89   15.60
  15   0  -2   -2.60    7.80
  15   0  -2    4.10    8.60
 -15   0   2    3.80    9.40
  14   0  -2  152.48   14.70
  14   0  -2  122.29   14.50
 -14   0   2  137.69   15.60
 -13   0   2   10.80    9.40
  13   0  -2    6.90    8.00
  13   0  -2    2.20    8.10
  12   0  -2    2.00    7.30
 -12   0   2    9.10    9.10
  12   0  -2    9.20    8.30
 -11   0   2   12.90    9.10
  11   0  -2    2.60    7.60
  11   0  -2   -3.30    6.60
  10   0  -2   26.60    8.70
 -10   0   2   15.30   10.40
  10   0  -2   34.50    7.70
  -9   0   2    4.50    7.50
   9   0  -2   -6.90    7.40
   8   0  -2  208.78   14.60
  -8   0   2  222.28   15.70
  -7   0   2    0.50    7.00
   7   0  -2   -3.50    6.00
   6   0  -2   66.59    8.40
  -6   0   2   55.59    9.00
   5   0  -2    2.30    6.20
  -5   0   2    1.80    6.90
   4   0  -2  299.67   14.00
  -4   0   2  298.77   14.40
   3   0  -2   -2.20    3.60
  -3   0   2   -0.60    4.30
  -2   0   2  210.28    9.10
   2   0  -2  240.98    9.90
  -1   0  -2    1.40    3.70
   1   0   2   -0.40    1.20
  -2   0  -2 2772.42   72.09
  -2   0  -2 2687.03   75.09
   2   0   2 2734.03   75.49
  -3   0  -2   -2.20    3.60
  -3   0  -2    1.80    6.20
   3   0   2    4.00    6.50
   4   0   2 1155.88   37.20
  -4   0  -2 1097.49   35.60
  -4   0  -2 1164.18   33.30
   4   0   2 1168.28   33.20
   5   0   2   -1.30    4.80
  -5   0  -2    0.10    6.70
   5   0   2   -6.90    7.60
  -5   0  -2   -1.60    5.00
   6   0   2  102.49   11.70
  -6   0  -2  111.19   10.00
   6   0   2  102.69    8.20
  -6   0  -2  112.99   11.00
   7   0   2    0.70    5.20
  -7   0  -2   -1.10    5.70
   7   0   2    3.80    8.20
   8   0   2  710.83   24.90
  -8   0  -2  704.73   25.30
   8   0   2  647.44   28.30
   9   0   2  -15.60    9.20
   9   0   2    3.50    6.30
  -9   0  -2    4.70    6.80
  10   0   2 2418.86   70.79
  10   0   2 2432.96   74.69
 -10   0  -2 2393.36   70.69
  11   0   2    2.00    6.10
 -11   0  -2   -0.20    6.80
  11   0   2    1.50   10.00
 -12   0  -2  261.77   17.40
  12   0   2  244.78   21.00
  12   0   2  277.17   17.00
  13   0   2    0.70   11.00
 -13   0  -2   14.80    8.00
  14   0   2   87.49   11.80
  14   0   2   66.89   14.60
 -14   0  -2   81.09   12.20
 -15   0  -2    0.30    9.00
  15   0   2  -10.80   11.60
  15   0   2    6.50    7.90
  16   0   2  196.98   21.60
  16   0   2  178.38   16.80
  17   0   2   -6.70   12.50
 -17   0  -2  -13.50    9.90
  17   0   2    0.90    9.30
  18   0   2   68.99   18.40
 -18   0  -2   88.89   14.90
  18   0   2   74.29   13.40
  19  -1  -2    9.30   10.50
  19  -1  -2   16.60   11.20
 -19  -1   2   -1.40   12.00
 -19   1   2   14.30   12.30
  19   1  -2   12.20   10.60
  19   1  -2   10.10   12.20
 -18  -1   2   65.89   14.60
  18  -1  -2   69.59   12.90
  18  -1  -2   48.20   13.30
 -18   1   2   36.90   12.90
  18   1  -2   72.59   14.30
  18   1  -2   58.29   14.50
 -17  -1   2   -2.60   11.60
  17  -1  -2   -4.40   10.90
  17  -1  -2   -1.50    9.70
  17   1  -2   -0.60    9.70
  17   1  -2   26.00   11.00
 -17   1   2   -7.80    9.70
  16  -1  -2    5.50    9.50
 -16  -1   2   13.70   10.00
 -16   1   2   14.30   10.60
  16   1  -2    0.40    9.30
  16   1  -2    0.90   10.70
 -15  -1   2    3.10    9.90
  15  -1  -2   20.90    9.40
  15  -1  -2   10.90    9.20
  15   1  -2    3.20    8.90
 -15   1   2   15.30   10.10
  15   1  -2    2.70    8.60
  14  -1  -2   22.00    9.00
  14  -1  -2   26.50    9.20
 -14  -1   2   29.00   11.10
  14   1  -2   13.20    9.40
 -14   1   2   14.80   10.00
  14   1  -2   28.30   10.00
 -13  -1   2   18.60    9.10
  13  -1  -2   -0.90    7.30
  13  -1  -2    8.30    8.10
  13   1  -2   -1.20    8.00
  13   1  -2    5.90    8.10
 -13   1   2    0.40    8.30
 -12  -1   2    2.60    8.00
  12  -1  -2    1.80    6.90
  12  -1  -2   -0.60    7.00
 -12   1   2  -15.90    7.50
  12   1  -2   11.50    8.10
  12   1  -2    7.30    7.70
 -11  -1   2   15.10    9.10
  11  -1  -2   22.10    8.50
  11  -1  -2    7.60    7.20
 -11   1   2   -1.70    8.90
  11   1  -2    1.60    7.40
  11   1  -2    2.10    7.70
  10  -1  -2   16.50   14.60
  10  -1  -2   13.90    6.90
 -10  -1   2   18.60    9.00
 -10   1   2   16.60    8.80
  10   1  -2    4.60    7.70
  -9  -1   2   27.00   10.30
   9  -1  -2   25.40    7.80
   9  -1  -2   32.90    6.60
  -9   1   2   16.30    8.30
   9   1  -2   15.20    8.00
   8  -1  -2    1.90    5.10
   8  -1  -2    0.60    6.60
  -8  -1   2   18.40    7.70
   8   1  -2   11.20    7.30
  -8   1   2   14.60    7.90
  -7  -1   2  116.59   11.30
   7  -1  -2  107.99   10.20
  -7   1   2  125.89   11.40
   7   1  -2  108.99   10.80
  -6  -1   2   42.00    7.90
   6  -1  -2   58.69    8.10
  -6   1   2   47.10    8.10
   6   1  -2   34.50    7.70
   5  -1  -2 1206.28   38.00
  -5  -1   2 1252.07   38.70
  -5   1   2 1266.07   38.40
   5   1  -2 1233.78   38.30
  -4  -1   2  338.77   15.80
   4  -1  -2  351.86   15.20
  -4   1   2  366.06   15.50
   4   1  -2  376.36   15.60
  -3  -1   2   26.10    5.10
   3  -1  -2   26.70    4.70
  -3   1   2   14.60    4.60
   3   1  -2   13.40    4.40
   2  -1  -2  766.62   22.30
   2  -1  -2  774.52   22.90
  -2   1   2  783.62   23.00
   2   1  -2  768.42   23.20
  -2   1   2  774.82   22.60
  -1  -1  -2  672.93   19.30
  -1  -1  -2  659.13   21.00
   1   1   2  656.13   18.90
  -1   1  -2  656.33   22.00
   2  -1   2   51.29    7.30
  -2  -1  -2   53.99    6.20
   2  -1   2   55.69    3.40
  -2  -1  -2   47.70    4.10
   2   1   2   44.70    6.50
  -2   1  -2   42.70    6.80
   2   1   2   50.99    4.40
  -2   1  -2   47.50    3.10
   3  -1   2   11.80    7.50
  -3  -1  -2    5.70    3.90
  -3  -1  -2    6.20    6.20
   3   1   2    9.70    6.90
   3   1   2   10.60    3.70
  -3   1  -2   -2.80    6.40
  -3   1  -2    9.00    3.30
  -4  -1  -2  424.16   18.20
  -4  -1  -2  468.95   16.70
   4  -1   2  497.55   21.00
   4   1   2  450.05   16.50
  -4   1  -2  439.86   15.30
   4   1   2  431.36   20.30
  -4   1  -2  449.95   19.40
  -5  -1  -2  406.56   16.60
   5  -1   2  412.56   20.40
   5  -1   2  411.66   15.40
   5   1   2  411.06   16.20
   5   1   2  417.96   20.20
  -5   1  -2  416.76   15.50
  -5   1  -2  423.66   18.40
  -6  -1  -2  748.83   25.00
   6  -1   2  691.93   28.20
   6  -1   2  732.03   23.80
  -6   1  -2  762.32   24.10
   6   1   2  750.52   24.80
  -6   1  -2  723.53   26.00
   6   1   2  703.83   27.90
   7  -1   2    4.20    8.20
  -7  -1  -2   -1.00    5.50
   7  -1   2    9.20    5.10
  -7   1  -2   -2.20    5.90
   7   1   2    4.50    8.20
  -7   1  -2   -3.10    5.10
   7   1   2    3.30    5.50
  -8  -1  -2  467.65   20.40
   8  -1   2  496.65   23.80
   8  -1   2  494.15   19.40
  -8   1  -2  482.75   19.50
  -8   1  -2  468.85   19.70
   8   1   2  478.15   20.10
   8   1   2  491.85   24.60
   9  -1   2  243.58   14.70
   9  -1   2  255.17   19.20
  -9  -1  -2  222.98   16.10
   9   1   2  234.68   19.40
   9   1   2  267.17   15.50
  -9   1  -2  260.57   15.50
 -10  -1  -2   18.50    8.50
  10  -1   2   29.40    7.60
  10  -1   2   33.70   11.60
 -10   1  -2   30.80    8.50
  10   1   2   41.10   11.40
  10   1   2   33.20    8.10
  11  -1   2    4.70   10.00
 -11  -1  -2   24.30    8.30
  11  -1   2   13.20    7.00
  11   1   2    2.50   10.30
  11   1   2   17.90    7.50
 -11   1  -2   28.00    8.20
  12  -1   2  116.79   11.70
  12  -1   2  128.19   15.70
 -12  -1  -2  147.99   13.80
 -12   1  -2  102.89   12.10
  12   1   2  105.59   14.00
  12   1   2  102.19   15.00
 -13  -1  -2   26.30    9.10
  13  -1   2   22.60    8.00
  13  -1   2   11.90   11.50
  13   1   2   -3.80   11.70
  13   1   2   23.60    8.40
 -13   1  -2   33.00    9.40
  14  -1   2  752.92   41.50
 -14  -1  -2  725.13   45.30
  14  -1   2  714.13   34.70
 -14   1  -2  710.43   30.30
  14   1   2  771.12   36.30
  14   1   2  736.63   30.80
  15  -1   2    0.00   12.20
 -15  -1  -2    1.60    9.80
  15  -1   2   -7.20    7.50
 -15   1  -2   -9.70    8.40
  15   1   2  -21.80   12.10
  15   1   2    4.60    8.60
  16  -1   2  699.43   30.20
 -16  -1  -2  678.43   31.50
  16  -1   2  600.14   34.40
 -16   1  -2  661.93   30.40
  16   1   2  633.54   35.60
  16   1   2  625.14   30.30
  17  -1   2  116.79   18.90
  17  -1   2  137.29   15.40
 -17  -1  -2  140.89   16.50
  17   1   2  142.89   20.60
 -17   1  -2  130.89   15.40
  17   1   2  114.49   15.40
  18  -1   2   26.60   15.40
 -18  -1  -2   24.80   12.70
  18  -1   2   45.20   11.70
  18   1   2   34.80   16.40
  18   1   2   38.10   11.90
  19  -2  -2  149.09   18.90
 -19  -2   2  171.98   20.40
  19   2  -2  124.69   18.10
  19   2  -2  164.18   18.70
 -19   2   2  177.38   19.80
 -18  -2   2   10.10   12.40
  18  -2  -2   14.50   10.50
  18   2  -2   14.90   11.00
 -18   2   2    8.40   11.20
  18   2  -2   -2.20   11.80
 -17  -2   2    9.50   11.60
  17  -2  -2   16.00   10.40
  17  -2  -2   17.30    9.80
  17   2  -2    5.50   10.00
 -17   2   2    9.90   11.00
  17   2  -2   -1.90   10.90
  16  -2  -2   98.99   14.60
 -16  -2   2  120.49   16.20
  16   2  -2   89.29   13.70
  16   2  -2   72.59   14.30
 -16   2   2   87.79   14.40
  15  -2  -2   -5.30    8.40
  15  -2  -2    3.50    8.90
 -15  -2   2   27.70   11.40
 -15   2   2   14.30   10.00
  15   2  -2   10.80   10.00
  15   2  -2   -3.10    7.70
  14  -2  -2   37.60   10.00
  14  -2  -2   16.90    8.20
 -14  -2   2   33.60   10.90
  14   2  -2   13.80    9.10
  14   2  -2   10.00    9.30
 -14   2   2   24.80    9.70
  13  -2  -2    2.80    7.10
  13  -2  -2   -4.00    6.90
 -13  -2   2   -4.50    8.30
  13   2  -2    9.50    8.30
  13   2  -2    2.50    8.30
 -13   2   2  -16.20    7.40
  12  -2  -2   12.70    7.00
 -12  -2   2   11.10    8.70
  12  -2  -2   -2.10    7.40
  12   2  -2    8.20    8.00
  12   2  -2    4.00    7.80
 -12   2   2   -4.20    9.00
  11  -2  -2  650.13   23.60
  11  -2  -2  621.34   27.80
 -11  -2   2  657.13   29.00
 -11   2   2  609.34   27.20
  11   2  -2  664.63   28.30
  10  -2  -2  241.18   16.80
 -10  -2   2  289.67   19.20
  10   2  -2  250.67   17.50
 -10   2   2  263.57   17.80
   9  -2  -2  382.66   19.60
  -9  -2   2  410.06   21.20
   9   2  -2  427.26   21.20
  -9   2   2  425.46   20.60
   8  -2  -2  314.37   16.70
  -8  -2   2  348.17   21.80
   8   2  -2  338.87   18.10
  -8   2   2  291.37   17.10
  -7  -2   2   -5.80    6.60
   7  -2  -2    2.50    5.90
   7   2  -2    1.90    6.20
  -7   2   2   -5.50    6.20
   6  -2  -2  146.79   12.10
  -6  -2   2  152.48   12.30
   6   2  -2  131.19   11.00
  -6   2   2  124.29   10.70
   5  -2  -2  831.72   28.40
  -5  -2   2  853.71   29.30
   5   2  -2  876.61   29.00
  -5   2   2  857.61   28.40
  -4  -2   2   48.40    7.70
   4  -2  -2   63.69    7.20
  -4   2   2   79.19    8.20
   4   2  -2   68.89    7.70
  -3  -2   2   19.40    5.30
   3  -2  -2    4.20    4.60
   3   2  -2   14.10    5.10
  -3   2   2   11.10    4.80
   2  -2  -2   19.60    3.10
   2  -2  -2   17.10    3.50
  -2  -2   2   17.40    3.80
  -2   2   2   26.80    3.70
   2   2  -2   20.70    3.90
  -2   2   2   23.30    4.20
  -1  -2   2    0.70    2.10
   1  -2  -2   -0.60    2.30
  -1   2   2    1.30    2.40
   0  -2   2 2318.57   60.09
   0  -2  -2 2252.47   61.69
   0   2   2 2245.78   60.99
  -1  -2  -2    9.50    4.00
  -1  -2  -2    7.10    2.90
  -1  -2  -2    7.40    3.00
   1   2   2    2.10    3.70
  -1   2  -2   12.10    5.90
   1   2   2    5.60    2.80
   2  -2   2 1069.39   33.90
  -2  -2  -2 1041.30   30.30
   2   2   2 1052.19   32.20
   2   2   2 1027.90   30.40
  -2   2  -2 1063.79   33.70
   3  -2   2    4.00    8.50
   3  -2   2   17.40    3.20
  -3  -2  -2   19.60    5.10
   3   2   2    4.00    6.80
  -3   2  -2   12.40    7.90
   3   2   2   11.00    4.80
  -3   2  -2   12.80    2.80
  -4  -2  -2   17.90    5.90
   4  -2   2   20.00    9.30
  -4   2  -2   10.60    4.10
   4   2   2   23.70    8.70
  -4   2  -2   15.60    8.80
   4   2   2   19.30    5.80
  -5  -2  -2 1140.59   35.10
   5  -2   2 1111.49   38.40
   5   2   2 1158.18   35.20
   5   2   2 1178.78   38.20
  -5   2  -2 1175.88   33.20
  -5   2  -2 1117.99   37.20
   6  -2   2   39.60   10.20
  -6  -2  -2   22.40    6.30
   6  -2   2   29.70    5.30
  -6   2  -2   21.20    5.40
  -6   2  -2   23.30    7.80
   6   2   2   36.10    9.30
   6   2   2   36.70    6.70
  -7  -2  -2   12.80    6.60
   7  -2   2   13.30    5.40
   7  -2   2   10.20    9.20
  -7   2  -2   10.80    5.70
   7   2   2    7.50    5.90
   7   2   2   15.10    9.00
  -7   2  -2    0.30    6.70
   8  -2   2  162.38   14.70
   8  -2   2  128.89   10.80
  -8  -2  -2  144.19   11.90
   8   2   2  136.89   13.70
   8   2   2  129.29   11.90
  -8   2  -2  129.39   11.10
  -8   2  -2  140.29   11.30
   9  -2   2  252.17   14.30
  -9  -2  -2  251.37   16.00
   9  -2   2  220.38   18.90
   9   2   2  196.48   19.00
  -9   2  -2  207.58   14.10
  -9   2  -2  231.18   14.30
   9   2   2  250.87   15.70
  10  -2   2  574.64   28.10
 -10  -2  -2  611.04   25.00
  10  -2   2  593.14   23.20
  10   2   2  514.65   27.70
 -10   2  -2  592.24   23.40
  10   2   2  558.44   24.30
 -11  -2  -2   -1.70    7.20
  11  -2   2    4.10    6.10
  11  -2   2   -5.80    9.80
  11   2   2   -3.40   10.00
  11   2   2    2.70    6.90
 -11   2  -2    4.30    7.20
  12  -2   2  103.59   14.50
  12  -2   2   66.49    9.70
 -12  -2  -2   72.79   11.90
 -12   2  -2   65.19   10.10
  12   2   2   67.69   14.20
  12   2   2   78.69   11.10
  13  -2   2   73.49   13.70
  13  -2   2   57.69    9.70
 -13  -2  -2   76.49   12.00
  13   2   2   38.80   13.10
 -13   2  -2   59.09   10.30
  13   2   2   47.90    9.90
 -14  -2  -2   78.19   12.30
  14  -2   2   71.99   14.60
  14  -2   2   70.69   10.80
 -14   2  -2   74.09   11.70
  14   2   2   66.09   15.50
  14   2   2   91.89   12.30
  15  -2   2  105.19   16.80
 -15  -2  -2   92.19   14.30
  15  -2   2  107.99   20.80
 -15   2  -2   74.49   12.20
  15   2   2   89.39   17.50
  15   2   2   76.79   12.90
 -16  -2  -2  249.28   21.10
  16  -2   2  304.07   19.70
  16  -2   2  281.17   25.30
 -16   2  -2  218.18   19.80
  16   2   2  300.37   27.50
  16   2   2  270.77   20.80
  17  -2   2  237.08   19.30
  17  -2   2  241.38   23.20
 -17  -2  -2  224.68   20.90
  17   2   2  269.97   22.00
 -17   2  -2  236.08   20.00
  17   2   2  251.37   25.60
  18  -2   2  604.34   34.40
  18  -2   2  623.94   30.20
 -18  -2  -2  599.84   32.50
  18   2   2  628.24   31.80
  18   2   2  606.74   37.40
 -18   2  -2  596.54   30.00
  19  -3  -2   -3.90    9.90
 -19  -3   2    4.30   12.90
 -19   3   2  -23.30   10.10
  19   3  -2   -1.70   10.90
  19   3  -2   -5.30   13.40
 -18  -3   2   -4.70   11.40
  18  -3  -2   19.10   11.00
  18   3  -2  -22.80   11.10
  18   3  -2   -4.90   10.50
 -18   3   2   -0.80   10.20
  17  -3  -2   -9.90    8.60
 -17  -3   2  -18.10    9.90
  17   3  -2   -6.70    9.40
 -17   3   2    6.10   10.70
  17   3  -2   -6.50   11.90
  16  -3  -2   -5.80    8.20
 -16  -3   2   -1.50   10.90
 -16   3   2  -11.90    8.10
  16   3  -2    7.30    9.50
  16   3  -2   -0.10   10.40
 -15  -3   2  155.48   17.30
  15  -3  -2  136.99   15.50
  15   3  -2  120.09   15.10
  15   3  -2  119.79   15.30
 -15   3   2  158.18   16.10
 -14  -3   2  117.09   15.10
  14  -3  -2  117.89   13.90
  14   3  -2  109.29   14.20
  14   3  -2   85.39   12.60
 -14   3   2  118.19   14.00
  13  -3  -2   -5.20    7.20
 -13  -3   2    7.30    9.10
 -13   3   2   -5.30   12.10
  13   3  -2   11.70    8.40
  13   3  -2    7.40    8.70
 -12  -3   2  111.69   13.90
  12  -3  -2  111.69   12.60
  12   3  -2   90.89   12.50
 -12   3   2   75.59   11.40
 -11  -3   2   81.69   12.30
  11  -3  -2   92.09   14.10
 -11   3   2   79.39   11.50
  11   3  -2  105.79   12.90
  10  -3  -2  837.62   30.90
 -10  -3   2  769.02   32.20
  10   3  -2  791.92   31.60
 -10   3   2  786.52   30.40
  -9  -3   2   34.90    9.30
   9  -3  -2   61.19    9.90
  -9   3   2   27.40    8.30
   9   3  -2   46.00    9.30
  -8  -3   2    3.60    7.40
   8  -3  -2   13.80    7.10
  -8   3   2   12.80    7.00
   8   3  -2   18.80    7.20
  -7  -3   2   -2.00   13.20
   7  -3  -2    5.30    6.50
  -7   3   2    0.20    6.20
   7   3  -2    4.20    6.40
   6  -3  -2   -4.10    5.80
  -6  -3   2    5.10    6.90
   6   3  -2    3.80    6.20
  -6   3   2   -9.70    5.50
   5  -3  -2    4.80    6.40
  -5  -3   2    2.60    6.70
   5   3  -2    3.30    6.80
  -5   3   2   10.00    6.40
  -4  -3   2  693.43   24.50
   4  -3  -2  657.43   23.20
   4   3  -2  688.83   24.00
  -4   3   2  678.53   23.20
  -3  -3   2   20.70    5.80
   3  -3  -2   22.30    5.50
  -3   3   2   22.00    5.60
   3   3  -2   24.70    5.80
   2  -3  -2   12.40    4.50
  -2  -3   2   16.60    4.20
  -2   3   2   10.20    3.90
   2   3  -2    6.90    3.90
  -1  -3   2  249.88    9.60
   1  -3  -2  234.08    9.80
   1   3  -2  238.48    9.50
  -1   3   2  230.28    9.90
   0  -3  -2  435.26   14.60
   0  -3   2  453.45   13.50
   0   3   2  411.36   14.60
   0   3  -2  437.66   13.40
  -1  -3  -2  845.42   25.10
   1  -3   2  819.92   22.60
  -1  -3  -2  815.92   24.60
   1   3   2  794.12   24.70
  -2  -3  -2   96.09    8.20
  -2   3  -2  113.09   11.20
   2   3   2   98.59    8.40
  -3  -3  -2   -5.10    5.10
   3  -3   2    1.70    3.00
   3   3   2    1.50    5.30
  -3   3  -2    8.30    9.10
   4  -3   2  134.89   13.30
  -4  -3  -2  118.79    9.20
   4   3   2  106.09    9.00
  -4   3  -2  105.19    6.60
   4   3   2  100.99   10.50
  -4   3  -2  118.59   12.70
  -5  -3  -2  297.47   15.10
   5  -3   2  292.07   19.20
  -5   3  -2  268.77   17.30
  -5   3  -2  312.57   11.70
   5   3   2  305.37   14.80
   5   3   2  322.87   17.90
  -6  -3  -2 1201.58   38.00
   6  -3   2 1283.87   41.40
   6   3   2 1259.17   38.40
  -6   3  -2 1173.48   39.20
   6   3   2 1210.58   40.70
  -6   3  -2 1198.78   35.30
  -7  -3  -2  282.67   15.90
   7  -3   2  281.77   18.90
   7  -3   2  298.47   13.30
  -7   3  -2  279.47   13.00
   7   3   2  279.37   15.30
   7   3   2  279.47   18.20
  -7   3  -2  286.27   16.30
   8  -3   2    7.30    5.40
  -8  -3  -2   12.00    6.90
   8  -3   2   21.30   10.00
   8   3   2   13.80    9.40
  -8   3  -2   22.00    7.60
  -8   3  -2   22.30    6.30
   8   3   2   10.20    6.80
  -9  -3  -2  303.87   17.60
   9  -3   2  303.17   15.50
   9  -3   2  331.17   21.10
   9   3   2  287.17   19.90
   9   3   2  320.17   21.00
  -9   3  -2  310.87   16.70
  -9   3  -2  294.97   15.40
 -10  -3  -2   11.20    8.00
  10  -3   2   17.10   10.50
  10  -3   2    2.60    6.30
  10   3   2   21.70    7.80
 -10   3  -2   -6.00    6.60
 -10   3  -2    3.10    6.30
  10   3   2   14.20   10.80
  11  -3   2  405.16   19.90
  11  -3   2  530.35   27.30
 -11  -3  -2  459.25   26.10
 -11   3  -2  444.06   20.30
  11   3   2  454.15   25.80
  11   3   2  483.75   22.50
  12  -3   2    2.90    6.50
 -12  -3  -2    4.80    7.80
  12  -3   2   12.50   10.00
  12   3   2   -5.50    6.70
 -12   3  -2    4.80    7.10
  12   3   2    0.10   10.70
  13  -3   2   14.80    7.50
 -13  -3  -2   13.00    8.90
  13  -3   2    8.20   10.70
 -13   3  -2    7.20    7.20
  13   3   2   -8.40   10.80
  13   3   2   12.40    8.10
  14  -3   2 1116.79   39.70
 -14  -3  -2 1143.09   42.20
  14  -3   2 1075.99   43.50
 -14   3  -2 1123.69   39.40
  14   3   2 1101.29   41.70
  14   3   2 1177.88   47.10
  15  -3   2   -0.50   11.20
  15  -3   2   -0.40    7.80
 -15  -3  -2    5.80   10.00
  15   3   2   21.80    9.60
  15   3   2  -16.00   12.10
 -15   3  -2   -0.20    8.30
 -16  -3  -2  241.58   21.20
  16  -3   2  245.08   22.60
  16  -3   2  247.98   28.80
  16   3   2  224.48   20.50
  16   3   2  221.38   24.00
 -16   3  -2  218.68   18.70
  17  -3   2  225.28   22.30
 -17  -3  -2  211.78   20.30
  17  -3   2  234.38   19.10
  17   3   2  241.08   21.00
 -17   3  -2  216.28   19.10
  17   3   2  197.88   24.10
  18  -3   2  223.68   19.10
  18  -3   2  260.67   23.40
 -18  -3  -2  172.98   20.20
 -18   3  -2  189.08   18.00
  18   3   2  166.58   23.40
  18   3   2  201.78   19.60
  19  -4  -2   36.70   13.00
 -19  -4   2   87.59   17.30
 -19   4   2   69.69   14.50
  19   4  -2   65.09   16.30
  19   4  -2   88.59   15.90
 -18  -4   2   38.10   14.10
  18  -4  -2   63.59   13.40
  18   4  -2   64.29   14.10
 -18   4   2   70.69   14.10
  18   4  -2   62.09   15.00
  17  -4  -2    0.10    9.50
 -17  -4   2   -6.50   11.10
  17   4  -2   -7.30    9.60
  17   4  -2    0.50   11.60
 -17   4   2  -15.90    9.30
 -16  -4   2   80.39   15.20
  16  -4  -2   89.09   13.70
  16   4  -2  103.89   15.60
 -16   4   2  101.29   14.10
  16   4  -2   97.59   15.00
  15  -4  -2   -4.60    7.90
 -15  -4   2   10.60   10.40
  15   4  -2    6.00    9.50
  15   4  -2   14.60   10.20
 -15   4   2   25.00   10.50
 -14  -4   2   62.39   12.60
  14  -4  -2   84.59   12.40
  14   4  -2   72.69   12.60
 -14   4   2   92.69   17.90
  14   4  -2   75.39   12.80
  13  -4  -2   -1.50    7.20
 -13  -4   2    1.70    9.40
  13   4  -2    6.10    7.90
 -13   4   2   13.70    8.60
  12  -4  -2    6.30    8.50
 -12  -4   2   14.00    9.20
 -12   4   2   -5.30    7.50
  12   4  -2   -4.40    7.30
 -11  -4   2  201.88   17.50
  11  -4  -2  180.98   15.60
  11   4  -2  180.88   16.10
 -11   4   2  211.18   16.00
 -10  -4   2  327.77   20.70
  10  -4  -2  339.37   18.80
  10   4  -2  317.07   19.80
 -10   4   2  337.47   18.80
   9  -4  -2  669.03   26.00
  -9  -4   2  605.44   27.60
   9   4  -2  653.23   27.10
  -9   4   2  610.54   25.20
  -8  -4   2  384.26   20.20
   8  -4  -2  391.06   18.50
   8   4  -2  383.46   19.40
  -8   4   2  342.17   18.10
   7  -4  -2   22.70    7.30
  -7  -4   2   20.00    8.10
   7   4  -2   24.00    7.30
  -7   4   2   20.70    6.80
   6  -4  -2   30.70    7.30
  -6  -4   2   12.10   13.30
   6   4  -2   19.40    7.20
  -6   4   2   28.80    6.90
   5  -4  -2   20.50    6.50
  -5  -4   2   16.80    7.20
  -5   4   2   13.70    6.20
   5   4  -2   15.90    8.10
  -4  -4   2   75.49    9.20
   4  -4  -2   75.49    8.20
   4   4  -2   74.79    8.80
  -4   4   2   91.09    8.90
  -3  -4   2   92.69    8.50
   3  -4  -2  100.19    8.30
   3   4  -2   78.09    8.30
  -3   4   2   97.49    8.40
   2  -4  -2   10.50    4.80
  -2  -4   2   14.10    5.00
   2   4  -2    8.90    4.70
  -2   4   2    6.90    4.90
  -1  -4   2    5.50    4.00
   1  -4  -2   11.40    4.30
   1   4  -2   11.60    4.10
  -1   4   2   17.90    4.50
   0  -4  -2   -0.50    4.40
   0  -4   2    3.90    3.30
   0   4  -2   -3.00    3.20
   0   4   2    3.90    4.20
   1  -4   2   48.50    4.50
  -1  -4  -2   41.30    6.20
  -1  -4  -2   38.50    6.00
   1   4   2   39.50    6.00
  -2  -4  -2   60.89    7.30
   2   4   2   57.49    7.10
  -3  -4  -2  185.78   12.20
   3  -4   2  184.38    7.90
  -3   4  -2  198.18    7.50
   3   4   2  201.58   12.60
  -3   4  -2  181.88   17.60
  -4  -4  -2    2.10    6.00
  -4   4  -2    1.80    3.10
   4   4   2    2.90    6.10
  -4   4  -2   -3.50    9.80
  -5  -4  -2   57.79    7.90
   5   4   2   90.29    9.40
  -5   4  -2   74.89   11.10
  -5   4  -2   70.59    5.60
   6  -4   2  -11.00    8.70
  -6  -4  -2    8.50    6.40
   6   4   2    5.30    5.80
  -6   4  -2  -13.40    7.90
  -6   4  -2    4.00    4.00
  -7  -4  -2  482.65   20.60
   7  -4   2  477.75   23.70
   7  -4   2  475.35   19.10
   7   4   2  478.35   20.50
  -7   4  -2  458.05   21.20
  -7   4  -2  444.46   16.80
   7   4   2  482.25   23.30
  -8  -4  -2   72.29    9.80
   8  -4   2   73.59    8.10
   8  -4   2   70.89   12.30
  -8   4  -2   68.69    7.50
  -8   4  -2   55.19    9.60
   8   4   2   50.79   11.30
   8   4   2   59.79   10.90
   9  -4   2  128.79   15.80
   9  -4   2  148.19   11.20
   9   4   2  158.38   13.80
  -9   4  -2  122.69   10.10
  -9   4  -2  123.19   11.80
   9   4   2  134.59   14.70
 -10  -4  -2  972.70   35.40
  10  -4   2  952.50   37.00
  10  -4   2  943.21   31.90
  10   4   2  920.21   38.20
 -10   4  -2  942.41   32.30
  10   4   2  911.21   34.60
 -10   4  -2  939.31   31.30
  11  -4   2   -4.90    5.30
  11  -4   2   -4.20    9.60
 -11  -4  -2   -2.60    7.70
 -11   4  -2   -6.90    6.40
 -11   4  -2   15.10    6.70
  11   4   2    0.60    7.40
  11   4   2    2.90   10.40
  12  -4   2  147.59   13.40
 -12  -4  -2  142.49   14.80
  12  -4   2  182.28   19.90
  12   4   2  116.89   16.30
  12   4   2  117.49   13.70
 -12   4  -2  134.09   11.70
 -13  -4  -2  195.98   17.10
  13  -4   2  207.38   20.20
  13  -4   2  172.38   14.40
 -13   4  -2  168.98   14.30
  13   4   2  196.28   20.00
  13   4   2  192.18   16.90
  14  -4   2  162.28   17.40
 -14  -4  -2  152.78   16.00
  14  -4   2  155.78   14.50
  14   4   2  159.28   19.90
 -14   4  -2  158.28   13.90
  14   4   2  144.79   15.30
 -15  -4  -2 1688.73   59.69
  15  -4   2 1807.62   57.29
  15  -4   2 1678.53   60.49
 -15   4  -2 1770.32   56.29
  15   4   2 1831.82   60.39
  15   4   2 1816.72   65.79
  16  -4   2  164.08   15.70
 -16  -4  -2  166.48   18.40
  16  -4   2  159.28   19.50
 -16   4  -2  162.88   15.60
  16   4   2  150.88   21.50
  16   4   2  184.68   17.80
  17  -4   2   96.29   16.00
  17  -4   2   90.29   21.70
 -17  -4  -2  121.29   16.90
  17   4   2  148.19   21.90
 -17   4  -2   68.19   12.70
  17   4   2   55.09   13.00
 -18  -4  -2  782.12   37.50
  18  -4   2  695.43   32.60
  18  -4   2  778.32   36.40
 -18   4  -2  706.73   32.30
  18   4   2  758.32   36.50
  18   4   2  818.62   43.20
  18  -5  -2    5.10   10.00
 -18  -5   2    1.50   12.10
  18   5  -2   14.20   11.20
  18   5  -2  -17.20   11.50
 -18   5   2   -7.90    9.70
 -17  -5   2   35.10   13.60
  17  -5  -2    3.00    9.90
  17   5  -2   27.40   13.60
  17   5  -2   44.10   12.80
 -17   5   2   15.00   10.50
  16  -5  -2   12.80    9.50
 -16  -5   2  -13.40    9.80
  16   5  -2    5.10   10.40
  16   5  -2   -7.00   10.40
 -16   5   2    9.00   10.10
  15  -5  -2   66.49   11.90
 -15  -5   2   52.49   12.80
  15   5  -2   35.40   12.00
  15   5  -2   67.69   13.10
 -15   5   2   54.59   15.70
 -14  -5   2   70.89   13.80
  14  -5  -2   89.29   12.60
 -14   5   2   75.29   12.10
  14   5  -2   96.69   13.80
  13  -5  -2  122.69   13.30
 -13  -5   2   98.09   14.30
  13   5  -2  111.59   13.90
 -13   5   2   78.49   11.80
  12  -5  -2    4.10    8.70
 -12  -5   2    1.20    9.00
  12   5  -2    0.60    7.90
 -12   5   2   -4.90    6.80
  11  -5  -2   19.90    8.00
 -11  -5   2   18.90    9.40
  11   5  -2   22.60    9.10
 -11   5   2    9.30    8.00
  10  -5  -2 1039.80   36.40
 -10  -5   2  993.20   38.50
  10   5  -2 1043.30   38.20
 -10   5   2 1032.60   35.70
  -9  -5   2   24.70    9.50
   9  -5  -2   30.20    8.30
  -9   5   2   36.50    8.50
   9   5  -2   20.10    8.40
  -8  -5   2  502.55   23.50
   8  -5  -2  483.55   21.10
   8   5  -2  508.35   23.00
  -8   5   2  496.95   20.80
  -7  -5   2  324.47   18.40
   7  -5  -2  296.77   16.00
  -7   5   2  323.37   16.00
   7   5  -2  299.47   17.20
  -6  -5   2   88.49   10.40
   6  -5  -2   80.99    8.80
   6   5  -2   92.49   10.00
  -6   5   2   93.79    9.00
   5  -5  -2  349.07   16.40
  -5  -5   2  357.16   18.10
  -5   5   2  367.96   16.20
   5   5  -2  366.76   17.80
   4  -5  -2  238.78   13.30
  -4  -5   2  223.48   14.90
  -4   5   2  232.58   12.80
  -3  -5   2  211.18   13.40
   3  -5  -2  221.18   12.50
  -3   5   2  217.58   12.50
  -2  -5   2   -7.30    5.00
   2  -5  -2    0.10    5.30
  -2   5   2   19.20    5.80
   2   5  -2   -3.40    5.30
  -1  -5   2   55.79    6.30
   1  -5  -2   70.09    7.50
   1   5  -2   59.09    6.50
  -1   5   2   53.59    6.70
   0  -5  -2   97.49    8.30
   0  -5   2   89.09    7.90
   0   5  -2   96.19    8.10
   0   5   2  111.39   10.00
   1  -5   2  211.58   10.00
  -1  -5  -2  232.18   12.60
  -1  -5  -2  216.28   12.90
  -2  -5  -2   53.89    7.60
   2   5   2   39.10    7.40
  -3  -5  -2  174.08   12.50
   3   5   2  180.78   12.90
  -3   5  -2  170.98    8.10
  -4  -5  -2  181.88   12.90
  -4   5  -2  187.38    8.10
  -4   5  -2  184.78   15.80
   4   5   2  173.28   13.00
  -5  -5  -2   -7.80    5.60
  -5   5  -2  -16.30    9.20
  -5   5  -2   -0.90    3.30
   5   5   2    1.30    6.00
  -6  -5  -2  172.08   13.60
  -6   5  -2  159.68    8.90
  -6   5  -2  201.18   16.40
  -7   5  -2  825.82   25.40
   7   5   2  839.52   30.00
  -7   5  -2  789.42   30.90
   8  -5   2    5.70    5.60
  -8  -5  -2   10.40    8.00
   8   5   2   16.90    7.60
  -8   5  -2   17.60    8.90
   8   5   2   24.00    9.90
  -8   5  -2   10.40    5.30
   9  -5   2  493.55   19.80
  -9  -5  -2  516.25   23.90
   9  -5   2  508.35   26.10
  -9   5  -2  484.95   19.10
   9   5   2  492.65   23.10
   9   5   2  486.85   25.50
  -9   5  -2  496.05   22.50
 -10  -5  -2    4.80    8.20
  10  -5   2   14.30   10.80
  10  -5   2   -2.70    5.80
 -10   5  -2    9.70    6.00
 -10   5  -2    9.10    7.60
  10   5   2   -6.00   10.10
  10   5   2    2.50    7.10
 -11  -5  -2   41.60   10.10
  11  -5   2   60.09   12.80
  11  -5   2   33.20    7.70
  11   5   2   24.30   11.50
 -11   5  -2   35.70    8.70
 -11   5  -2   57.39    8.20
  11   5   2   42.10   10.00
 -12  -5  -2  106.89   13.30
  12  -5   2   76.69   13.70
  12  -5   2  100.69   10.80
  12   5   2   77.69   11.50
 -12   5  -2   74.69    9.10
  12   5   2   92.29   15.40
 -12   5  -2   93.09    9.90
  13  -5   2  155.18   20.10
 -13  -5  -2  197.18   17.40
  13  -5   2  146.09   13.30
  13   5   2  151.58   15.80
  13   5   2  132.59   18.10
 -13   5  -2  145.09   13.30
 -14  -5  -2  147.99   16.60
  14  -5   2  140.39   13.50
  14  -5   2  143.09   25.20
  14   5   2  145.09   15.90
  14   5   2  105.69   18.50
 -14   5  -2  139.09   13.00
  15  -5   2    3.60   11.60
 -15  -5  -2   30.80   11.30
  15  -5   2   48.90   10.10
  15   5   2   24.40   10.40
  15   5   2   40.60   15.80
 -15   5  -2   19.70    9.00
  16  -5   2    4.60   11.00
 -16  -5  -2   34.00   12.70
  16  -5   2    9.80    9.00
  16   5   2   16.70   10.80
 -16   5  -2    3.10    8.80
  16   5   2   -6.40   14.00
 -17  -5  -2   82.29   15.60
  17  -5   2   64.29   12.10
  17  -5   2   53.69   14.00
  17   5   2   89.19   14.90
  17   5   2   93.99   19.60
 -17   5  -2   65.19   12.30
 -18  -5  -2   28.80   13.00
  18  -5   2   39.60   16.80
 -18   5  -2   30.80   10.20
  18   5   2   10.70   10.50
  18   5   2   17.30   15.00
  18  -6  -2   27.50   11.10
 -18  -6   2   22.70   13.50
  18   6  -2   23.10   12.10
  18   6  -2    3.40   13.60
 -18   6   2   27.40   11.40
  17  -6  -2   66.89   13.30
 -17  -6   2   72.79   14.90
 -17   6   2   60.29   16.40
  17   6  -2   55.49   13.10
  17   6  -2   53.69   15.30
 -16  -6   2   -5.50   10.50
  16  -6  -2   -8.70    8.20
 -16   6   2    3.50    9.90
  16   6  -2  -19.20   10.40
  16   6  -2   -5.50    9.10
 -15  -6   2   55.59   14.30
  15  -6  -2   40.40   10.40
  15   6  -2   23.60   10.90
 -15   6   2   40.10   10.70
 -14  -6   2   35.30   11.00
  14  -6  -2    1.70    7.60
 -14   6   2    5.30    8.00
  14   6  -2    1.40    9.10
 -13  -6   2    5.50    9.50
  13  -6  -2    3.30    7.20
  13   6  -2    0.70    8.10
 -13   6   2  -12.60    6.90
  12  -6  -2  368.16   19.80
 -12  -6   2  313.87   22.00
 -12   6   2  303.77   18.40
  12   6  -2  337.07   21.30
  11  -6  -2  438.26   21.90
 -11  -6   2  412.16   23.80
  11   6  -2  436.86   23.50
 -11   6   2  442.36   21.10
  10  -6  -2    7.40    7.20
 -10  -6   2    9.10    9.10
  10   6  -2   -2.00    7.50
 -10   6   2    3.50    7.00
   9  -6  -2  147.79   13.10
  -9  -6   2  133.39   14.40
  -9   6   2  142.99   12.40
   9   6  -2  139.29   13.70
   8  -6  -2  327.37   17.30
  -8  -6   2  319.37   19.70
   8   6  -2  356.26   19.60
  -8   6   2  340.37   16.80
  -7  -6   2   16.90    7.70
   7  -6  -2    3.70    6.30
   7   6  -2   -1.10    6.40
  -7   6   2   -0.60    6.10
   6  -6  -2   10.10    6.30
  -6  -6   2   -3.80    6.60
   6   6  -2    4.20    6.50
  -6   6   2    5.20    5.70
  -5  -6   2   54.09    8.50
   5  -6  -2   52.59    7.90
  -5   6   2   54.09    7.70
   5   6  -2   49.10    8.40
   4  -6  -2   27.60    6.60
  -4  -6   2   16.50    7.10
   4   6  -2   22.30    7.00
  -4   6   2   12.40    6.10
  -3  -6   2  311.07   18.40
   3  -6  -2  316.07   15.00
  -3   6   2  291.57   14.80
   3   6  -2  320.17   15.90
  -2  -6   2 2658.83   74.49
   2  -6  -2 2686.53   74.29
  -2   6   2 2674.63   73.99
   2   6  -2 2652.73   76.79
   1  -6  -2  120.49    9.50
  -1  -6   2  111.59   10.10
  -1   6   2  133.39   10.10
   1   6  -2  115.59   10.20
   0  -6   2   -1.10    4.80
   0  -6  -2   -3.90    6.10
   0   6   2   -2.30    5.90
   0   6  -2    4.30    5.00
  -1  -6  -2  176.88   12.50
  -1  -6  -2  182.08   13.00
   1  -6   2  160.38   10.10
  -2  -6  -2   21.10    8.70
   2  -6   2   38.30    5.50
  -2  -6  -2   31.30    7.10
   2   6   2   37.80    7.90
  -3  -6  -2  756.42   27.00
   3   6   2  781.52   28.10
  -4  -6  -2  209.78   13.60
   4   6   2  177.48   16.30
  -4   6  -2  196.58    8.90
  -5  -6  -2   27.30    8.60
   5   6   2   11.60    6.80
  -5   6  -2   21.90   10.50
  -5   6  -2   18.50    4.10
  -6  -6  -2   84.99   10.00
  -6   6  -2   83.19   12.60
   6   6   2   74.39    9.80
  -6   6  -2   81.29    7.10
  -7  -6  -2  737.23   28.50
   7   6   2  744.43   28.50
  -7   6  -2  723.73   23.30
  -7   6  -2  731.43   29.80
   8  -6   2  316.87   17.30
  -8  -6  -2  374.06   19.70
   8   6   2  346.27   19.40
  -8   6  -2  338.17   14.40
  -8   6  -2  345.07   20.60
  -9  -6  -2   71.49   11.40
   9  -6   2   78.89    8.50
  -9   6  -2   58.39   10.50
   9   6   2   66.39   10.50
  -9   6  -2   73.49    7.70
 -10  -6  -2  281.67   18.70
  10  -6   2  283.47   15.00
 -10   6  -2  276.67   14.10
  10   6   2  274.57   20.90
  10   6   2  263.57   18.20
 -10   6  -2  283.37   17.20
 -11  -6  -2    7.80    8.50
  11  -6   2   13.00    6.60
 -11   6  -2   10.30    7.30
  11   6   2   14.80    8.30
 -11   6  -2   11.30    6.20
  11   6   2    5.50   10.00
  12  -6   2   72.49    9.50
 -12  -6  -2  102.39   13.20
  12   6   2   61.19   11.10
 -12   6  -2   73.39    8.70
  12   6   2   55.09   13.60
 -12   6  -2   55.39    9.20
  13  -6   2  158.18   13.30
 -13  -6  -2  153.28   16.20
 -13   6  -2  147.69   12.50
 -13   6  -2  151.98   12.60
  13   6   2  125.79   14.70
  13   6   2  142.99   18.40
  14  -6   2   51.29    9.70
 -14  -6  -2   74.59   13.30
  14   6   2   66.59   12.20
  14   6   2   70.89   16.00
 -14   6  -2   62.39    9.70
  15  -6   2 1982.30   62.69
 -15  -6  -2 2025.40   67.49
 -15   6  -2 1952.10   60.99
  15   6   2 2089.89   72.69
  15   6   2 1964.20   66.79
  16  -6   2  186.88   17.00
 -16  -6  -2  169.18   19.50
  16   6   2  169.98   23.10
 -16   6  -2  157.98   14.40
  16   6   2  186.78   19.00
  17  -6   2   61.59   12.00
 -17  -6  -2   50.99   14.50
 -17   6  -2   54.19   10.60
  17   6   2   45.80   13.40
  17   6   2   61.29   17.90
  18  -6   2   73.89   13.00
 -18  -6  -2   59.89   15.10
  18   6   2   66.79   14.00
  18   6   2   63.19   18.60
 -18   6  -2   87.89   12.80
  18  -7  -2  177.58   17.90
 -18  -7   2  118.59   17.50
  18   7  -2  115.39   18.80
  18   7  -2  138.69   18.00
  17  -7  -2   81.39   14.00
 -17  -7   2   52.79   14.60
  17   7  -2   50.39   14.50
  17   7  -2   61.09   14.30
 -17   7   2   60.59   12.20
  16  -7  -2    8.60    9.70
 -16  -7   2   13.40   11.60
 -16   7   2   17.90    9.50
  16   7  -2    5.90   10.70
  15  -7  -2   31.50   10.10
 -15  -7   2   49.30   13.90
  15   7  -2   23.60   10.60
 -15   7   2   29.20   10.20
  14  -7  -2   11.10    8.10
 -14  -7   2   -3.60    9.40
  14   7  -2   20.50   10.40
 -14   7   2   13.00    8.30
 -13  -7   2    0.70    9.70
 -13   7   2   -0.90    7.50
  13   7  -2   -4.80    8.00
  12  -7  -2    0.80    7.30
 -12  -7   2    0.10    9.00
 -12   7   2    1.60    6.80
  12   7  -2  -15.10    7.50
  11  -7  -2   10.60    7.70
 -11  -7   2   14.10    9.70
 -11   7   2   -8.00    6.70
  11   7  -2   15.40    8.20
  10  -7  -2  446.16   21.90
 -10  -7   2  505.55   25.70
  10   7  -2  460.15   24.60
 -10   7   2  461.75   21.30
   9  -7  -2  747.53   28.80
  -9  -7   2  798.22   32.30
   9   7  -2  747.83   31.10
  -9   7   2  759.72   28.40
   8  -7  -2  114.49   11.40
  -8  -7   2   64.09   11.40
  -8   7   2   92.99   10.20
   8   7  -2   62.99   10.50
  -7  -7   2  195.98   16.30
   7  -7  -2  188.78   13.50
  -7   7   2  190.98   13.10
   7   7  -2  214.48   15.70
  -6  -7   2  103.89   11.70
   6  -7  -2  125.89   10.40
   6   7  -2  105.19   11.40
  -6   7   2  120.99   10.30
  -5  -7   2  202.08   14.90
   5  -7  -2  190.18   12.90
   5   7  -2  227.08   15.00
  -5   7   2  216.08   12.70
  -4  -7   2  228.98   15.10
   4  -7  -2  242.88   13.90
   4   7  -2  230.88   14.80
  -4   7   2  228.68   12.90
   3  -7  -2   -1.40    6.00
  -3  -7   2    8.00    6.50
   3   7  -2    0.10    5.90
  -3   7   2   -1.00    5.40
   2  -7  -2   67.09    8.40
  -2  -7   2   62.29    8.20
  -2   7   2   71.39    8.50
   2   7  -2   57.99    7.80
  -1  -7   2    3.80    5.90
   1  -7  -2   17.20    7.10
  -1   7   2   13.80    6.40
   1   7  -2   10.30    6.10
   0  -7   2    7.60    6.30
   0  -7  -2    6.10    6.60
   0   7   2    0.60    6.60
  -1  -7  -2   -3.20    6.70
  -1  -7  -2    1.30    6.70
   1  -7   2    4.70    5.20
   2  -7   2   16.40    5.20
  -2  -7  -2    2.10    6.70
  -2  -7  -2    1.40    6.70
   2   7   2   11.90    7.20
   3  -7   2  513.45   18.00
  -3  -7  -2  529.55   21.60
   3   7   2  545.35   22.30
  -4  -7  -2   54.89    8.60
   4   7   2   29.40    7.60
  -4   7  -2   53.29    5.40
  -5  -7  -2  163.28   13.70
  -5   7  -2  156.18    8.60
   5   7   2  159.18   13.90
  -6  -7  -2  271.07   16.80
   6   7   2  291.37   17.10
  -6   7  -2  265.57   11.40
  -6   7  -2  272.07   20.60
  -7  -7  -2  109.69   12.00
  -7   7  -2   75.99    6.80
  -7   7  -2   96.79   13.80
   7   7   2   84.29   11.00
   8  -7   2  119.89   11.30
  -8  -7  -2  113.29   12.40
   8   7   2   80.89   11.50
  -8   7  -2   94.39    7.90
  -8   7  -2  121.79   14.20
  -9  -7  -2  771.82   30.80
   9  -7   2  746.53   26.10
   9   7   2  713.43   30.40
  -9   7  -2  747.63   30.30
  -9   7  -2  735.13   24.70
 -10  -7  -2   62.29   11.20
  10  -7   2   43.20    7.90
 -10   7  -2   63.49    7.70
  10   7   2   63.19   11.00
 -10   7  -2   56.49   10.50
 -11  -7  -2   47.20   10.60
  11  -7   2   28.10    7.30
  11   7   2   44.30   12.30
 -11   7  -2   18.50    6.40
 -11   7  -2   13.80    8.40
  11   7   2   23.60    9.00
  12  -7   2  141.99   13.10
 -12  -7  -2  142.69   15.80
 -12   7  -2  144.69   13.70
  12   7   2  141.69   14.80
  12   7   2  135.29   17.40
 -12   7  -2  139.79   11.40
  13  -7   2  284.47   17.20
 -13  -7  -2  286.77   21.30
 -13   7  -2  313.37   16.10
 -13   7  -2  302.77   16.30
  13   7   2  267.07   20.50
  13   7   2  282.77   24.60
  14  -7   2  109.09   12.20
 -14  -7  -2  128.29   15.90
  14   7   2  109.29   18.50
  14   7   2  114.49   15.10
 -14   7  -2  109.99   11.50
  15  -7   2   18.20    8.70
 -15  -7  -2   -3.10   10.90
 -15   7  -2   13.40    8.00
  15   7   2   16.00   10.60
  15   7   2  -24.80   12.80
  16  -7   2   12.50    8.70
 -16  -7  -2    7.80   11.40
  16   7   2   -6.50   14.70
  16   7   2    4.40   10.70
 -16   7  -2    4.90    8.10
  17  -7   2  303.57   20.40
 -17  -7  -2  329.87   26.00
 -17   7  -2  240.28   18.50
  17   7   2  306.27   24.70
  17   7   2  263.07   28.40
  18  -8  -2   34.90   12.30
 -18  -8   2   30.50   14.40
 -18   8   2    3.20   10.00
  18   8  -2    6.20   14.30
  18   8  -2    9.80   12.20
  17  -8  -2   57.59   12.70
 -17  -8   2   55.89   15.30
  17   8  -2   46.30   15.30
  17   8  -2   82.19   15.60
 -17   8   2   42.60   11.20
 -16  -8   2  155.08   19.80
  16  -8  -2  172.08   17.00
 -16   8   2  175.78   16.40
  16   8  -2  158.28   18.80
  15  -8  -2   68.99   12.50
 -15  -8   2   91.49   15.60
 -15   8   2   71.59   11.80
  15   8  -2   59.99   13.50
  14  -8  -2   96.39   12.70
 -14  -8   2   84.59   15.00
  14   8  -2   80.09   13.90
 -14   8   2   76.09   11.60
  13  -8  -2   39.60   11.90
 -13  -8   2   26.70   11.00
  13   8  -2    6.00    8.70
 -13   8   2   21.30    8.70
  12  -8  -2  178.28   15.60
 -12  -8   2  172.88   17.60
  12   8  -2  144.69   15.80
 -12   8   2  172.38   14.60
  11  -8  -2   80.79   11.30
 -11  -8   2   73.29   13.40
 -11   8   2   67.39   10.10
  11   8  -2   54.39   11.00
 -10  -8   2    7.10    9.10
  10  -8  -2   38.80    8.80
 -10   8   2   19.00    7.70
  10   8  -2    3.80    8.40
   9  -8  -2   17.80    7.90
  -9  -8   2   14.20    9.20
   9   8  -2   23.30    9.20
  -9   8   2   22.90    7.50
   8  -8  -2 1723.43   53.79
  -8  -8   2 1831.62   57.29
   8   8  -2 1763.32   56.99
  -8   8   2 1731.13   53.29
   7  -8  -2   26.60    7.60
  -7  -8   2   29.10    9.20
   7   8  -2    4.80    8.00
  -7   8   2   28.90    7.40
   6  -8  -2  135.89   11.50
  -6  -8   2  142.69   12.90
  -6   8   2  123.49   10.40
   6   8  -2  116.59   11.90
   5  -8  -2   -4.70    5.80
  -5  -8   2    3.20    6.90
   5   8  -2   -1.80    6.40
  -5   8   2    0.70    5.40
   4  -8  -2  466.35   19.80
  -4  -8   2  469.75   21.40
   4   8  -2  504.05   21.50
  -4   8   2  494.75   19.40
   3  -8  -2  222.98   13.50
  -3  -8   2  223.58   14.00
   3   8  -2  227.48   14.30
  -3   8   2  204.68   12.70
  -2  -8   2 1721.33   50.89
   2  -8  -2 1669.73   50.39
   2   8  -2 1665.93   50.79
  -2   8   2 1731.33   50.39
   1  -8  -2   74.39    9.50
  -1  -8   2   56.39    8.20
   1   8  -2   58.99    7.80
  -1   8   2   49.30    8.20
   0  -8  -2  206.68   13.80
   0  -8   2  199.18   12.00
   0   8   2  168.28   13.30
   0   8  -2  164.28   12.20
  -1  -8  -2   -7.10    6.40
  -1  -8  -2    4.50    6.80
   1  -8   2    5.10    5.50
   2  -8   2    9.10    5.30
  -2  -8  -2    4.90    6.60
   2  -8   2   10.60    5.30
  -2  -8  -2   18.80    7.40
   2   8   2   16.40    7.00
   3  -8   2  182.88   10.50
  -3  -8  -2  189.28   14.10
   3   8   2  188.88   14.60
  -4  -8  -2  204.78   14.90
   4  -8   2  201.28   10.80
  -4   8  -2  208.08   10.50
   4   8   2  219.58   15.00
  -5  -8  -2   11.70    7.10
  -5   8  -2   22.60    4.70
   5   8   2   25.40    8.00
  -6  -8  -2  381.26   20.50
  -6   8  -2  415.96   24.80
  -6   8  -2  397.66   15.00
   6   8   2  436.66   21.40
  -7  -8  -2  728.33   29.30
  -7   8  -2  711.33   23.50
   7   8   2  764.72   30.30
  -7   8  -2  747.93   32.20
   8  -8   2  176.38   13.30
  -8  -8  -2  141.99   14.30
  -8   8  -2  194.08   17.70
  -8   8  -2  165.78   10.30
   8   8   2  178.48   16.00
  -9  -8  -2   15.80    9.20
   9  -8   2   14.30    6.30
  -9   8  -2   17.30   10.00
   9   8   2   20.70    8.80
  -9   8  -2   14.20    5.30
 -10  -8  -2   56.79   11.20
  10  -8   2   66.09    8.80
 -10   8  -2   59.89    7.50
  10   8   2   61.99   11.30
 -10   8  -2   59.29   11.40
  11  -8   2  113.69   10.70
 -11  -8  -2  116.59   14.30
 -11   8  -2  127.99   13.30
 -11   8  -2  106.09    9.20
  11   8   2  115.59   13.90
 -12  -8  -2   -7.60    8.00
  12  -8   2    7.30    6.20
 -12   8  -2   -8.80    7.80
  12   8   2  -11.10   10.00
 -12   8  -2  -11.90    5.20
  12   8   2   -1.50    8.80
  13  -8   2    9.70    7.20
 -13  -8  -2   32.00   11.20
 -13   8  -2    6.50    7.90
  13   8   2   14.40   12.30
 -13   8  -2    3.80    6.10
  13   8   2    6.10    9.70
 -14  -8  -2  220.38   20.10
  14  -8   2  207.28   16.00
 -14   8  -2  184.78   14.10
 -14   8  -2  186.18   14.10
  14   8   2  198.98   19.10
  14   8   2  169.98   21.00
  15  -8   2  733.23   29.90
 -15  -8  -2  751.22   35.70
  15   8   2  673.63   39.40
 -15   8  -2  738.33   28.00
  15   8   2  715.43   35.00
 -16  -8  -2    1.10   11.00
  16  -8   2   -3.70    7.50
 -16   8  -2   -3.60    7.70
  16   8   2   -2.40   10.40
  16   8   2  -26.90   13.70
 -17  -8  -2  -25.00   10.40
  17  -8   2   -1.00    8.30
  17   8   2  -14.10   14.70
  17   8   2  -10.20   10.30
 -17   8  -2   17.30    8.70
 -18  -9   2  738.43   39.70
  18  -9  -2  704.93   34.00
 -18   9   2  702.93   32.30
  18   9  -2  818.22   59.09
  18   9  -2  677.53   39.10
 -17  -9   2  182.28   21.90
  17  -9  -2  244.98   21.40
  17   9  -2  202.68   21.70
 -17   9   2  228.68   19.90
  16  -9  -2  302.67   21.90
 -16  -9   2  317.57   27.20
 -16   9   2  352.86   21.90
  16   9  -2  322.37   25.40
 -15  -9   2  369.86   27.40
  15  -9  -2  371.56   22.90
 -15   9   2  347.87   21.30
  15   9  -2  362.56   25.80
 -14  -9   2    6.00   10.70
  14  -9  -2   27.10    9.90
 -14   9   2   31.10    9.50
  14   9  -2   33.70   11.40
  13  -9  -2  203.38   19.90
 -13  -9   2  198.48   19.20
 -13   9   2  203.38   16.30
  13   9  -2  179.48   18.60
 -12  -9   2   25.50   10.50
  12  -9  -2   11.30    8.30
  12   9  -2   14.20    9.40
 -12   9   2   25.30    8.40
  11  -9  -2    9.90    7.80
 -11  -9   2   17.60    9.90
  11   9  -2   18.00    8.90
 -11   9   2   23.60    7.70
 -10  -9   2   67.19   12.30
  10  -9  -2   75.39   10.50
  10   9  -2   77.69   11.90
 -10   9   2   70.39   10.10
  -9  -9   2  730.53   33.30
   9  -9  -2  827.32   30.70
   9   9  -2  828.42   33.70
  -9   9   2  804.02   29.50
   8  -9  -2   55.89    9.70
  -8  -9   2   59.39   11.80
  -8   9   2   57.29    9.00
   8   9  -2   35.20   10.10
  -7  -9   2  417.06   22.50
   7  -9  -2  421.86   19.90
  -7   9   2  374.36   18.40
   7   9  -2  429.76   22.50
  -6  -9   2  609.34   26.40
   6  -9  -2  612.34   24.00
   6   9  -2  599.84   26.20
  -6   9   2  611.34   23.50
  -5  -9   2  203.18   15.60
   5  -9  -2  203.68   13.80
  -5   9   2  202.68   13.30
   5   9  -2  181.78   14.50
  -4  -9   2  537.45   23.00
   4  -9  -2  502.65   21.00
  -4   9   2  508.05   20.80
   4   9  -2  535.35   22.70
  -3  -9   2  134.69   12.10
   3  -9  -2  127.79   11.90
   3   9  -2  139.79   11.90
  -3   9   2  146.69   11.30
  -2  -9   2   26.60    7.30
   2  -9  -2   31.00    7.60
  -2   9   2   24.70    6.80
   2   9  -2   24.60    7.30
  -1  -9   2  347.87   16.70
   1  -9  -2  361.86   16.80
  -1   9   2  309.27   16.70
   1   9  -2  330.77   16.60
   0  -9  -2  100.69   10.50
   0  -9  -2  135.59   12.20
   0  -9   2  126.59   10.80
   0   9  -2  120.29   10.60
   1  -9   2   71.79    8.10
  -1  -9  -2   69.49    9.90
   1  -9   2   63.89    7.90
  -1  -9  -2   58.59    9.20
   2  -9   2   16.80    6.00
  -2  -9  -2   14.20    7.40
   2  -9   2   22.40    6.40
  -2  -9  -2   14.60    7.00
  -3  -9  -2   -0.90    6.60
   3  -9   2    4.00    5.10
   3   9   2    6.60    7.00
   4  -9   2   62.59    7.00
  -4  -9  -2   60.59    9.40
   4   9   2   43.90    9.10
  -5  -9  -2  262.67   17.00
   5  -9   2  247.28   12.60
  -5   9  -2  259.57   12.10
   5   9   2  249.88   17.40
   6  -9   2   53.89    7.50
  -6  -9  -2   63.49   10.30
  -6   9  -2   63.29    6.80
   6   9   2   55.99   10.10
   7  -9   2   54.29    7.40
  -7  -9  -2   69.09   11.30
   7   9   2   65.19   11.00
  -7   9  -2   51.49   24.50
  -7   9  -2   60.29    6.60
  -8  -9  -2  237.68   18.50
   8  -9   2  249.38   13.80
   8   9   2  268.17   18.90
  -8   9  -2  283.27   25.20
  -8   9  -2  268.07   12.40
  -9  -9  -2  166.28   15.50
   9  -9   2  203.48   12.70
  -9   9  -2  199.48   18.40
   9   9   2  186.18   17.10
  -9   9  -2  188.88   11.20
  10  -9   2   19.50    6.80
 -10  -9  -2   13.80    9.20
  10   9   2   20.20    8.90
 -10   9  -2   18.20   10.00
 -10   9  -2   10.20    5.40
 -11  -9  -2   13.80    9.50
  11  -9   2   22.00    7.00
 -11   9  -2   28.60    6.30
 -11   9  -2   28.70   10.10
  11   9   2   12.30    8.70
  12  -9   2    1.30    6.30
 -12  -9  -2   -0.20    8.70
 -12   9  -2   -1.10    5.40
 -12   9  -2    3.80    8.70
  12   9   2    7.40    8.80
 -13  -9  -2  163.78   17.80
  13  -9   2  152.88   13.90
  13   9   2  152.18   17.20
  13   9   2  149.79   18.60
 -13   9  -2  154.48   12.40
 -13   9  -2  165.78   15.00
  14  -9   2  284.07   17.90
 -14  -9  -2  292.37   23.40
 -14   9  -2  268.17   15.80
 -14   9  -2  277.87   16.60
  14   9   2  279.57   22.80
  14   9   2  279.77   26.70
 -15  -9  -2   43.60   13.50
  15  -9   2   49.20    9.90
  15   9   2   66.19   17.60
 -15   9  -2   66.99    9.80
  15   9   2   55.49   14.00
 -16  -9  -2    6.90   11.80
  16  -9   2    3.80    8.60
 -16   9  -2    1.90    7.00
  16   9   2   10.20   11.40
  16   9   2  -25.90   13.70
 -17  -9  -2  542.35   33.20
  17  -9   2  518.35   26.50
 -17   9  -2  553.74   24.40
  17   9   2  545.95   33.00
  17 -10  -2   54.39   12.40
 -17 -10   2   79.09   17.50
 -17  10   2   81.89   12.90
  17  10  -2   98.29   27.80
 -16 -10   2   47.30   15.20
  16 -10  -2   47.40   12.10
 -16  10   2   29.90   10.30
  16  10  -2   46.10   13.80
  15 -10  -2   52.89   10.80
 -15 -10   2   32.50   13.00
 -15  10   2   43.00   10.30
  15  10  -2   48.50   13.90
 -14 -10   2    7.60   11.10
  14 -10  -2   -6.10    9.10
 -14  10   2   -0.70    7.80
  14  10  -2    0.30    9.70
  13 -10  -2   73.39   13.80
 -13 -10   2   66.49   13.80
  13  10  -2   69.39   13.40
 -13  10   2   66.29   11.10
 -12 -10   2  244.78   21.00
  12 -10  -2  226.38   17.20
 -12  10   2  227.78   16.20
  12  10  -2  268.37   21.40
  11 -10  -2   43.20    9.70
 -11 -10   2   39.50   11.20
  11  10  -2   47.50   10.80
 -11  10   2   41.60    9.00
  10 -10  -2   34.50    8.30
 -10 -10   2    5.00    8.80
  10  10  -2   -0.70    8.00
 -10  10   2   12.70    7.10
   9 -10  -2   22.10    8.40
  -9 -10   2   23.40    9.80
  -9  10   2   18.50    7.00
   9  10  -2   18.90    9.10
   8 -10  -2  513.05   23.10
  -8 -10   2  528.35   26.00
  -8  10   2  513.75   22.20
   8  10  -2  522.55   25.50
   7 -10  -2  149.79   13.10
  -7 -10   2  116.09   13.30
  -7  10   2  137.99   11.80
   7  10  -2  114.89   13.50
  -6 -10   2   96.39   12.50
   6 -10  -2  114.79   11.40
  -6  10   2  126.89   11.30
   6  10  -2  100.69   12.90
   5 -10  -2   18.80    7.60
  -5 -10   2   13.00    7.80
  -5  10   2   16.00    6.70
   5  10  -2    5.10    7.10
  -4 -10   2  302.07   17.80
   4 -10  -2  304.57   16.60
   4  10  -2  282.17   17.50
  -4  10   2  288.37   15.90
   3 -10  -2    1.60    6.60
  -3 -10   2   -8.70    6.30
  -3  10   2   -1.20    6.10
   3  10  -2    3.50    6.70
   2 -10  -2  260.47   15.80
  -2 -10   2  248.38   15.50
   2  10  -2  291.17   16.20
  -2  10   2  274.87   15.50
  -1 -10   2  187.28   13.20
   1 -10  -2  194.48   14.10
   1  10  -2  187.68   13.70
   0 -10  -2  132.79   11.90
   0 -10   2  120.49   10.60
   0 -10  -2  148.29   12.90
  -1 -10  -2   22.70    7.60
   1 -10   2   28.40    7.10
   1 -10   2   35.90    7.10
  -1 -10  -2   38.50    8.70
   2 -10   2  439.06   18.10
  -2 -10  -2  419.56   20.70
  -2 -10  -2  471.35   21.80
   2 -10   2  405.46   18.10
   3 -10   2  149.69   11.30
  -3 -10  -2  157.28   14.30
   3  10   2  160.08   14.50
   4 -10   2  756.12   25.80
  -4 -10  -2  793.32   30.10
   4  10   2  768.12   30.70
  -5 -10  -2  349.77   19.70
   5 -10   2  304.97   15.10
   5  10   2  354.86   20.00
  -5  10  -2  323.17   14.60
   6 -10   2    4.30    5.60
  -6 -10  -2   -4.30    7.60
  -6  10  -2    7.00    5.10
   6  10   2   15.80    8.80
   7 -10   2  524.45   20.20
  -7 -10  -2  487.45   25.10
   7  10   2  536.55   25.60
  -7  10  -2  522.55   18.90
   8 -10   2   -2.10    5.40
  -8 -10  -2    6.60    8.50
   8  10   2    2.40    8.00
  -8  10  -2    3.20    4.70
  -8  10  -2    3.30   11.30
  -9 -10  -2   -7.90    7.80
   9 -10   2    1.20    6.00
  -9  10  -2    9.30    4.80
  -9  10  -2   -6.40    9.80
   9  10   2   13.60    8.70
  10 -10   2  147.09   11.40
 -10 -10  -2  119.79   14.70
 -10  10  -2  105.99    8.90
  10  10   2  102.09   13.90
 -10  10  -2   91.79   15.20
 -11 -10  -2   22.50   10.20
  11 -10   2   15.70    6.90
 -11  10  -2    3.50    5.00
  11  10   2   29.40   10.30
  12 -10   2   13.00    7.00
 -12 -10  -2   19.20   10.30
 -12  10  -2   14.60    5.90
  12  10   2   -3.90    8.80
 -13 -10  -2   59.79   13.30
  13 -10   2   61.99    9.70
 -13  10  -2   43.00   11.80
 -13  10  -2   45.90    7.70
  13  10   2   39.50   12.00
  13  10   2   44.80   14.10
 -14 -10  -2  300.37   24.40
  14 -10   2  261.37   17.70
  14  10   2  265.47   25.90
  14  10   2  280.97   23.20
 -14  10  -2  246.38   17.00
 -14  10  -2  258.27   15.40
 -15 -10  -2   -6.60   11.60
  15 -10   2   10.10    8.10
 -15  10  -2    3.10    6.50
  15  10   2  -10.70   13.70
  15  10   2   18.00   11.60
 -16 -10  -2  467.15   31.30
  16 -10   2  426.06   23.40
  16  10   2  475.35   35.90
 -16  10  -2  455.95   21.10
  16  10   2  478.05   30.40
  17 -10   2    0.30    8.20
 -17 -10  -2   -9.30   11.70
 -17  10  -2  -10.70    6.70
  17  10   2   -2.10   15.20
  17  10   2  -11.50   10.00
 -17 -11   2   89.79   17.80
  17 -11  -2  126.29   15.60
  17  11  -2  136.69   20.10
 -17  11   2  107.09   14.40
 -16 -11   2   26.10   13.20
  16 -11  -2   36.20   11.00
 -16  11   2   30.00   10.80
  15 -11  -2   35.30   10.70
 -15 -11   2   53.79   14.70
  15  11  -2   30.20   12.80
 -15  11   2   30.40   10.20
  14 -11  -2  170.08   19.10
 -14 -11   2  191.78   20.80
 -14  11   2  184.18   15.90
  14  11  -2  135.99   17.70
 -13 -11   2  109.39   16.20
  13 -11  -2  127.79   17.00
  13  11  -2  121.49   16.50
 -13  11   2  152.18   14.30
 -12 -11   2    0.10    9.60
  12 -11  -2   -0.60    7.60
  12  11  -2  -14.10    8.30
 -12  11   2    6.30    7.40
 -11 -11   2    7.10    9.60
  11 -11  -2    6.30    7.90
  11  11  -2   21.80    9.20
 -11  11   2   18.50    7.50
 -10 -11   2    9.80    9.30
  10 -11  -2    4.10    7.10
 -10  11   2    1.90    6.30
 -10  11   2    0.90    8.40
  10  11  -2    0.60    8.40
  -9 -11   2  263.07   19.90
   9 -11  -2  281.57   17.20
  -9  11   2  257.27   16.20
   9  11  -2  218.98   19.00
   8 -11  -2    0.40    7.20
  -8 -11   2   20.10    9.50
   8  11  -2    8.00    8.40
  -8  11   2    8.10    7.00
   7 -11  -2  277.57   17.30
  -7 -11   2  262.27   19.40
   7  11  -2  323.47   20.20
  -7  11   2  274.67   16.50
  -6 -11   2   43.50   10.50
   6 -11  -2   45.50    9.40
  -6  11   2   58.89    8.80
   6  11  -2   44.30    9.70
  -5 -11   2  140.19   13.80
   5 -11  -2  139.39   12.50
   5  11  -2  123.59   13.30
  -5  11   2  151.58   13.10
   4 -11  -2  237.58   15.30
  -4 -11   2  258.87   17.60
  -4  11   2  254.77   15.40
   4  11  -2  250.57   16.80
  -3 -11   2   -5.20    6.50
   3 -11  -2    2.30    8.60
   3  11  -2    2.00    6.90
  -3  11   2   14.50    6.80
  -2 -11   2   31.90    8.30
   2 -11  -2   47.20    8.90
   2  11  -2   48.90    8.80
   1 -11  -2   -2.80    6.60
  -1 -11   2    4.40    6.60
   1  11  -2    6.50    6.80
   0 -11   2   41.90    8.00
   0 -11  -2   29.50    8.20
   0 -11  -2   38.40    8.60
   1 -11   2   20.60    6.80
  -1 -11  -2   23.40    7.90
  -1 -11  -2   34.40    9.10
   1 -11   2   26.60    7.60
   2 -11   2   -6.00    5.70
   2 -11   2   11.80    6.60
  -2 -11  -2   13.00    7.80
  -2 -11  -2    4.40    7.20
   3 -11   2  438.56   18.40
  -3 -11  -2  433.06   21.80
  -3 -11  -2  440.26   21.80
   3  11   2  363.96   21.90
  -4 -11  -2  118.09   12.70
   4 -11   2  148.09   11.50
   4  11   2  148.49   14.60
   5 -11   2  504.25   20.50
  -5 -11  -2  548.75   25.40
   5  11   2  519.95   25.60
   6 -11   2    9.40    6.40
  -6 -11  -2   13.50    9.00
   6  11   2    2.70    8.60
  -6  11  -2   19.50    5.80
  -7 -11  -2   -0.20    8.00
   7 -11   2   -4.10    5.80
  -7  11  -2    2.80    5.00
   7  11   2    2.40    8.40
   8 -11   2   51.99    7.80
  -8 -11  -2   52.29   11.20
   8  11   2   52.69   11.10
  -8  11  -2   54.29    7.00
  -8  11  -2   52.69   14.60
  -9 -11  -2   21.20    9.80
   9 -11   2   19.30    6.80
   9  11   2   20.90    9.40
  -9  11  -2   27.00    5.80
  -9  11  -2   14.80   11.40
  10 -11   2   34.90    7.40
 -10 -11  -2   48.60   11.50
 -10  11  -2   32.80    6.10
  10  11   2   12.20    9.50
 -10  11  -2   43.30   12.50
 -11 -11  -2   -4.50    8.90
  11 -11   2   12.10    6.90
 -11  11  -2   -3.80    4.90
 -11  11  -2   -6.40    9.00
  11  11   2   12.90    9.60
  12 -11   2   95.59   11.30
 -12 -11  -2   69.49   13.40
  12  11   2  102.79   15.20
 -12  11  -2   83.19    8.70
 -12  11  -2   97.39   13.90
 -13 -11  -2  123.99   17.10
  13 -11   2  146.69   13.40
  13  11   2   98.89   15.90
 -13  11  -2  135.69   11.10
  14 -11   2  403.66   21.20
 -14 -11  -2  404.46   27.70
  14  11   2  355.16   30.70
  14  11   2  403.66   27.50
 -14  11  -2  414.46   25.90
 -14  11  -2  402.96   18.30
  15 -11   2   11.70    8.00
 -15 -11  -2   -6.10   11.70
  15  11   2   27.10   12.40
  15  11   2    2.10   14.40
 -15  11  -2    7.00    6.80
  16 -11   2  243.78   18.10
 -16 -11  -2  204.78   22.50
 -16  11  -2  208.98   15.00
  16  11   2  186.88   24.30
  16  11   2  165.78   20.00
 -17 -12   2   49.50   16.20
  17 -12  -2   31.40   12.00
  17  12  -2   34.80   14.20
 -17  12   2   27.40   10.40
 -16 -12   2   -5.40   15.70
  16 -12  -2    6.00   10.40
 -16  12   2   29.40   10.50
  16  12  -2   44.40   14.60
  15 -12  -2  289.67   21.60
 -15 -12   2  333.07   27.40
  15  12  -2  339.37   30.10
 -15  12   2  282.77   19.70
 -14 -12   2  -14.90   10.50
  14 -12  -2    1.00    9.30
  14  12  -2   10.10   11.30
 -14  12   2   19.80    8.60
 -13 -12   2  380.96   27.50
 -13  12   2  391.66   20.70
  13  12  -2  398.56   26.70
  12 -12  -2  246.38   18.30
 -12 -12   2  260.17   21.90
 -12  12   2  221.78   16.40
  12  12  -2  259.77   22.10
 -11 -12   2   14.00   10.30
  11 -12  -2   13.20    8.10
 -11  12   2    4.00    6.90
  11  12  -2    9.70    9.10
 -11  12   2   -6.10    7.60
  10 -12  -2   79.79   11.40
 -10 -12   2   57.39   12.60
  10  12  -2   68.49   13.00
 -10  12   2   72.99   10.00
  -9 -12   2   81.09   13.20
   9 -12  -2   93.99   11.70
   9  12  -2   84.99   13.80
  -9  12   2   89.69   10.40
  -8 -12   2    7.70    9.10
   8 -12  -2   20.10    8.30
   8  12  -2    9.50    8.40
  -8  12   2   18.70    7.40
   7 -12  -2  164.28   14.90
  -7 -12   2  195.38   17.60
   7  12  -2  209.18   17.90
  -7  12   2  198.28   14.10
   6 -12  -2  178.18   14.30
  -6 -12   2  145.69   14.90
   6  12  -2  142.99   14.80
  -6  12   2  139.89   13.00
   5 -12  -2  102.09   12.00
  -5 -12   2  122.59   13.00
   5  12  -2   86.39   11.80
  -5  12   2  130.49   12.00
   4 -12  -2   12.00    9.50
  -4 -12   2    7.80    8.20
  -4  12   2    7.10    6.90
   4  12  -2    6.00    7.80
   3 -12  -2   84.89   10.90
  -3 -12   2   76.19   10.80
   3  12  -2   69.89   11.10
   2 -12  -2   54.09    9.60
  -2 -12   2   31.60    8.50
   2  12  -2   53.19    9.80
  -2  12   2   59.79    9.40
   1 -12  -2 2097.49   63.49
  -1 -12   2 2001.90   62.69
   1  12  -2 2155.58   63.79
   0 -12   2  570.04   23.30
   0 -12  -2  541.75   24.50
   0 -12  -2  523.45   24.40
   1 -12   2   50.59    8.90
   1 -12   2   31.90    8.20
  -1 -12  -2   46.50    9.50
  -1 -12  -2   31.30    9.20
  -2 -12  -2  899.61   33.90
  -2 -12  -2  920.11   34.60
   2 -12   2  857.71   31.40
   2 -12   2  900.71   31.20
  -3 -12  -2  822.32   32.00
   3 -12   2  803.52   28.50
   3 -12   2  780.02   28.80
  -3 -12  -2  758.82   31.70
  -4 -12  -2  705.73   29.40
   4 -12   2  688.83   25.30
   4  12   2  664.43   30.00
  -5 -12  -2  387.56   22.00
   5 -12   2  406.36   18.30
   5  12   2  424.36   23.50
  -6 -12  -2  127.09   14.10
   6 -12   2  140.19   12.30
   6  12   2  161.48   16.00
  -7 -12  -2   59.19   11.30
   7 -12   2   79.09    9.30
   7  12   2   55.39   11.90
  -7  12  -2   76.79    8.00
  -8 -12  -2    6.40    8.60
   8 -12   2    5.20    6.10
  -8  12  -2   -6.00    4.80
   8  12   2    9.20    8.40
  -9 -12  -2  -11.10    8.10
   9 -12   2   15.70    6.70
  -9  12  -2   -1.50    4.80
  -9  12  -2   -1.70   11.20
   9  12   2   -0.80    8.30
 -10 -12  -2   -7.30    8.00
  10 -12   2    8.00    6.60
 -10  12  -2    8.90    5.20
  10  12   2   -5.20    8.80
 -10  12  -2    6.60   12.20
 -11 -12  -2  216.28   20.00
  11 -12   2  176.98   14.20
  11  12   2  182.58   18.70
 -11  12  -2  203.58   12.20
 -11  12  -2  219.38   19.90
  12 -12   2   27.20    8.40
 -12 -12  -2   57.29   12.80
 -12  12  -2   19.40   11.40
  12  12   2   66.29   13.40
 -12  12  -2   52.29    7.60
 -13 -12  -2   51.89   14.30
  13 -12   2   78.59   11.10
 -13  12  -2   82.39    8.90
  13  12   2   67.99   14.40
 -13  12  -2   73.99   12.90
 -14 -12  -2   -1.60   11.30
  14 -12   2   -3.90    7.70
  14  12   2  -12.00   13.20
 -14  12  -2    1.20   13.60
 -14  12  -2    2.90    6.20
  14  12   2    4.40   11.10
 -15 -12  -2    1.60   11.90
  15 -12   2   33.60    9.00
  15  12   2   -8.30   14.10
 -15  12  -2   17.30    6.90
  15  12   2    9.80   12.10
 -16 -12  -2  123.49   18.90
  16 -12   2  166.58   15.30
 -16  12  -2  150.98   13.50
  16  12   2  137.49   23.50
  16  12   2  131.89   23.10
 -16 -13   2   28.40   13.90
  16 -13  -2   -8.50    9.60
  16  13  -2   14.90   13.00
 -16  13   2    9.70    8.60
  15 -13  -2   30.50   10.90
 -15 -13   2   23.10   17.20
  15  13  -2   22.50   13.40
 -15  13   2   39.90   10.10
 -14 -13   2   17.40   13.60
  14 -13  -2   22.10    9.70
  14  13  -2   19.90   12.10
 -14  13   2   18.50    9.00
  13 -13  -2  122.49   20.70
 -13 -13   2   86.09   15.60
  13  13  -2  152.38   18.40
 -13  13   2  110.29   13.00
 -12 -13   2    5.00   11.10
 -12  13   2   13.90    8.00
  12  13  -2    5.70   10.20
 -11 -13   2   18.90   11.60
  11 -13  -2   17.50    8.70
 -11  13   2   15.40   10.40
  11  13  -2   17.90   10.80
 -11  13   2   13.90    7.80
  10 -13  -2   47.10    9.80
 -10 -13   2   41.10   12.10
 -10  13   2   52.59    9.60
  10  13  -2   23.50   10.70
   9 -13  -2   33.10    9.10
  -9 -13   2   20.70    9.80
   9  13  -2   39.60   10.60
  -9  13   2   35.20    8.30
   8 -13  -2    8.60    7.70
  -8 -13   2   22.30    9.90
   8  13  -2   18.90    9.30
  -8  13   2   21.40    7.20
   7 -13  -2    8.10    8.70
  -7 -13   2   10.40    9.00
  -7  13   2   11.70    7.00
   7  13  -2   13.90    8.50
  -6 -13   2    6.00    8.70
   6  13  -2   -6.40    7.50
  -6  13   2    3.10    6.40
  -5 -13   2  567.84   27.00
   5 -13  -2  556.54   24.80
  -5  13   2  594.94   24.60
   5  13  -2  557.74   26.50
   4 -13  -2  217.78   16.10
  -4 -13   2  212.68   17.40
   4  13  -2  179.98   15.90
   3 -13  -2    4.60    8.00
  -3 -13   2   31.80    8.80
  -3  13   2    3.80    7.20
   3  13  -2    6.30    7.70
  -2 -13   2  378.16   20.60
   2 -13  -2  351.46   20.00
   2  13  -2  411.16   21.30
  -1 -13   2  128.59   12.50
   1 -13  -2  141.59   14.20
   1 -13  -2  135.29   13.70
   1  13  -2  139.49   13.40
   0 -13   2 1062.39   37.10
   0 -13  -2 1070.09   38.70
   0 -13  -2 1012.90   37.90
   0 -13   2 1055.69   36.80
  -1 -13  -2   17.30    8.70
   1 -13   2   33.00    8.20
   1 -13   2   22.30    8.30
  -1 -13  -2   31.30    9.80
   2 -13   2  606.04   25.00
  -2 -13  -2  620.04   27.50
  -2 -13  -2  592.84   27.60
   2 -13   2  611.74   24.90
  -3 -13  -2  604.64   28.00
   3 -13   2  583.84   24.30
   3 -13   2  586.24   24.00
  -3 -13  -2  581.64   27.20
   4 -13   2  371.46   18.30
  -4 -13  -2  388.36   22.10
   4  13   2  381.86   22.40
  -5 -13  -2  134.29   14.60
   5 -13   2  132.39   11.50
   5  13   2  125.99   15.20
  -6 -13  -2    6.00    8.60
   6 -13   2   11.30    7.00
   6  13   2    5.00    8.60
  -7 -13  -2   -1.40    8.60
   7 -13   2    0.20    6.00
   7  13   2   -3.30    8.30
  -7  13  -2   -1.60    5.20
   8 -13   2  355.06   17.60
  -8 -13  -2  381.06   23.50
  -8  13  -2  344.17   16.10
   8  13   2  345.57   23.20
   9 -13   2  160.28   13.20
  -9 -13  -2  200.28   18.70
  -9  13  -2  182.28   21.10
  -9  13  -2  181.58   11.70
   9  13   2  167.88   17.40
 -10 -13  -2    2.70    9.30
  10 -13   2   18.80    7.50
  10  13   2    8.90    9.70
 -10  13  -2   28.30    6.00
 -10  13  -2   14.90   12.30
 -11 -13  -2   55.89   12.60
  11 -13   2   76.29   10.00
 -11  13  -2   69.69   15.30
 -11  13  -2   83.59    8.60
  11  13   2   52.19   12.90
  12 -13   2  234.78   16.20
 -12 -13  -2  248.98   22.60
 -12  13  -2  239.18   21.20
  12  13   2  263.97   22.90
 -12  13  -2  218.68   13.50
 -13 -13  -2   45.50   13.20
  13 -13   2   48.90    9.80
  13  13   2   52.49   13.70
 -13  13  -2   29.70   12.60
 -13  13  -2   49.90    8.10
  14 -13   2   -9.60    7.60
 -14 -13  -2   -2.70   11.20
  14  13   2   12.00   11.80
 -14  13  -2   -1.20   10.00
 -14  13  -2   -8.60    6.10
  15 -13   2   24.10    9.40
 -15 -13  -2   32.60   13.50
 -15  13  -2   35.90    8.20
  15  13   2   33.60   15.80
 -16 -13  -2   74.89   17.00
  16 -13   2   95.89   12.60
  16  13   2   75.39   20.30
 -16  13  -2   94.49   10.40
  16  13   2   75.49   16.60
  16 -14  -2  242.68   21.50
 -16 -14   2  245.78   25.80
  16  14  -2  236.18   25.60
 -16  14   2  238.08   18.70
  15 -14  -2  232.28   20.10
 -15 -14   2  189.38   22.80
  15  14  -2  196.58   21.70
 -15  14   2  258.97   18.70
 -14 -14   2   60.49   15.80
  14 -14  -2   51.19   11.80
  14  14  -2   29.40   13.30
 -14  14   2   54.19   10.90
 -13 -14   2  219.18   25.30
  13 -14  -2  301.87   20.50
  13  14  -2  276.77   24.50
 -13  14   2  274.47   18.50
  12 -14  -2   10.10    9.90
 -12 -14   2   -2.20   10.20
 -12  14   2   -3.70    7.40
  12  14  -2    7.60   13.00
 -11 -14   2  172.48   19.00
  11 -14  -2  174.98   26.80
  11  14  -2  172.48   19.10
 -11  14   2  159.38   14.80
 -10 -14   2    0.20    9.80
  10  14  -2    2.70    8.70
 -10  14   2   -1.20    6.70
  -9 -14   2    4.90    9.60
   9 -14  -2   18.50   15.40
   9  14  -2    5.20    9.50
  -9  14   2    4.40    7.20
  -8 -14   2    1.30    8.70
   8 -14  -2   -9.10    7.60
   8  14  -2  -10.00    7.70
  -8  14   2   -6.40    6.10
  -7 -14   2   16.20    9.50
   7 -14  -2   -2.40    7.00
   7  14  -2   -6.50    7.60
  -7  14   2   -0.40    6.20
  -6 -14   2   17.50    9.10
   6 -14  -2   11.60    8.00
  -6  14   2    5.10    6.90
   6  14  -2    9.60    8.80
  -5 -14   2   16.60    9.40
   5 -14  -2    6.00    7.80
   5  14  -2   15.50    8.70
   4 -14  -2  257.37   18.20
  -4 -14   2  228.88   18.20
   4  14  -2  226.78   18.20
  -4  14   2  233.78   16.70
   3 -14  -2    3.70    7.80
  -3 -14   2   -2.90    7.00
   3  14  -2   10.80    8.30
  -3  14   2    1.20    7.30
  -2 -14   2  108.39   12.50
   2 -14  -2  135.49   13.80
   2  14  -2  106.89   12.80
  -1 -14   2  444.16   22.70
   1 -14  -2  490.45   24.40
   1 -14  -2  502.55   24.20
   0 -14  -2  516.05   25.40
   0 -14  -2  506.25   25.30
   0 -14   2  521.75   24.30
   0 -14   2  538.85   24.10
   1 -14   2  170.78   14.40
   1 -14   2  193.68   15.80
  -1 -14  -2  158.08   15.00
  -1 -14  -2  182.28   16.10
  -2 -14  -2  244.88   19.10
   2 -14   2  218.48   16.10
   2 -14   2  209.28   15.90
  -2 -14  -2  276.07   19.10
  -3 -14  -2   85.39   12.90
  -3 -14  -2   96.79   12.90
   3 -14   2   98.69   10.90
   3 -14   2   96.19   11.20
  -4 -14  -2   10.20    9.70
   4 -14   2   14.10    7.60
  -4 -14  -2   13.60    8.50
   4 -14   2   16.70    7.80
   4  14   2    4.90    9.10
   5 -14   2   33.30    8.10
  -5 -14  -2   34.50   10.30
   5  14   2   22.90    9.60
  -6 -14  -2   70.39   11.80
   6 -14   2   77.19    9.60
   6  14   2   68.49   12.50
  -7 -14  -2   82.39   13.20
   7 -14   2  108.49   10.90
   7  14   2   97.39   14.20
  -8 -14  -2   62.49   12.70
   8 -14   2  128.19   11.60
  -8  14  -2  114.09   10.10
   8  14   2   90.09   14.70
  -9 -14  -2   91.99   14.30
   9 -14   2  136.69   12.20
   9  14   2  153.38   17.50
  -9  14  -2  135.49   11.00
 -10 -14  -2  158.18   18.20
  10 -14   2  154.18   13.70
 -10  14  -2  132.89   11.20
 -10  14  -2  126.89   18.90
  10  14   2  121.99   16.60
  11 -14   2   10.90    7.40
 -11 -14  -2    0.20   10.20
 -11  14  -2   -4.90   11.70
  11  14   2   21.20   11.00
 -11  14  -2    0.30    5.50
 -12 -14  -2  145.89   18.30
  12 -14   2  172.28   14.50
 -12  14  -2  154.18   11.80
  12  14   2  140.89   18.40
 -12  14  -2  141.49   18.70
  13 -14   2  157.48   14.40
 -13 -14  -2  140.39   18.80
 -13  14  -2  161.78   18.10
 -13  14  -2  131.09   11.60
  13  14   2  142.89   19.10
  14 -14   2  160.08   14.50
 -14 -14  -2  114.59   18.10
 -14  14  -2  110.39   15.60
 -14  14  -2  127.09   11.60
  14  14   2  125.79   18.70
  15 -14   2   -2.50    8.80
 -15 -14  -2    1.70   15.00
  15  14   2   -1.70   12.50
  15  14   2    6.80   15.20
 -15  14  -2   14.30   11.30
 -15  14  -2   10.40    6.30
 -15 -15   2   23.10   14.90
  15 -15  -2   63.19   13.40
  15  15  -2   46.80   14.70
 -15  15   2   59.69   11.40
  14 -15  -2   -7.90    9.00
 -14 -15   2  -20.20   11.40
 -14  15   2   -6.20    7.90
  14  15  -2    0.80   11.00
 -13 -15   2   30.30   13.40
  13 -15  -2   25.20   10.40
 -13  15   2   23.60    9.40
  13  15  -2   23.20   12.90
  12 -15  -2   53.69   11.90
 -12 -15   2   38.90   16.40
  12  15  -2   79.69   15.30
 -12  15   2   61.39   10.90
 -11 -15   2  277.77   23.40
  11 -15  -2  261.57   19.50
 -11  15   2  275.97   17.80
  11  15  -2  231.68   26.20
  10 -15  -2    1.00    8.00
 -10 -15   2    5.90   10.60
  10  15  -2   -4.70   10.00
 -10  15   2   13.70    7.80
  -9 -15   2   47.10   12.60
   9 -15  -2   60.69   11.10
  -9  15   2   62.59    9.90
   9  15  -2   55.29   12.70
   8 -15  -2   13.20    8.90
  -8 -15   2   -2.10    9.00
   8  15  -2   27.00   10.40
  -8  15   2    9.40    7.10
   7 -15  -2   22.00    9.10
  -7 -15   2   36.90   10.80
  -7  15   2   23.50    7.70
   7  15  -2   26.00    9.80
  -6 -15   2   -4.50    8.00
   6 -15  -2   -2.10    7.60
  -6  15   2    2.50    7.90
   6  15  -2   -4.90    8.10
   5 -15  -2   46.50    9.90
  -5 -15   2   54.39   11.50
  -5  15   2   71.19   10.30
   5  15  -2   45.20   10.90
  -4 -15   2   93.39   12.40
   4 -15  -2  113.79   12.80
  -4  15   2  117.59   12.80
   4  15  -2  118.59   13.70
   3 -15  -2   17.80    8.60
  -3 -15   2   -1.10    7.70
   3  15  -2    3.70    7.80
   2 -15  -2  264.87   18.40
  -2 -15   2  238.48   17.90
   2  15  -2  250.87   18.60
   1 -15  -2  193.38   17.10
  -1 -15   2  192.58   16.50
   1 -15  -2  198.58   17.10
   0 -15   2  983.40   37.30
   0 -15  -2 1031.90   39.00
   0 -15  -2 1038.10   39.00
   0 -15   2 1044.70   37.80
  -1 -15  -2  105.79   13.00
   1 -15   2  122.09   13.30
   1 -15   2  112.19   12.60
  -1 -15  -2  112.99   14.10
  -2 -15  -2  155.58   15.50
  -2 -15  -2  122.79   14.70
   2 -15   2  161.18   14.60
   2 -15   2  183.58   15.10
   3 -15   2   55.99    9.90
  -3 -15  -2   61.39   11.30
  -3 -15  -2   51.89   11.20
   3 -15   2   70.89   10.40
  -4 -15  -2   72.39   12.30
   4 -15   2  112.49   11.70
  -4 -15  -2   85.79   13.00
   4 -15   2  100.59   11.60
   5 -15   2   60.09    9.60
  -5 -15  -2   75.99   12.20
   5  15   2   67.49   12.60
   6 -15   2    7.60    7.30
  -6 -15  -2   20.00    9.50
   6  15   2   24.00    9.90
  -7 -15  -2  114.49   14.50
   7 -15   2  149.19   12.50
   7  15   2  124.29   16.60
   8 -15   2  447.56   21.30
  -8 -15  -2  486.05   27.40
   8  15   2  427.06   26.40
  -9 -15  -2   22.10   10.60
   9 -15   2   45.40    9.00
   9  15   2   44.50   13.10
  -9  15  -2   52.09    8.10
 -10 -15  -2   56.89   13.40
  10 -15   2   53.29   10.00
 -10  15  -2   70.99   16.60
 -10  15  -2   59.59    8.30
  10  15   2   20.10   11.30
  11 -15   2  310.87   19.00
 -11 -15  -2  366.46   25.80
 -11  15  -2  340.87   27.90
  11  15   2  363.46   26.60
 -11  15  -2  335.77   16.70
  12 -15   2    9.70    7.90
 -12 -15  -2   -4.90   10.50
 -12  15  -2   -6.90   12.10
 -12  15  -2    6.40    6.00
 -13 -15  -2   -3.90   12.40
  13 -15   2   13.10    8.90
  13  15   2    9.90   12.10
 -13  15  -2   15.90    6.80
 -13  15  -2   16.80   12.80
  14 -15   2   57.19   10.70
 -14 -15  -2   46.00   15.30
 -14  15  -2   71.49   14.60
  14  15   2   48.90   14.80
 -14  15  -2   56.19    8.40
  15 -15   2   82.59   12.60
 -15 -15  -2  101.49   17.10
  15  15   2  105.69   18.10
 -15  15  -2   90.79   14.30
 -15  15  -2   86.69    9.60
 -15 -16   2   23.20   15.50
  15 -16  -2   50.69   12.70
  15  16  -2   19.30   13.00
 -15  16   2   51.39   11.20
 -14 -16   2    1.40   12.50
  14 -16  -2   21.20   10.50
  14  16  -2   15.60   13.30
 -14  16   2   23.60    9.50
 -13 -16   2  154.88   20.40
  13 -16  -2  204.18   18.90
 -13  16   2  188.88   16.20
  13  16  -2  127.79   19.40
  12 -16  -2    5.90    9.40
 -12 -16   2   -4.50   10.90
 -12  16   2   19.40   12.30
  12  16  -2    4.80   11.20
 -12  16   2  -12.40    7.50
  11 -16  -2  457.35   25.30
 -11 -16   2  502.65   30.90
 -11  16   2  464.05   23.20
  11  16  -2  465.45   29.90
  10 -16  -2    6.40    9.10
  10  16  -2   -0.70   10.20
 -10  16   2   14.40    7.60
  -9 -16   2  258.47   22.60
   9 -16  -2  290.77   19.60
  -9  16   2  283.67   17.70
   8 -16  -2   15.00    8.80
  -8 -16   2   14.10   10.20
   8  16  -2   -0.10    9.30
  -8  16   2    9.00    7.80
  -7 -16   2   -6.70    8.40
   7 -16  -2   -0.30    8.00
  -7  16   2   -9.70    6.50
   7  16  -2    0.30    8.30
  -6 -16   2   46.20   11.30
   6 -16  -2   51.29   10.60
  -6  16   2   38.20    8.90
   6  16  -2   23.40    9.90
   5 -16  -2   32.60    9.80
  -5 -16   2   19.50    9.80
   5  16  -2   41.50   10.50
  -5  16   2   16.00    8.20
   4 -16  -2   63.59   11.20
  -4 -16   2   54.19   10.70
   4  16  -2   48.60   11.10
  -4  16   2   59.59   10.40
  -3 -16   2   -4.00    7.30
   3 -16  -2   -3.60    7.50
   3  16  -2    2.90    7.70
   2 -16  -2   43.40   10.60
   2 -16  -2   46.40   10.40
  -2 -16   2   33.40    9.30
   1 -16  -2   50.59   10.80
  -1 -16   2   49.00   10.40
  -1 -16   2   43.50    9.70
   1 -16  -2   49.30   10.90
   0 -16   2  115.19   12.90
   0 -16   2   87.09   11.50
   0 -16  -2   76.99   11.80
   0 -16  -2   98.79   13.20
   1 -16   2   13.10    7.80
  -1 -16  -2   15.40    9.30
  -1 -16  -2    5.60    8.10
   1 -16   2    1.80    7.80
   2 -16   2   -0.60    6.80
  -2 -16  -2    1.90    7.90
  -2 -16  -2    4.40    8.40
   2 -16   2   -7.10    7.10
   3 -16   2   17.60    8.20
   3 -16   2    8.20    7.40
  -3 -16  -2    5.90    8.20
  -3 -16  -2   12.30    9.40
   4 -16   2   52.29    9.40
  -4 -16  -2   44.60   11.00
  -4 -16  -2   42.40   11.30
   4 -16   2   64.59   10.20
  -5 -16  -2    8.00    9.70
  -5 -16  -2   23.80   10.10
   5 -16   2   22.30    8.20
   5 -16   2   11.80    7.60
   5  16   2   17.50    9.70
  -6 -16  -2   38.50   10.30
   6 -16   2   48.00    9.50
   6  16   2   35.70   11.30
  -7 -16  -2  -18.20    7.90
   7 -16   2    4.40    7.50
   7  16   2   21.50   10.30
   8 -16   2   65.59   10.60
  -8 -16  -2   45.20   12.10
   8  16   2   77.69   14.90
   9 -16   2  930.21   34.70
  -9 -16  -2  927.71   41.30
   9  16   2 1032.80   42.80
 -10 -16  -2  105.69   16.50
  10 -16   2   99.59   11.90
  10  16   2  113.49   29.90
 -11 -16  -2   60.99   14.90
  11 -16   2   33.00    9.50
  11  16   2   58.99   14.80
 -11  16  -2   38.30   16.20
 -11  16  -2   43.20    8.10
  12 -16   2  152.78   14.70
 -12 -16  -2  132.99   19.40
  12  16   2  149.09   19.90
 -12  16  -2  166.28   22.30
 -12  16  -2  141.69   12.40
  13 -16   2   43.90    9.60
 -13 -16  -2   29.00   14.10
  13  16   2   31.70   13.60
 -13  16  -2   33.90    7.60
 -13  16  -2   25.60   14.50
 -14 -16  -2   63.99   16.90
  14 -16   2   62.59   11.80
 -14  16  -2   73.39   16.00
  14  16   2   71.19   17.70
 -14  16  -2   68.29    9.20
  14 -17  -2   70.89   13.60
 -14 -17   2  105.79   19.00
 -14  17   2   64.99   11.90
  14  17  -2   63.39   16.00
 -13 -17   2   82.69   17.10
  13 -17  -2   92.29   14.50
  13  17  -2   97.09   18.00
 -13  17   2  106.49   13.10
 -13  17   2  117.89   16.80
 -12 -17   2  152.08   19.70
  12 -17  -2  161.88   17.20
 -12  17   2  157.28   14.80
  12  17  -2  165.58   20.40
  11 -17  -2  292.97   21.50
 -11 -17   2  331.97   27.10
 -11  17   2  314.87   19.70
  11  17  -2  294.77   26.00
 -10 -17   2  512.35   31.10
  10 -17  -2  490.95   25.90
  10  17  -2  423.16   29.60
 -10  17   2  482.85   23.90
   9 -17  -2  -10.80    7.60
  -9 -17   2   11.60   11.10
  -9  17   2   14.30    8.40
   9  17  -2   -0.10   10.50
   8 -17  -2  224.18   18.80
  -8  17   2  222.48   17.90
   8  17  -2  184.68   19.30
   7 -17  -2   44.00   10.80
  -7 -17   2   45.90   12.40
  -7  17   2   43.40    9.40
   7  17  -2   27.10   12.90
  -6 -17   2   13.80    9.90
   6 -17  -2   14.20    9.00
   6  17  -2    4.80    9.00
  -6  17   2    3.30    7.50
   5 -17  -2   -2.60    8.10
  -5 -17   2   -3.20    8.00
   5  17  -2    2.90    8.60
  -5  17   2    6.00    7.30
   4 -17  -2   32.90    9.80
  -4 -17   2   18.90    9.30
   4  17  -2   18.90    9.40
   3 -17  -2  173.38   16.20
  -3 -17   2  162.68   15.60
   3  17  -2  170.48   17.10
   2 -17  -2   12.60    8.70
   2 -17  -2   17.10    9.00
  -2 -17   2   13.30    8.00
  -1 -17   2    4.40    7.60
   1 -17  -2    5.50    8.20
  -1 -17   2   10.60    8.70
   1 -17  -2    2.70    8.50
   0 -17   2   88.19   12.10
   0 -17   2   96.49   12.70
   0 -17  -2  100.09   13.30
   0 -17  -2   74.49   12.20
  -1 -17  -2   -6.80    8.00
   1 -17   2   14.50    8.40
  -1 -17  -2   -5.00    7.10
   1 -17   2    3.90    7.30
   2 -17   2    7.00    7.40
  -2 -17  -2    1.60    7.40
   2 -17   2   -2.10    7.40
  -2 -17  -2    1.90    8.50
   3 -17   2    4.70    7.10
  -3 -17  -2   22.60    9.80
  -3 -17  -2    6.40    8.60
   3 -17   2    7.30    7.90
  -4 -17  -2    1.30    9.40
  -4 -17  -2   13.70    8.60
   4 -17   2    7.70    7.50
   4 -17   2    3.40    7.70
  -5 -17  -2    5.60    9.30
   5 -17   2    1.20    7.30
   5 -17   2   -0.50    7.00
  -5 -17  -2   11.60    8.70
   6 -17   2  166.98   14.70
  -6 -17  -2  176.48   17.50
  -6 -17  -2  121.89   16.40
   6  17   2  150.18   18.10
  -7 -17  -2   43.60   12.30
   7 -17   2   46.40    9.60
   7  17   2   55.89   13.10
  -8 -17  -2   22.70   11.50
   8 -17   2   28.70    8.80
   9 -17   2   63.29   11.20
  -9 -17  -2   60.19   19.20
   9  17   2   90.89   16.40
  10 -17   2   25.20    9.40
 -10 -17  -2   25.60   12.80
  10  17   2   16.20   12.50
 -11 -17  -2  418.06   28.70
  11 -17   2  371.86   21.10
  11  17   2  373.26   28.20
 -11  17  -2  313.97   30.70
 -12 -17  -2   98.39   17.20
  12 -17   2   92.49   12.40
 -12  17  -2   88.09   18.80
  12  17   2   75.29   16.30
  13 -17   2  131.69   14.30
 -13 -17  -2   89.29   17.50
 -13  17  -2  126.39   11.30
 -13  17  -2  123.29   19.30
  13  17   2  101.99   18.40
  14 -17   2  -17.40    7.40
 -14 -17  -2    9.00   13.40
 -14  17  -2    2.10    6.10
  14  17   2    1.90   12.30
 -14  17  -2  -15.90   13.00
  14 -18  -2   67.39   13.50
 -14 -18   2   24.50   15.20
 -14  18   2   52.49   10.80
 -14  18   2   58.79   14.60
  14  18  -2   91.99   17.80
 -13 -18   2  130.19   20.40
  13 -18  -2  214.58   19.30
 -13  18   2  181.48   20.50
  13  18  -2  140.99   21.40
 -13  18   2  184.18   16.30
  12 -18  -2   32.70   10.70
 -12 -18   2   50.39   15.60
 -12  18   2   29.50    9.70
  12  18  -2   49.40   16.20
  11 -18  -2   37.40   11.40
 -11 -18   2    7.40   12.50
  11  18  -2   18.80   13.00
 -11  18   2   26.40   10.00
  10 -18  -2  156.48   16.80
 -10 -18   2  137.19   18.60
  10  18  -2   97.29   17.90
 -10  18   2  170.28   16.30
  -9 -18   2    8.50   11.70
   9 -18  -2   -0.80    9.00
  -9  18   2   10.90    9.30
   9  18  -2   -4.80    9.90
   8 -18  -2   49.80   11.80
  -8 -18   2   54.79   14.00
   8  18  -2   48.20   12.60
  -8  18   2   70.29   11.10
  -7 -18   2   27.40   11.80
   7 -18  -2   13.00    9.20
   7  18  -2   13.20   10.10
  -7  18   2    6.30    7.80
  -6 -18   2   59.99   19.80
   6 -18  -2   95.09   13.60
  -6  18   2   69.69   11.50
   6  18  -2   78.29   13.80
  -5 -18   2    1.90    9.00
   5 -18  -2   -2.90    8.50
   5  18  -2   -3.00   16.80
   4 -18  -2   29.60   10.20
  -4 -18   2   17.10    9.30
   4  18  -2   48.70   11.90
   3 -18  -2    0.70    7.50
  -3 -18   2   -7.70    7.80
   3 -18  -2   -2.80    8.50
   2 -18  -2   -0.90    8.40
   2 -18  -2  -14.80    7.70
  -2 -18   2    3.70    9.10
  -2 -18   2   -1.80    7.80
   1 -18  -2   -9.90    8.00
   1 -18  -2   -8.80    8.60
  -1 -18   2  -13.30    7.70
  -1 -18   2    4.40    7.80
   0 -18  -2  156.68   16.80
   0 -18   2  144.29   15.50
   0 -18  -2  138.69   15.70
   0 -18   2  156.88   15.20
  -1 -18  -2   29.00   10.30
   1 -18   2   34.70   10.10
  -1 -18  -2   43.50   11.50
   1 -18   2   46.40   10.10
  -2 -18  -2   27.10    9.70
  -2 -18  -2   10.40    9.70
   2 -18   2   18.10    8.40
   2 -18   2    6.60    8.50
  -3 -18  -2   -2.20    8.30
   3 -18   2    1.70    7.00
   3 -18   2   -0.20    8.10
  -3 -18  -2    4.80    9.80
  -4 -18  -2   -3.80    8.40
  -4 -18  -2   -2.90    8.80
   4 -18   2    9.70    8.20
   4 -18   2   10.00    8.70
  -5 -18  -2   26.70   10.70
  -5 -18  -2   13.20   10.40
   5 -18   2   41.20    9.70
   5 -18   2   29.70    9.10
   6 -18   2   48.50    9.80
  -6 -18  -2   52.89   13.00
  -6 -18  -2   29.90   13.60
   6 -18   2   44.10   10.10
   6  18   2   45.50   14.20
  -7 -18  -2  146.29   18.20
  -7 -18  -2  151.28   21.50
   7 -18   2  180.28   16.10
   7  18   2  165.48   19.70
   8 -18   2   28.30    9.40
  -8 -18  -2   20.90   11.30
   8  18   2   26.10   11.90
  -9 -18  -2  813.62   39.20
   9 -18   2  774.22   31.90
   9  18   2  827.02   40.50
 -10 -18  -2  373.76   28.30
  10 -18   2  343.27   21.10
  10  18   2  412.26   29.80
  11 -18   2   36.20   10.40
 -11 -18  -2   23.60   13.40
  11  18   2   31.40   13.40
 -11  18  -2    9.70   15.90
 -12 -18  -2   14.20   13.00
  12 -18   2  -16.20    7.50
 -12  18  -2   12.90   14.90
  12  18   2    4.20   13.00
  13 -18   2  -12.10    7.60
 -13 -18  -2    2.60   12.40
  13  18   2  -11.50   11.80
 -13  18  -2   -3.80   13.70
 -13 -19   2   -4.10   13.20
  13 -19  -2   33.20   11.90
  13  19  -2   25.70   14.40
 -13  19   2   30.90   15.70
 -13  19   2   22.90    9.30
  12 -19  -2   -2.50    9.90
 -12 -19   2    3.00   13.10
  12  19  -2    8.70   12.10
 -12  19   2    3.40    8.40
  11 -19  -2  239.28   20.70
 -11 -19   2  185.78   22.00
 -11  19   2  209.58   17.30
  11  19  -2  178.88   22.00
  10 -19  -2   64.09   12.90
 -10 -19   2   35.30   14.10
  10  19  -2   43.30   14.50
 -10  19   2   65.19   17.40
   9 -19  -2  138.49   16.40
  -9 -19   2   99.69   16.60
   9  19  -2  130.09   18.30
  -9  19   2  151.28   15.10
   8 -19  -2  612.84   30.60
  -8 -19   2  643.24   34.30
   8  19  -2  678.33   35.30
  -8  19   2  630.14   29.20
   7 -19  -2  176.08   17.70
  -7 -19   2  130.09   17.30
  -7  19   2  161.08   16.20
   7  19  -2  152.58   18.20
   6 -19  -2  126.09   15.60
  -6 -19   2  132.69   17.10
   6  19  -2   88.69   15.00
   5 -19  -2  310.87   22.20
  -5 -19   2  338.47   23.30
   5  19  -2  341.77   24.00
  -4 -19   2  141.89   16.20
   4 -19  -2  171.08   16.90
   4  19  -2  142.29   17.60
   3 -19  -2  112.89   14.80
   3 -19  -2   97.19   16.40
  -3 -19   2   70.79   20.40
  -2 -19   2   17.40   10.90
  -2 -19   2   -2.70    9.00
   2 -19  -2   31.00   10.70
   2 -19  -2    9.50    9.20
   1 -19  -2   86.09   13.70
  -1 -19   2   64.29   11.50
  -1 -19   2   73.79   12.50
   1 -19  -2   54.79   12.00
   0 -19  -2  345.17   23.80
   0 -19   2  327.87   21.40
   0 -19  -2  376.36   23.80
   0 -19   2  365.56   22.80
  -1 -19  -2  111.09   17.10
   1 -19   2  124.39   14.20
   1 -19   2  180.58   16.80
  -1 -19  -2  134.49   16.20
   2 -19   2    2.40    8.00
   2 -19   2   18.60    9.00
  -2 -19  -2    5.80   10.10
   3 -19   2   37.00   10.20
   3 -19   2   56.29   10.80
  -3 -19  -2   30.20   11.50
   4 -19   2    7.30    8.70
  -4 -19  -2  -11.90    8.60
  -4 -19  -2   18.70   10.80
   4 -19   2   13.00    8.40
   5 -19   2    8.60    8.60
   5 -19   2   15.40    8.20
  -5 -19  -2    4.80   10.10
  -5 -19  -2    2.80    9.80
   6 -19   2   92.79   12.70
   6 -19   2   93.39   12.70
  -6 -19  -2   68.79   13.90
  -7 -19  -2   -5.00   10.80
  -7 -19  -2   -4.60    9.60
   7 -19   2   12.60    8.70
   7  19   2    2.40   10.70
   8 -19   2  225.18   18.40
  -8 -19  -2  208.58   21.20
  -8 -19  -2  183.08   20.50
   8  19   2  175.38   21.10
   9 -19   2  268.37   19.80
  -9 -19  -2  226.28   23.00
   9  19   2  301.47   25.60
  10 -19   2    8.80    9.30
 -10 -19  -2    5.40   12.90
  10  19   2   22.70   12.50
  11 -19   2  172.98   16.10
 -11 -19  -2  118.19   18.90
  11  19   2  148.99   21.60
 -12 -19  -2   43.90   15.50
  12 -19   2   37.50   10.60
 -12  19  -2   27.00   17.40
  12  19   2   69.69   17.00
  12 -20  -2   14.10   10.70
 -12 -20   2    7.70   14.10
  12  20  -2   27.90   13.70
 -12  20   2    7.30    9.50
 -11 -20   2   43.40   15.00
  11 -20  -2   60.19   13.40
  11  20  -2   29.50   13.80
  10 -20  -2  150.28   17.40
 -10 -20   2  151.38   19.80
  10  20  -2   93.99   18.20
 -10  20   2  156.78   15.90
   9 -20  -2  135.19   16.20
  -9 -20   2   77.49   16.10
   9  20  -2   75.09   16.40
  -9  20   2  122.29   14.30
   8 -20  -2   32.00   11.40
  -8 -20   2   58.19   14.40
   8  20  -2    1.30   11.10
  -8  20   2    4.10    8.20
   7 -20  -2   85.59   14.80
  -7 -20   2   66.49   14.70
   7  20  -2   99.99   16.80
  -6 -20   2    2.40   10.90
   6 -20  -2   15.70   10.80
   6  20  -2   -2.50    9.50
   5 -20  -2   -7.30    9.30
  -5 -20   2  -10.30    8.40
   5  20  -2    0.80    8.80
  -4 -20   2   40.80   11.60
   4 -20  -2   45.20   11.90
   4 -20  -2   44.40   12.00
  -3 -20   2   93.59   15.10
  -3 -20   2  108.89   14.70
   3 -20  -2  125.49   15.90
   3 -20  -2  115.89   15.20
   2 -20  -2  -14.10    8.60
   2 -20  -2    5.30    9.40
  -2 -20   2    7.60    9.80
  -2 -20   2    5.40    8.80
  -1 -20   2   69.09   13.10
  -1 -20   2   84.49   14.20
   1 -20  -2   68.29   13.20
   1 -20  -2   90.89   14.70
   0 -20  -2  -11.10    8.90
   0 -20  -2    9.90    9.40
   0 -20   2    5.00    8.20
   0 -20   2   -7.00    9.10
   1 -20   2  321.77   21.70
  -1 -20  -2  309.37   23.70
  -1 -20  -2  337.07   23.60
   1 -20   2  328.47   22.70
  -2 -20  -2   41.00   12.50
  -2 -20  -2   16.40    9.70
   2 -20   2   24.80    9.70
   2 -20   2    7.70    8.50
   3 -20   2   77.19   12.40
   3 -20   2   77.69   13.10
  -3 -20  -2   60.69   13.80
  -3 -20  -2   68.49   12.80
  -4 -20  -2  143.99   17.20
   4 -20   2  151.38   15.80
   4 -20   2  146.99   15.50
  -4 -20  -2  128.29   17.80
   5 -20   2   33.40    9.90
  -5 -20  -2   27.50   11.50
  -5 -20  -2   -0.40   12.50
   5 -20   2   40.40   11.00
  -6 -20  -2   67.49   13.60
  -6 -20  -2   66.69   14.70
   6 -20   2   71.79   12.20
   6 -20   2   88.59   13.10
   7 -20   2  245.38   19.60
   7 -20   2  228.08   19.20
  -7 -20  -2  282.67   25.80
  -7 -20  -2  196.18   21.20
  -8 -20  -2    5.20   12.50
  -8 -20  -2  -10.00   11.20
   8 -20   2   17.20   10.00
   8  20   2   -8.90   10.50
  -9 -20  -2   -5.00   11.50
   9 -20   2   11.00    9.80
  -9 -20  -2   -7.50   11.20
   9  20   2  -29.50   10.60
  10 -20   2  228.08   19.20
 -10 -20  -2  243.28   24.30
  10  20   2  228.98   24.40
 -11 -20  -2   36.30   15.10
  11 -20   2   31.00   10.90
  11  20   2   28.30   14.30
  12  20   2   28.40   14.60
 -11 -21   2   43.60   15.70
  11 -21  -2   59.39   13.20
  11  21  -2   48.10   16.20
 -11  21   2   42.80   11.00
  10 -21  -2   59.89   13.80
 -10 -21   2   44.90   15.00
 -10  21   2   70.89   12.70
  10  21  -2   67.49   16.70
   9 -21  -2  177.98   19.30
  -9 -21   2  127.09   19.20
   9  21  -2  160.28   21.20
  -9  21   2  179.28   17.50
   8 -21  -2   90.09   15.00
  -8 -21   2   94.19   17.00
   8  21  -2   89.29   16.90
  -7 -21   2   69.89   15.70
   7 -21  -2  160.58   17.70
   7  21  -2   97.69   16.90
  -6 -21   2  199.08   20.90
   6 -21  -2  215.48   20.50
   6  21  -2  219.18   22.00
  -5 -21   2  492.45   29.20
   5 -21  -2  508.85   28.60
   5 -21  -2  502.55   28.90
   5  21  -2  482.25   30.00
   4 -21  -2  130.79   16.70
  -4 -21   2  128.39   16.30
  -4 -21   2  107.39   16.10
   4 -21  -2  105.89   15.40
   3 -21  -2   14.30   10.60
  -3 -21   2    4.30    9.60
  -3 -21   2   21.70   11.10
   3 -21  -2    9.90   10.20
   2 -21  -2   24.60   11.50
  -2 -21   2   29.10   10.30
   2 -21  -2   32.50   11.20
  -2 -21   2    3.70    9.90
   1 -21  -2   41.60   12.90
  -1 -21   2   24.60   11.30
  -1 -21   2   43.50   11.90
   1 -21  -2   37.40   11.10
   0 -21   2   19.40    9.80
   0 -21  -2   22.70   10.50
   0 -21  -2    8.00   10.50
   0 -21   2   23.40   10.90
  -1 -21  -2  143.89   18.50
  -1 -21  -2  130.89   16.50
   1 -21   2  191.48   18.20
   1 -21   2  142.79   16.70
   2 -21   2  197.48   18.10
   2 -21   2  213.48   18.90
  -2 -21  -2  184.08   19.00
  -2 -21  -2  187.18   20.00
   3 -21   2   37.80   10.80
   3 -21   2   35.20   11.60
  -3 -21  -2   50.79   12.30
  -3 -21  -2   37.50   12.60
   4 -21   2   -5.10    9.30
  -4 -21  -2   -2.80   10.40
   4 -21   2    4.30    8.80
  -4 -21  -2   -1.40   11.40
   5 -21   2   59.59   11.80
   5 -21   2   38.90   11.10
  -5 -21  -2   45.00   13.00
  -5 -21  -2   38.50   14.00
   6 -21   2   14.90    9.80
  -6 -21  -2   33.60   12.80
   6 -21   2   30.00   11.00
  -6 -21  -2   14.60   13.20
   7 -21   2    5.80   10.10
   7 -21   2   14.30    9.50
  -7 -21  -2   -1.90   10.80
  -7 -21  -2   36.80   13.70
  -8 -21  -2   -2.60   11.40
   8 -21   2   27.20   10.70
  -8 -21  -2   -6.60   11.20
   8 -21   2   12.20    9.70
   9 -21   2  364.96   33.30
  -9 -21  -2  386.76   30.30
  -9 -21  -2  366.76   29.50
   9  21   2  390.36   30.90
 -10 -21  -2   10.60   12.90
 -10 -21  -2    6.10   13.30
  10 -21   2   -2.90    9.50
  10  21   2    7.70   13.50
  11 -21   2    8.60   10.10
 -11 -21  -2  -12.70   11.60
  11  21   2   -8.60   12.70
 -10 -22   2   19.00   13.60
  10 -22  -2   16.40   11.40
  10  22  -2    7.70   13.50
   9 -22  -2  -11.90   10.20
  -9 -22   2  -13.60   11.40
   9  22  -2   -7.00   11.50
  -8 -22   2  -13.50   10.80
   8 -22  -2    7.30   10.60
   8  22  -2   -6.40   10.70
   7 -22  -2   17.70   12.20
[truncated: 1,950,939 more chars]
